# Supplementary material for: Biotransformation-coupled mutasynthesis for the generation of novel pristinamycin derivatives by engineering the phenylglycine residue
Source: RSC Chem Biol. 2023 Oct 14;4(12):1050–63. doi: 10.1039/d3cb00143a (PMC10685826; doi:10.1039/d3cb00143a)
Supplement: CB-004-D3CB00143A-s001 [file CB-004-D3CB00143A-s001.pdb]

ATOM      1  P     G A   1     -52.374  88.072 241.909  1.00  0.00           P  
ATOM      2  OP1   G A   1     -51.582  89.270 242.286  1.00  0.00           O  
ATOM      3  OP2   G A   1     -53.844  88.188 241.723  1.00  0.00           O  
ATOM      4  O5'   G A   1     -52.104  86.933 242.991  1.00  0.00           O  
ATOM      5  C5'   G A   1     -50.814  86.753 243.557  1.00  0.00           C  
ATOM      6  C4'   G A   1     -50.363  85.317 243.452  1.00  0.00           C  
ATOM      7  O4'   G A   1     -51.379  84.447 244.009  1.00  0.00           O  
ATOM      8  C3'   G A   1     -50.144  84.786 242.042  1.00  0.00           C  
ATOM      9  O3'   G A   1     -48.865  85.130 241.531  1.00  0.00           O  
ATOM     10  C2'   G A   1     -50.353  83.283 242.205  1.00  0.00           C  
ATOM     11  O2'   G A   1     -49.175  82.646 242.677  1.00  0.00           O  
ATOM     12  C1'   G A   1     -51.416  83.227 243.303  1.00  0.00           C  
ATOM     13  N9    G A   1     -52.784  83.019 242.788  1.00  0.00           N  
ATOM     14  C8    G A   1     -53.840  83.892 242.904  1.00  0.00           C  
ATOM     15  N7    G A   1     -54.943  83.436 242.378  1.00  0.00           N  
ATOM     16  C5    G A   1     -54.604  82.181 241.889  1.00  0.00           C  
ATOM     17  C6    G A   1     -55.390  81.212 241.210  1.00  0.00           C  
ATOM     18  O6    G A   1     -56.586  81.271 240.894  1.00  0.00           O  
ATOM     19  N1    G A   1     -54.648  80.077 240.893  1.00  0.00           N  
ATOM     20  C2    G A   1     -53.320  79.897 241.190  1.00  0.00           C  
ATOM     21  N2    G A   1     -52.773  78.734 240.802  1.00  0.00           N  
ATOM     22  N3    G A   1     -52.579  80.793 241.820  1.00  0.00           N  
ATOM     23  C4    G A   1     -53.276  81.905 242.140  1.00  0.00           C  
ATOM     24  H5'   G A   1     -50.844  87.034 244.589  1.00  0.00           H  
ATOM     25 H5''   G A   1     -50.116  87.376 243.038  1.00  0.00           H  
ATOM     26  H4'   G A   1     -49.459  85.196 244.012  1.00  0.00           H  
ATOM     27  H3'   G A   1     -50.900  85.179 241.395  1.00  0.00           H  
ATOM     28  H2'   G A   1     -50.703  82.836 241.298  1.00  0.00           H  
ATOM     29 HO2'   G A   1     -49.342  81.665 242.774  1.00  0.00           H  
ATOM     30  H1'   G A   1     -51.176  82.431 243.976  1.00  0.00           H  
ATOM     31  H8    G A   1     -53.765  84.848 243.378  1.00  0.00           H  
ATOM     32  H1    G A   1     -55.118  79.337 240.412  1.00  0.00           H  
ATOM     33  H21   G A   1     -51.809  78.547 240.991  1.00  0.00           H  
ATOM     34  H22   G A   1     -53.330  78.055 240.324  1.00  0.00           H  
ATOM     35  P     G A   2     -48.660  85.488 239.976  1.00  0.00           P  
ATOM     36  OP1   G A   2     -47.290  86.045 239.844  1.00  0.00           O  
ATOM     37  OP2   G A   2     -49.819  86.279 239.484  1.00  0.00           O  
ATOM     38  O5'   G A   2     -48.671  84.069 239.254  1.00  0.00           O  
ATOM     39  C5'   G A   2     -47.636  83.127 239.496  1.00  0.00           C  
ATOM     40  C4'   G A   2     -48.029  81.751 239.030  1.00  0.00           C  
ATOM     41  O4'   G A   2     -49.217  81.318 239.741  1.00  0.00           O  
ATOM     42  C3'   G A   2     -48.417  81.635 237.566  1.00  0.00           C  
ATOM     43  O3'   G A   2     -47.300  81.562 236.697  1.00  0.00           O  
ATOM     44  C2'   G A   2     -49.298  80.395 237.560  1.00  0.00           C  
ATOM     45  O2'   G A   2     -48.525  79.202 237.616  1.00  0.00           O  
ATOM     46  C1'   G A   2     -50.044  80.563 238.881  1.00  0.00           C  
ATOM     47  N9    G A   2     -51.316  81.287 238.703  1.00  0.00           N  
ATOM     48  C8    G A   2     -51.590  82.602 238.993  1.00  0.00           C  
ATOM     49  N7    G A   2     -52.820  82.942 238.719  1.00  0.00           N  
ATOM     50  C5    G A   2     -53.390  81.783 238.212  1.00  0.00           C  
ATOM     51  C6    G A   2     -54.702  81.526 237.739  1.00  0.00           C  
ATOM     52  O6    G A   2     -55.663  82.294 237.668  1.00  0.00           O  
ATOM     53  N1    G A   2     -54.849  80.211 237.316  1.00  0.00           N  
ATOM     54  C2    G A   2     -53.865  79.255 237.342  1.00  0.00           C  
ATOM     55  N2    G A   2     -54.201  78.036 236.892  1.00  0.00           N  
ATOM     56  N3    G A   2     -52.638  79.480 237.780  1.00  0.00           N  
ATOM     57  C4    G A   2     -52.474  80.754 238.195  1.00  0.00           C  
ATOM     58  H5'   G A   2     -47.433  83.095 240.546  1.00  0.00           H  
ATOM     59 H5''   G A   2     -46.755  83.434 238.972  1.00  0.00           H  
ATOM     60  H4'   G A   2     -47.230  81.070 239.236  1.00  0.00           H  
ATOM     61  H3'   G A   2     -49.011  82.483 237.297  1.00  0.00           H  
ATOM     62  H2'   G A   2     -49.968  80.392 236.726  1.00  0.00           H  
ATOM     63 HO2'   G A   2     -49.135  78.409 237.610  1.00  0.00           H  
ATOM     64  H1'   G A   2     -50.233  79.603 239.313  1.00  0.00           H  
ATOM     65  H8    G A   2     -50.869  83.278 239.402  1.00  0.00           H  
ATOM     66  H1    G A   2     -55.745  79.939 236.964  1.00  0.00           H  
ATOM     67  H21   G A   2     -55.129  77.863 236.561  1.00  0.00           H  
ATOM     68  H22   G A   2     -53.524  77.300 236.888  1.00  0.00           H  
ATOM     69  P     U A   3     -47.258  82.451 235.357  1.00  0.00           P  
ATOM     70  OP1   U A   3     -45.841  82.833 235.117  1.00  0.00           O  
ATOM     71  OP2   U A   3     -48.293  83.511 235.448  1.00  0.00           O  
ATOM     72  O5'   U A   3     -47.742  81.447 234.219  1.00  0.00           O  
ATOM     73  C5'   U A   3     -47.575  80.044 234.359  1.00  0.00           C  
ATOM     74  C4'   U A   3     -48.696  79.293 233.692  1.00  0.00           C  
ATOM     75  O4'   U A   3     -49.825  79.171 234.597  1.00  0.00           O  
ATOM     76  C3'   U A   3     -49.292  79.954 232.463  1.00  0.00           C  
ATOM     77  O3'   U A   3     -48.504  79.792 231.300  1.00  0.00           O  
ATOM     78  C2'   U A   3     -50.666  79.308 232.386  1.00  0.00           C  
ATOM     79  O2'   U A   3     -50.588  77.988 231.870  1.00  0.00           O  
ATOM     80  C1'   U A   3     -51.034  79.237 233.865  1.00  0.00           C  
ATOM     81  N1    U A   3     -51.783  80.441 234.288  1.00  0.00           N  
ATOM     82  C2    U A   3     -53.157  80.426 234.144  1.00  0.00           C  
ATOM     83  O2    U A   3     -53.770  79.467 233.707  1.00  0.00           O  
ATOM     84  N3    U A   3     -53.791  81.579 234.542  1.00  0.00           N  
ATOM     85  C4    U A   3     -53.203  82.725 235.049  1.00  0.00           C  
ATOM     86  O4    U A   3     -53.906  83.689 235.365  1.00  0.00           O  
ATOM     87  C5    U A   3     -51.775  82.665 235.157  1.00  0.00           C  
ATOM     88  C6    U A   3     -51.133  81.553 234.777  1.00  0.00           C  
ATOM     89  H5'   U A   3     -47.560  79.796 235.400  1.00  0.00           H  
ATOM     90 H5''   U A   3     -46.647  79.757 233.911  1.00  0.00           H  
ATOM     91  H4'   U A   3     -48.352  78.314 233.429  1.00  0.00           H  
ATOM     92  H3'   U A   3     -49.412  81.000 232.657  1.00  0.00           H  
ATOM     93  H2'   U A   3     -51.357  79.910 231.834  1.00  0.00           H  
ATOM     94 HO2'   U A   3     -51.505  77.590 231.831  1.00  0.00           H  
ATOM     95  H1'   U A   3     -51.620  78.361 234.052  1.00  0.00           H  
ATOM     96  H3    U A   3     -54.787  81.591 234.456  1.00  0.00           H  
ATOM     97  H5    U A   3     -51.227  83.501 235.538  1.00  0.00           H  
ATOM     98  H6    U A   3     -50.066  81.527 234.857  1.00  0.00           H  
ATOM     99  P     U A   4     -48.315  81.025 230.289  1.00  0.00           P  
ATOM    100  OP1   U A   4     -47.208  80.668 229.365  1.00  0.00           O  
ATOM    101  OP2   U A   4     -48.235  82.279 231.085  1.00  0.00           O  
ATOM    102  O5'   U A   4     -49.672  81.036 229.453  1.00  0.00           O  
ATOM    103  C5'   U A   4     -49.996  79.943 228.609  1.00  0.00           C  
ATOM    104  C4'   U A   4     -51.486  79.759 228.440  1.00  0.00           C  
ATOM    105  O4'   U A   4     -52.156  79.739 229.731  1.00  0.00           O  
ATOM    106  C3'   U A   4     -52.234  80.843 227.685  1.00  0.00           C  
ATOM    107  O3'   U A   4     -52.022  80.836 226.284  1.00  0.00           O  
ATOM    108  C2'   U A   4     -53.672  80.568 228.104  1.00  0.00           C  
ATOM    109  O2'   U A   4     -54.190  79.416 227.453  1.00  0.00           O  
ATOM    110  C1'   U A   4     -53.478  80.235 229.582  1.00  0.00           C  
ATOM    111  N1    U A   4     -53.674  81.436 230.432  1.00  0.00           N  
ATOM    112  C2    U A   4     -54.980  81.874 230.558  1.00  0.00           C  
ATOM    113  O2    U A   4     -55.917  81.304 230.018  1.00  0.00           O  
ATOM    114  N3    U A   4     -55.145  82.995 231.336  1.00  0.00           N  
ATOM    115  C4    U A   4     -54.158  83.712 231.989  1.00  0.00           C  
ATOM    116  O4    U A   4     -54.464  84.703 232.658  1.00  0.00           O  
ATOM    117  C5    U A   4     -52.832  83.201 231.807  1.00  0.00           C  
ATOM    118  C6    U A   4     -52.643  82.111 231.049  1.00  0.00           C  
ATOM    119  H5'   U A   4     -49.587  79.050 229.033  1.00  0.00           H  
ATOM    120 H5''   U A   4     -49.561  80.113 227.646  1.00  0.00           H  
ATOM    121  H4'   U A   4     -51.660  78.823 227.952  1.00  0.00           H  
ATOM    122  H3'   U A   4     -51.940  81.796 228.072  1.00  0.00           H  
ATOM    123  H2'   U A   4     -54.300  81.423 227.965  1.00  0.00           H  
ATOM    124 HO2'   U A   4     -55.133  79.262 227.748  1.00  0.00           H  
ATOM    125  H1'   U A   4     -54.177  79.478 229.870  1.00  0.00           H  
ATOM    126  H3    U A   4     -56.082  83.329 231.442  1.00  0.00           H  
ATOM    127  H5    U A   4     -51.999  83.685 232.272  1.00  0.00           H  
ATOM    128  H6    U A   4     -51.645  81.748 230.917  1.00  0.00           H  
ATOM    129  P     A A   5     -51.991  82.231 225.482  1.00  0.00           P  
ATOM    130  OP1   A A   5     -51.527  81.969 224.095  1.00  0.00           O  
ATOM    131  OP2   A A   5     -51.248  83.217 226.312  1.00  0.00           O  
ATOM    132  O5'   A A   5     -53.526  82.667 225.420  1.00  0.00           O  
ATOM    133  C5'   A A   5     -54.480  81.859 224.742  1.00  0.00           C  
ATOM    134  C4'   A A   5     -55.904  82.192 225.128  1.00  0.00           C  
ATOM    135  O4'   A A   5     -56.065  82.162 226.573  1.00  0.00           O  
ATOM    136  C3'   A A   5     -56.406  83.572 224.736  1.00  0.00           C  
ATOM    137  O3'   A A   5     -56.775  83.657 223.372  1.00  0.00           O  
ATOM    138  C2'   A A   5     -57.566  83.780 225.698  1.00  0.00           C  
ATOM    139  O2'   A A   5     -58.716  83.061 225.274  1.00  0.00           O  
ATOM    140  C1'   A A   5     -57.023  83.126 226.967  1.00  0.00           C  
ATOM    141  N9    A A   5     -56.373  84.103 227.864  1.00  0.00           N  
ATOM    142  C8    A A   5     -55.032  84.247 228.120  1.00  0.00           C  
ATOM    143  N7    A A   5     -54.753  85.203 228.970  1.00  0.00           N  
ATOM    144  C5    A A   5     -55.996  85.725 229.299  1.00  0.00           C  
ATOM    145  C6    A A   5     -56.384  86.769 230.160  1.00  0.00           C  
ATOM    146  N6    A A   5     -55.519  87.497 230.872  1.00  0.00           N  
ATOM    147  N1    A A   5     -57.705  87.041 230.261  1.00  0.00           N  
ATOM    148  C2    A A   5     -58.569  86.308 229.544  1.00  0.00           C  
ATOM    149  N3    A A   5     -58.323  85.304 228.703  1.00  0.00           N  
ATOM    150  C4    A A   5     -57.003  85.058 228.625  1.00  0.00           C  
ATOM    151  H5'   A A   5     -54.291  80.833 224.980  1.00  0.00           H  
ATOM    152 H5''   A A   5     -54.367  82.007 223.688  1.00  0.00           H  
ATOM    153  H4'   A A   5     -56.554  81.459 224.698  1.00  0.00           H  
ATOM    154  H3'   A A   5     -55.644  84.295 224.941  1.00  0.00           H  
ATOM    155  H2'   A A   5     -57.779  84.818 225.846  1.00  0.00           H  
ATOM    156 HO2'   A A   5     -59.462  83.214 225.922  1.00  0.00           H  
ATOM    157  H1'   A A   5     -57.822  82.641 227.488  1.00  0.00           H  
ATOM    158  H8    A A   5     -54.282  83.633 227.666  1.00  0.00           H  
ATOM    159  H61   A A   5     -55.852  88.227 231.468  1.00  0.00           H  
ATOM    160  H62   A A   5     -54.538  87.312 230.809  1.00  0.00           H  
ATOM    161  H2    A A   5     -59.601  86.565 229.664  1.00  0.00           H  
ATOM    162  P     A A   6     -56.212  84.849 222.454  1.00  0.00           P  
ATOM    163  OP1   A A   6     -56.295  84.411 221.038  1.00  0.00           O  
ATOM    164  OP2   A A   6     -54.907  85.299 223.001  1.00  0.00           O  
ATOM    165  O5'   A A   6     -57.261  86.027 222.675  1.00  0.00           O  
ATOM    166  C5'   A A   6     -58.642  85.839 222.406  1.00  0.00           C  
ATOM    167  C4'   A A   6     -59.488  86.842 223.148  1.00  0.00           C  
ATOM    168  O4'   A A   6     -59.376  86.616 224.581  1.00  0.00           O  
ATOM    169  C3'   A A   6     -59.091  88.300 222.981  1.00  0.00           C  
ATOM    170  O3'   A A   6     -59.541  88.877 221.770  1.00  0.00           O  
ATOM    171  C2'   A A   6     -59.676  88.936 224.233  1.00  0.00           C  
ATOM    172  O2'   A A   6     -61.085  89.083 224.126  1.00  0.00           O  
ATOM    173  C1'   A A   6     -59.371  87.855 225.263  1.00  0.00           C  
ATOM    174  N9    A A   6     -58.035  88.055 225.852  1.00  0.00           N  
ATOM    175  C8    A A   6     -56.832  87.609 225.366  1.00  0.00           C  
ATOM    176  N7    A A   6     -55.802  87.952 226.098  1.00  0.00           N  
ATOM    177  C5    A A   6     -56.365  88.684 227.133  1.00  0.00           C  
ATOM    178  C6    A A   6     -55.801  89.332 228.248  1.00  0.00           C  
ATOM    179  N6    A A   6     -54.490  89.348 228.519  1.00  0.00           N  
ATOM    180  N1    A A   6     -56.647  89.973 229.086  1.00  0.00           N  
ATOM    181  C2    A A   6     -57.960  89.960 228.817  1.00  0.00           C  
ATOM    182  N3    A A   6     -58.605  89.388 227.803  1.00  0.00           N  
ATOM    183  C4    A A   6     -57.740  88.761 226.989  1.00  0.00           C  
ATOM    184  H5'   A A   6     -58.925  84.853 222.710  1.00  0.00           H  
ATOM    185 H5''   A A   6     -58.810  85.951 221.355  1.00  0.00           H  
ATOM    186  H4'   A A   6     -60.510  86.722 222.854  1.00  0.00           H  
ATOM    187  H3'   A A   6     -58.024  88.374 223.023  1.00  0.00           H  
ATOM    188  H2'   A A   6     -59.195  89.862 224.472  1.00  0.00           H  
ATOM    189 HO2'   A A   6     -61.441  89.502 224.961  1.00  0.00           H  
ATOM    190  H1'   A A   6     -60.116  87.856 226.031  1.00  0.00           H  
ATOM    191  H8    A A   6     -56.743  87.032 224.469  1.00  0.00           H  
ATOM    192  H61   A A   6     -54.153  89.828 229.329  1.00  0.00           H  
ATOM    193  H62   A A   6     -53.848  88.880 227.911  1.00  0.00           H  
ATOM    194  H2    A A   6     -58.577  90.484 229.517  1.00  0.00           H  
ATOM    195  P     G A   7     -58.651  90.006 221.049  1.00  0.00           P  
ATOM    196  OP1   G A   7     -59.152  90.170 219.660  1.00  0.00           O  
ATOM    197  OP2   G A   7     -57.213  89.718 221.294  1.00  0.00           O  
ATOM    198  O5'   G A   7     -58.991  91.326 221.862  1.00  0.00           O  
ATOM    199  C5'   G A   7     -60.328  91.621 222.215  1.00  0.00           C  
ATOM    200  C4'   G A   7     -60.380  92.681 223.277  1.00  0.00           C  
ATOM    201  O4'   G A   7     -60.043  92.114 224.568  1.00  0.00           O  
ATOM    202  C3'   G A   7     -59.392  93.822 223.121  1.00  0.00           C  
ATOM    203  O3'   G A   7     -59.759  94.769 222.136  1.00  0.00           O  
ATOM    204  C2'   G A   7     -59.318  94.377 224.535  1.00  0.00           C  
ATOM    205  O2'   G A   7     -60.436  95.202 224.837  1.00  0.00           O  
ATOM    206  C1'   G A   7     -59.393  93.090 225.359  1.00  0.00           C  
ATOM    207  N9    G A   7     -58.047  92.604 225.709  1.00  0.00           N  
ATOM    208  C8    G A   7     -57.286  91.659 225.063  1.00  0.00           C  
ATOM    209  N7    G A   7     -56.123  91.475 225.629  1.00  0.00           N  
ATOM    210  C5    G A   7     -56.117  92.357 226.706  1.00  0.00           C  
ATOM    211  C6    G A   7     -55.127  92.616 227.694  1.00  0.00           C  
ATOM    212  O6    G A   7     -54.009  92.094 227.821  1.00  0.00           O  
ATOM    213  N1    G A   7     -55.547  93.597 228.596  1.00  0.00           N  
ATOM    214  C2    G A   7     -56.760  94.247 228.562  1.00  0.00           C  
ATOM    215  N2    G A   7     -56.983  95.163 229.520  1.00  0.00           N  
ATOM    216  N3    G A   7     -57.688  94.012 227.649  1.00  0.00           N  
ATOM    217  C4    G A   7     -57.299  93.066 226.763  1.00  0.00           C  
ATOM    218  H5'   G A   7     -60.797  90.733 222.583  1.00  0.00           H  
ATOM    219 H5''   G A   7     -60.851  91.968 221.348  1.00  0.00           H  
ATOM    220  H4'   G A   7     -61.371  93.082 223.321  1.00  0.00           H  
ATOM    221  H3'   G A   7     -58.437  93.414 222.864  1.00  0.00           H  
ATOM    222  H2'   G A   7     -58.396  94.894 224.703  1.00  0.00           H  
ATOM    223 HO2'   G A   7     -60.353  95.547 225.772  1.00  0.00           H  
ATOM    224  H1'   G A   7     -59.957  93.265 226.251  1.00  0.00           H  
ATOM    225  H8    G A   7     -57.611  91.131 224.191  1.00  0.00           H  
ATOM    226  H1    G A   7     -54.913  93.848 229.328  1.00  0.00           H  
ATOM    227  H21   G A   7     -56.284  95.343 230.212  1.00  0.00           H  
ATOM    228  H22   G A   7     -57.848  95.664 229.541  1.00  0.00           H  
ATOM    229  P     C A   8     -58.609  95.532 221.311  1.00  0.00           P  
ATOM    230  OP1   C A   8     -59.276  96.453 220.357  1.00  0.00           O  
ATOM    231  OP2   C A   8     -57.626  94.535 220.807  1.00  0.00           O  
ATOM    232  O5'   C A   8     -57.882  96.416 222.418  1.00  0.00           O  
ATOM    233  C5'   C A   8     -58.628  97.322 223.215  1.00  0.00           C  
ATOM    234  C4'   C A   8     -57.837  97.829 224.396  1.00  0.00           C  
ATOM    235  O4'   C A   8     -57.523  96.746 225.313  1.00  0.00           O  
ATOM    236  C3'   C A   8     -56.478  98.434 224.097  1.00  0.00           C  
ATOM    237  O3'   C A   8     -56.541  99.735 223.546  1.00  0.00           O  
ATOM    238  C2'   C A   8     -55.804  98.377 225.458  1.00  0.00           C  
ATOM    239  O2'   C A   8     -56.289  99.404 226.311  1.00  0.00           O  
ATOM    240  C1'   C A   8     -56.303  97.029 225.976  1.00  0.00           C  
ATOM    241  N1    C A   8     -55.319  95.949 225.718  1.00  0.00           N  
ATOM    242  C2    C A   8     -54.161  95.958 226.503  1.00  0.00           C  
ATOM    243  O2    C A   8     -54.023  96.848 227.357  1.00  0.00           O  
ATOM    244  N3    C A   8     -53.219  95.005 226.318  1.00  0.00           N  
ATOM    245  C4    C A   8     -53.394  94.063 225.392  1.00  0.00           C  
ATOM    246  N4    C A   8     -52.431  93.147 225.254  1.00  0.00           N  
ATOM    247  C5    C A   8     -54.562  94.025 224.572  1.00  0.00           C  
ATOM    248  C6    C A   8     -55.490  94.979 224.764  1.00  0.00           C  
ATOM    249  H5'   C A   8     -59.503  96.823 223.575  1.00  0.00           H  
ATOM    250 H5''   C A   8     -58.916  98.156 222.610  1.00  0.00           H  
ATOM    251  H4'   C A   8     -58.427  98.555 224.915  1.00  0.00           H  
ATOM    252  H3'   C A   8     -55.952  97.793 223.420  1.00  0.00           H  
ATOM    253  H2'   C A   8     -54.738  98.400 225.375  1.00  0.00           H  
ATOM    254 HO2'   C A   8     -55.831  99.345 227.198  1.00  0.00           H  
ATOM    255  H1'   C A   8     -56.482  97.100 227.029  1.00  0.00           H  
ATOM    256  H41   C A   8     -52.524  92.423 224.570  1.00  0.00           H  
ATOM    257  H42   C A   8     -51.618  93.185 225.834  1.00  0.00           H  
ATOM    258  H5    C A   8     -54.694  93.264 223.831  1.00  0.00           H  
ATOM    259  H6    C A   8     -56.375  94.981 224.163  1.00  0.00           H  
ATOM    260  P     G A   9     -55.299 100.280 222.689  1.00  0.00           P  
ATOM    261  OP1   G A   9     -55.547 101.713 222.376  1.00  0.00           O  
ATOM    262  OP2   G A   9     -55.063  99.320 221.578  1.00  0.00           O  
ATOM    263  O5'   G A   9     -54.073 100.189 223.707  1.00  0.00           O  
ATOM    264  C5'   G A   9     -54.052 100.983 224.884  1.00  0.00           C  
ATOM    265  C4'   G A   9     -52.721 100.926 225.591  1.00  0.00           C  
ATOM    266  O4'   G A   9     -52.554  99.659 226.277  1.00  0.00           O  
ATOM    267  C3'   G A   9     -51.483 101.026 224.717  1.00  0.00           C  
ATOM    268  O3'   G A   9     -51.212 102.349 224.287  1.00  0.00           O  
ATOM    269  C2'   G A   9     -50.404 100.439 225.621  1.00  0.00           C  
ATOM    270  O2'   G A   9     -49.963 101.387 226.585  1.00  0.00           O  
ATOM    271  C1'   G A   9     -51.179  99.329 226.337  1.00  0.00           C  
ATOM    272  N9    G A   9     -50.966  98.010 225.713  1.00  0.00           N  
ATOM    273  C8    G A   9     -51.809  97.360 224.849  1.00  0.00           C  
ATOM    274  N7    G A   9     -51.350  96.200 224.464  1.00  0.00           N  
ATOM    275  C5    G A   9     -50.127  96.073 225.111  1.00  0.00           C  
ATOM    276  C6    G A   9     -49.169  95.021 225.078  1.00  0.00           C  
ATOM    277  O6    G A   9     -49.206  93.953 224.453  1.00  0.00           O  
ATOM    278  N1    G A   9     -48.072  95.302 225.883  1.00  0.00           N  
ATOM    279  C2    G A   9     -47.911  96.446 226.625  1.00  0.00           C  
ATOM    280  N2    G A   9     -46.773  96.526 227.336  1.00  0.00           N  
ATOM    281  N3    G A   9     -48.796  97.435 226.662  1.00  0.00           N  
ATOM    282  C4    G A   9     -49.875  97.185 225.887  1.00  0.00           C  
ATOM    283  H5'   G A   9     -54.811 100.630 225.551  1.00  0.00           H  
ATOM    284 H5''   G A   9     -54.256 101.999 224.617  1.00  0.00           H  
ATOM    285  H4'   G A   9     -52.688 101.712 226.317  1.00  0.00           H  
ATOM    286  H3'   G A   9     -51.605 100.396 223.861  1.00  0.00           H  
ATOM    287  H2'   G A   9     -49.587 100.045 225.054  1.00  0.00           H  
ATOM    288 HO2'   G A   9     -49.258 100.973 227.161  1.00  0.00           H  
ATOM    289  H1'   G A   9     -50.871  99.288 227.361  1.00  0.00           H  
ATOM    290  H8    G A   9     -52.746  97.762 224.524  1.00  0.00           H  
ATOM    291  H1    G A   9     -47.343  94.618 225.925  1.00  0.00           H  
ATOM    292  H21   G A   9     -46.109  95.779 227.302  1.00  0.00           H  
ATOM    293  H22   G A   9     -46.591  97.332 227.899  1.00  0.00           H  
ATOM    294  P     A A  10     -50.582 102.620 222.833  1.00  0.00           P  
ATOM    295  OP1   A A  10     -51.635 103.251 221.996  1.00  0.00           O  
ATOM    296  OP2   A A  10     -49.938 101.369 222.353  1.00  0.00           O  
ATOM    297  O5'   A A  10     -49.437 103.693 223.119  1.00  0.00           O  
ATOM    298  C5'   A A  10     -48.107 103.285 223.408  1.00  0.00           C  
ATOM    299  C4'   A A  10     -47.583 103.914 224.677  1.00  0.00           C  
ATOM    300  O4'   A A  10     -47.841 103.028 225.799  1.00  0.00           O  
ATOM    301  C3'   A A  10     -46.077 104.150 224.715  1.00  0.00           C  
ATOM    302  O3'   A A  10     -45.705 105.376 224.114  1.00  0.00           O  
ATOM    303  C2'   A A  10     -45.748 104.080 226.200  1.00  0.00           C  
ATOM    304  O2'   A A  10     -46.010 105.315 226.850  1.00  0.00           O  
ATOM    305  C1'   A A  10     -46.745 103.032 226.689  1.00  0.00           C  
ATOM    306  N9    A A  10     -46.161 101.678 226.706  1.00  0.00           N  
ATOM    307  C8    A A  10     -46.600 100.590 225.995  1.00  0.00           C  
ATOM    308  N7    A A  10     -45.895  99.507 226.202  1.00  0.00           N  
ATOM    309  C5    A A  10     -44.925  99.907 227.109  1.00  0.00           C  
ATOM    310  C6    A A  10     -43.871  99.211 227.722  1.00  0.00           C  
ATOM    311  N6    A A  10     -43.616  97.918 227.498  1.00  0.00           N  
ATOM    312  N1    A A  10     -43.082  99.895 228.581  1.00  0.00           N  
ATOM    313  C2    A A  10     -43.349 101.189 228.799  1.00  0.00           C  
ATOM    314  N3    A A  10     -44.310 101.952 228.281  1.00  0.00           N  
ATOM    315  C4    A A  10     -45.076 101.243 227.433  1.00  0.00           C  
ATOM    316  H5'   A A  10     -47.474 103.571 222.594  1.00  0.00           H  
ATOM    317 H5''   A A  10     -48.089 102.221 223.517  1.00  0.00           H  
ATOM    318  H4'   A A  10     -48.087 104.843 224.841  1.00  0.00           H  
ATOM    319  H3'   A A  10     -45.583 103.347 224.208  1.00  0.00           H  
ATOM    320  H2'   A A  10     -44.739 103.762 226.361  1.00  0.00           H  
ATOM    321 HO2'   A A  10     -45.784 105.235 227.821  1.00  0.00           H  
ATOM    322  H1'   A A  10     -47.082 103.289 227.671  1.00  0.00           H  
ATOM    323  H8    A A  10     -47.440 100.624 225.333  1.00  0.00           H  
ATOM    324  H61   A A  10     -42.851  97.471 227.962  1.00  0.00           H  
ATOM    325  H62   A A  10     -44.190  97.397 226.866  1.00  0.00           H  
ATOM    326  H2    A A  10     -42.696 101.681 229.489  1.00  0.00           H  
ATOM    327  P     C A  11     -44.317 105.504 223.319  1.00  0.00           P  
ATOM    328  OP1   C A  11     -44.094 106.945 223.032  1.00  0.00           O  
ATOM    329  OP2   C A  11     -44.338 104.519 222.207  1.00  0.00           O  
ATOM    330  O5'   C A  11     -43.219 105.035 224.373  1.00  0.00           O  
ATOM    331  C5'   C A  11     -42.489 105.976 225.149  1.00  0.00           C  
ATOM    332  C4'   C A  11     -41.390 105.292 225.919  1.00  0.00           C  
ATOM    333  O4'   C A  11     -41.915 104.075 226.504  1.00  0.00           O  
ATOM    334  C3'   C A  11     -40.189 104.842 225.096  1.00  0.00           C  
ATOM    335  O3'   C A  11     -39.223 105.878 224.956  1.00  0.00           O  
ATOM    336  C2'   C A  11     -39.657 103.634 225.867  1.00  0.00           C  
ATOM    337  O2'   C A  11     -38.734 104.030 226.872  1.00  0.00           O  
ATOM    338  C1'   C A  11     -40.919 103.079 226.538  1.00  0.00           C  
ATOM    339  N1    C A  11     -41.440 101.847 225.898  1.00  0.00           N  
ATOM    340  C2    C A  11     -40.695 100.671 226.020  1.00  0.00           C  
ATOM    341  O2    C A  11     -39.615 100.709 226.632  1.00  0.00           O  
ATOM    342  N3    C A  11     -41.158  99.529 225.458  1.00  0.00           N  
ATOM    343  C4    C A  11     -42.322  99.528 224.809  1.00  0.00           C  
ATOM    344  N4    C A  11     -42.736  98.378 224.271  1.00  0.00           N  
ATOM    345  C5    C A  11     -43.111 100.709 224.682  1.00  0.00           C  
ATOM    346  C6    C A  11     -42.641 101.833 225.241  1.00  0.00           C  
ATOM    347  H5'   C A  11     -43.154 106.455 225.837  1.00  0.00           H  
ATOM    348 H5''   C A  11     -42.059 106.709 224.499  1.00  0.00           H  
ATOM    349  H4'   C A  11     -41.055 105.940 226.702  1.00  0.00           H  
ATOM    350  H3'   C A  11     -40.518 104.529 224.127  1.00  0.00           H  
ATOM    351  H2'   C A  11     -39.223 102.914 225.205  1.00  0.00           H  
ATOM    352 HO2'   C A  11     -38.404 103.221 227.359  1.00  0.00           H  
ATOM    353  H1'   C A  11     -40.692 102.861 227.561  1.00  0.00           H  
ATOM    354  H41   C A  11     -43.605  98.341 223.777  1.00  0.00           H  
ATOM    355  H42   C A  11     -42.177  97.554 224.362  1.00  0.00           H  
ATOM    356  H5    C A  11     -44.045 100.698 224.159  1.00  0.00           H  
ATOM    357  H6    C A  11     -43.214 102.734 225.173  1.00  0.00           H  
ATOM    358  P     U A  12     -38.738 106.388 223.509  1.00  0.00           P  
ATOM    359  OP1   U A  12     -37.583 107.305 223.703  1.00  0.00           O  
ATOM    360  OP2   U A  12     -39.927 106.887 222.774  1.00  0.00           O  
ATOM    361  O5'   U A  12     -38.204 105.067 222.795  1.00  0.00           O  
ATOM    362  C5'   U A  12     -37.221 104.251 223.414  1.00  0.00           C  
ATOM    363  C4'   U A  12     -36.845 103.066 222.557  1.00  0.00           C  
ATOM    364  O4'   U A  12     -38.038 102.328 222.162  1.00  0.00           O  
ATOM    365  C3'   U A  12     -36.159 103.375 221.233  1.00  0.00           C  
ATOM    366  O3'   U A  12     -34.785 103.700 221.361  1.00  0.00           O  
ATOM    367  C2'   U A  12     -36.418 102.104 220.440  1.00  0.00           C  
ATOM    368  O2'   U A  12     -35.568 101.052 220.878  1.00  0.00           O  
ATOM    369  C1'   U A  12     -37.853 101.785 220.866  1.00  0.00           C  
ATOM    370  N1    U A  12     -38.886 102.344 219.946  1.00  0.00           N  
ATOM    371  C2    U A  12     -38.568 103.207 218.890  1.00  0.00           C  
ATOM    372  O2    U A  12     -37.454 103.632 218.629  1.00  0.00           O  
ATOM    373  N3    U A  12     -39.638 103.620 218.128  1.00  0.00           N  
ATOM    374  C4    U A  12     -40.962 103.262 218.270  1.00  0.00           C  
ATOM    375  O4    U A  12     -41.798 103.723 217.487  1.00  0.00           O  
ATOM    376  C5    U A  12     -41.215 102.361 219.355  1.00  0.00           C  
ATOM    377  C6    U A  12     -40.196 101.945 220.122  1.00  0.00           C  
ATOM    378  H5'   U A  12     -37.606 103.894 224.346  1.00  0.00           H  
ATOM    379 H5''   U A  12     -36.346 104.840 223.592  1.00  0.00           H  
ATOM    380  H4'   U A  12     -36.213 102.417 223.127  1.00  0.00           H  
ATOM    381  H3'   U A  12     -36.667 104.190 220.760  1.00  0.00           H  
ATOM    382  H2'   U A  12     -36.341 102.268 219.385  1.00  0.00           H  
ATOM    383 HO2'   U A  12     -35.755 100.228 220.344  1.00  0.00           H  
ATOM    384  H1'   U A  12     -37.972 100.723 220.915  1.00  0.00           H  
ATOM    385  H3    U A  12     -39.430 104.255 217.384  1.00  0.00           H  
ATOM    386  H5    U A  12     -42.211 102.022 219.552  1.00  0.00           H  
ATOM    387  H6    U A  12     -40.411 101.263 220.918  1.00  0.00           H  
ATOM    388  P     A A  13     -34.244 105.137 220.877  1.00  0.00           P  
ATOM    389  OP1   A A  13     -32.764 105.132 221.013  1.00  0.00           O  
ATOM    390  OP2   A A  13     -35.030 106.188 221.576  1.00  0.00           O  
ATOM    391  O5'   A A  13     -34.611 105.202 219.324  1.00  0.00           O  
ATOM    392  C5'   A A  13     -33.809 104.550 218.341  1.00  0.00           C  
ATOM    393  C4'   A A  13     -33.835 105.269 217.009  1.00  0.00           C  
ATOM    394  O4'   A A  13     -35.206 105.339 216.529  1.00  0.00           O  
ATOM    395  C3'   A A  13     -33.316 106.707 217.028  1.00  0.00           C  
ATOM    396  O3'   A A  13     -32.621 106.992 215.812  1.00  0.00           O  
ATOM    397  C2'   A A  13     -34.595 107.532 217.125  1.00  0.00           C  
ATOM    398  O2'   A A  13     -34.490 108.852 216.634  1.00  0.00           O  
ATOM    399  C1'   A A  13     -35.573 106.689 216.309  1.00  0.00           C  
ATOM    400  N9    A A  13     -36.970 106.851 216.720  1.00  0.00           N  
ATOM    401  C8    A A  13     -37.490 106.688 217.981  1.00  0.00           C  
ATOM    402  N7    A A  13     -38.780 106.903 218.060  1.00  0.00           N  
ATOM    403  C5    A A  13     -39.132 107.230 216.760  1.00  0.00           C  
ATOM    404  C6    A A  13     -40.364 107.570 216.180  1.00  0.00           C  
ATOM    405  N6    A A  13     -41.510 107.636 216.863  1.00  0.00           N  
ATOM    406  N1    A A  13     -40.378 107.835 214.857  1.00  0.00           N  
ATOM    407  C2    A A  13     -39.230 107.767 214.171  1.00  0.00           C  
ATOM    408  N3    A A  13     -38.009 107.460 214.603  1.00  0.00           N  
ATOM    409  C4    A A  13     -38.030 107.199 215.922  1.00  0.00           C  
ATOM    410  H5'   A A  13     -34.177 103.555 218.202  1.00  0.00           H  
ATOM    411 H5''   A A  13     -32.799 104.511 218.692  1.00  0.00           H  
ATOM    412  H4'   A A  13     -33.256 104.707 216.307  1.00  0.00           H  
ATOM    413  H3'   A A  13     -32.687 106.875 217.877  1.00  0.00           H  
ATOM    414  H2'   A A  13     -34.920 107.560 218.144  1.00  0.00           H  
ATOM    415 HO2'   A A  13     -35.370 109.317 216.736  1.00  0.00           H  
ATOM    416  H1'   A A  13     -35.473 106.925 215.270  1.00  0.00           H  
ATOM    417  H8    A A  13     -36.894 106.410 218.825  1.00  0.00           H  
ATOM    418  H61   A A  13     -42.358 107.884 216.394  1.00  0.00           H  
ATOM    419  H62   A A  13     -41.520 107.437 217.843  1.00  0.00           H  
ATOM    420  H2    A A  13     -39.305 107.991 213.127  1.00  0.00           H  
ATOM    421  P     A A  14     -31.056 106.642 215.712  1.00  0.00           P  
ATOM    422  OP1   A A  14     -30.883 105.295 216.312  1.00  0.00           O  
ATOM    423  OP2   A A  14     -30.288 107.804 216.229  1.00  0.00           O  
ATOM    424  O5'   A A  14     -30.752 106.491 214.156  1.00  0.00           O  
ATOM    425  C5'   A A  14     -29.581 105.809 213.721  1.00  0.00           C  
ATOM    426  C4'   A A  14     -29.855 104.953 212.512  1.00  0.00           C  
ATOM    427  O4'   A A  14     -31.039 104.152 212.760  1.00  0.00           O  
ATOM    428  C3'   A A  14     -30.158 105.712 211.229  1.00  0.00           C  
ATOM    429  O3'   A A  14     -28.977 106.026 210.512  1.00  0.00           O  
ATOM    430  C2'   A A  14     -31.083 104.771 210.473  1.00  0.00           C  
ATOM    431  O2'   A A  14     -30.338 103.778 209.783  1.00  0.00           O  
ATOM    432  C1'   A A  14     -31.851 104.104 211.613  1.00  0.00           C  
ATOM    433  N9    A A  14     -33.124 104.777 211.941  1.00  0.00           N  
ATOM    434  C8    A A  14     -33.402 105.383 213.142  1.00  0.00           C  
ATOM    435  N7    A A  14     -34.602 105.896 213.224  1.00  0.00           N  
ATOM    436  C5    A A  14     -35.161 105.600 211.995  1.00  0.00           C  
ATOM    437  C6    A A  14     -36.426 105.886 211.471  1.00  0.00           C  
ATOM    438  N6    A A  14     -37.357 106.550 212.157  1.00  0.00           N  
ATOM    439  N1    A A  14     -36.694 105.462 210.218  1.00  0.00           N  
ATOM    440  C2    A A  14     -35.739 104.797 209.556  1.00  0.00           C  
ATOM    441  N3    A A  14     -34.508 104.469 209.947  1.00  0.00           N  
ATOM    442  C4    A A  14     -34.274 104.904 211.194  1.00  0.00           C  
ATOM    443  H5'   A A  14     -29.227 105.185 214.515  1.00  0.00           H  
ATOM    444 H5''   A A  14     -28.831 106.531 213.473  1.00  0.00           H  
ATOM    445  H4'   A A  14     -29.021 104.304 212.346  1.00  0.00           H  
ATOM    446  H3'   A A  14     -30.683 106.614 211.464  1.00  0.00           H  
ATOM    447  H2'   A A  14     -31.737 105.304 209.814  1.00  0.00           H  
ATOM    448 HO2'   A A  14     -30.964 103.171 209.294  1.00  0.00           H  
ATOM    449  H1'   A A  14     -32.045 103.083 211.359  1.00  0.00           H  
ATOM    450  H8    A A  14     -32.695 105.431 213.944  1.00  0.00           H  
ATOM    451  H61   A A  14     -38.249 106.732 211.742  1.00  0.00           H  
ATOM    452  H62   A A  14     -37.164 106.866 213.086  1.00  0.00           H  
ATOM    453  H2    A A  14     -36.003 104.483 208.568  1.00  0.00           H  
ATOM    454  P     G A  15     -28.310 107.482 210.636  1.00  0.00           P  
ATOM    455  OP1   G A  15     -26.915 107.397 210.125  1.00  0.00           O  
ATOM    456  OP2   G A  15     -28.574 108.003 212.002  1.00  0.00           O  
ATOM    457  O5'   G A  15     -29.158 108.375 209.629  1.00  0.00           O  
ATOM    458  C5'   G A  15     -29.955 109.446 210.106  1.00  0.00           C  
ATOM    459  C4'   G A  15     -31.291 109.485 209.417  1.00  0.00           C  
ATOM    460  O4'   G A  15     -32.162 108.454 209.962  1.00  0.00           O  
ATOM    461  C3'   G A  15     -32.092 110.759 209.611  1.00  0.00           C  
ATOM    462  O3'   G A  15     -31.645 111.845 208.826  1.00  0.00           O  
ATOM    463  C2'   G A  15     -33.505 110.290 209.312  1.00  0.00           C  
ATOM    464  O2'   G A  15     -33.710 110.096 207.921  1.00  0.00           O  
ATOM    465  C1'   G A  15     -33.493 108.935 210.010  1.00  0.00           C  
ATOM    466  N9    G A  15     -33.886 109.104 211.419  1.00  0.00           N  
ATOM    467  C8    G A  15     -33.124 109.012 212.561  1.00  0.00           C  
ATOM    468  N7    G A  15     -33.805 109.267 213.649  1.00  0.00           N  
ATOM    469  C5    G A  15     -35.086 109.563 213.187  1.00  0.00           C  
ATOM    470  C6    G A  15     -36.273 109.918 213.885  1.00  0.00           C  
ATOM    471  O6    G A  15     -36.445 110.049 215.106  1.00  0.00           O  
ATOM    472  N1    G A  15     -37.334 110.126 213.005  1.00  0.00           N  
ATOM    473  C2    G A  15     -37.272 110.010 211.637  1.00  0.00           C  
ATOM    474  N2    G A  15     -38.403 110.251 210.959  1.00  0.00           N  
ATOM    475  N3    G A  15     -36.177 109.682 210.979  1.00  0.00           N  
ATOM    476  C4    G A  15     -35.141 109.475 211.813  1.00  0.00           C  
ATOM    477  H5'   G A  15     -29.443 110.368 209.925  1.00  0.00           H  
ATOM    478 H5''   G A  15     -30.109 109.324 211.158  1.00  0.00           H  
ATOM    479  H4'   G A  15     -31.153 109.312 208.370  1.00  0.00           H  
ATOM    480  H3'   G A  15     -32.038 111.040 210.642  1.00  0.00           H  
ATOM    481  H2'   G A  15     -34.238 110.946 209.733  1.00  0.00           H  
ATOM    482 HO2'   G A  15     -34.648 109.788 207.762  1.00  0.00           H  
ATOM    483  H1'   G A  15     -34.155 108.254 209.516  1.00  0.00           H  
ATOM    484  H8    G A  15     -32.084 108.759 212.560  1.00  0.00           H  
ATOM    485  H1    G A  15     -38.215 110.381 213.403  1.00  0.00           H  
ATOM    486  H21   G A  15     -39.237 110.501 211.451  1.00  0.00           H  
ATOM    487  H22   G A  15     -38.413 110.181 209.962  1.00  0.00           H  
ATOM    488  P     C A  16     -31.469 113.284 209.515  1.00  0.00           P  
ATOM    489  OP1   C A  16     -30.403 114.027 208.785  1.00  0.00           O  
ATOM    490  OP2   C A  16     -31.373 113.075 210.984  1.00  0.00           O  
ATOM    491  O5'   C A  16     -32.878 113.981 209.284  1.00  0.00           O  
ATOM    492  C5'   C A  16     -33.541 113.849 208.040  1.00  0.00           C  
ATOM    493  C4'   C A  16     -35.031 114.029 208.170  1.00  0.00           C  
ATOM    494  O4'   C A  16     -35.612 112.950 208.953  1.00  0.00           O  
ATOM    495  C3'   C A  16     -35.508 115.279 208.888  1.00  0.00           C  
ATOM    496  O3'   C A  16     -35.383 116.466 208.118  1.00  0.00           O  
ATOM    497  C2'   C A  16     -36.938 114.893 209.243  1.00  0.00           C  
ATOM    498  O2'   C A  16     -37.784 114.932 208.102  1.00  0.00           O  
ATOM    499  C1'   C A  16     -36.743 113.435 209.655  1.00  0.00           C  
ATOM    500  N1    C A  16     -36.495 113.329 211.109  1.00  0.00           N  
ATOM    501  C2    C A  16     -37.603 113.249 211.956  1.00  0.00           C  
ATOM    502  O2    C A  16     -38.741 113.243 211.455  1.00  0.00           O  
ATOM    503  N3    C A  16     -37.407 113.170 213.295  1.00  0.00           N  
ATOM    504  C4    C A  16     -36.166 113.183 213.790  1.00  0.00           C  
ATOM    505  N4    C A  16     -36.022 113.103 215.115  1.00  0.00           N  
ATOM    506  C5    C A  16     -35.019 113.275 212.948  1.00  0.00           C  
ATOM    507  C6    C A  16     -35.227 113.352 211.626  1.00  0.00           C  
ATOM    508  H5'   C A  16     -33.344 112.874 207.646  1.00  0.00           H  
ATOM    509 H5''   C A  16     -33.162 114.589 207.367  1.00  0.00           H  
ATOM    510  H4'   C A  16     -35.463 114.012 207.191  1.00  0.00           H  
ATOM    511  H3'   C A  16     -34.947 115.393 209.792  1.00  0.00           H  
ATOM    512  H2'   C A  16     -37.324 115.486 210.046  1.00  0.00           H  
ATOM    513 HO2'   C A  16     -38.713 114.674 208.367  1.00  0.00           H  
ATOM    514  H1'   C A  16     -37.608 112.863 209.391  1.00  0.00           H  
ATOM    515  H41   C A  16     -35.108 113.110 215.520  1.00  0.00           H  
ATOM    516  H42   C A  16     -36.828 113.036 215.702  1.00  0.00           H  
ATOM    517  H5    C A  16     -34.030 113.282 213.356  1.00  0.00           H  
ATOM    518  H6    C A  16     -34.390 113.433 210.965  1.00  0.00           H  
ATOM    519  P     G A  17     -34.889 117.837 208.807  1.00  0.00           P  
ATOM    520  OP1   G A  17     -34.396 118.773 207.763  1.00  0.00           O  
ATOM    521  OP2   G A  17     -33.988 117.497 209.943  1.00  0.00           O  
ATOM    522  O5'   G A  17     -36.239 118.462 209.369  1.00  0.00           O  
ATOM    523  C5'   G A  17     -37.391 118.525 208.545  1.00  0.00           C  
ATOM    524  C4'   G A  17     -38.659 118.606 209.357  1.00  0.00           C  
ATOM    525  O4'   G A  17     -38.802 117.429 210.193  1.00  0.00           O  
ATOM    526  C3'   G A  17     -38.749 119.763 210.333  1.00  0.00           C  
ATOM    527  O3'   G A  17     -39.106 120.973 209.693  1.00  0.00           O  
ATOM    528  C2'   G A  17     -39.780 119.269 211.341  1.00  0.00           C  
ATOM    529  O2'   G A  17     -41.101 119.457 210.857  1.00  0.00           O  
ATOM    530  C1'   G A  17     -39.482 117.768 211.383  1.00  0.00           C  
ATOM    531  N9    G A  17     -38.659 117.369 212.544  1.00  0.00           N  
ATOM    532  C8    G A  17     -37.435 116.743 212.529  1.00  0.00           C  
ATOM    533  N7    G A  17     -36.961 116.496 213.721  1.00  0.00           N  
ATOM    534  C5    G A  17     -37.936 116.978 214.582  1.00  0.00           C  
ATOM    535  C6    G A  17     -37.983 116.989 215.998  1.00  0.00           C  
ATOM    536  O6    G A  17     -37.150 116.561 216.806  1.00  0.00           O  
ATOM    537  N1    G A  17     -39.155 117.574 216.457  1.00  0.00           N  
ATOM    538  C2    G A  17     -40.151 118.081 215.662  1.00  0.00           C  
ATOM    539  N2    G A  17     -41.209 118.608 216.291  1.00  0.00           N  
ATOM    540  N3    G A  17     -40.121 118.078 214.343  1.00  0.00           N  
ATOM    541  C4    G A  17     -38.992 117.513 213.872  1.00  0.00           C  
ATOM    542  H5'   G A  17     -37.427 117.648 207.933  1.00  0.00           H  
ATOM    543 H5''   G A  17     -37.323 119.392 207.922  1.00  0.00           H  
ATOM    544  H4'   G A  17     -39.493 118.655 208.688  1.00  0.00           H  
ATOM    545  H3'   G A  17     -37.806 119.887 210.823  1.00  0.00           H  
ATOM    546  H2'   G A  17     -39.643 119.725 212.299  1.00  0.00           H  
ATOM    547 HO2'   G A  17     -41.755 119.125 211.536  1.00  0.00           H  
ATOM    548  H1'   G A  17     -40.408 117.233 211.416  1.00  0.00           H  
ATOM    549  H8    G A  17     -36.920 116.483 211.628  1.00  0.00           H  
ATOM    550  H1    G A  17     -39.284 117.630 217.447  1.00  0.00           H  
ATOM    551  H21   G A  17     -41.243 118.617 217.290  1.00  0.00           H  
ATOM    552  H22   G A  17     -41.965 118.992 215.761  1.00  0.00           H  
ATOM    553  P     U A  18     -38.201 122.285 209.882  1.00  0.00           P  
ATOM    554  OP1   U A  18     -38.509 123.229 208.776  1.00  0.00           O  
ATOM    555  OP2   U A  18     -36.798 121.853 210.128  1.00  0.00           O  
ATOM    556  O5'   U A  18     -38.786 122.941 211.206  1.00  0.00           O  
ATOM    557  C5'   U A  18     -40.180 123.180 211.328  1.00  0.00           C  
ATOM    558  C4'   U A  18     -40.630 123.143 212.766  1.00  0.00           C  
ATOM    559  O4'   U A  18     -40.507 121.797 213.305  1.00  0.00           O  
ATOM    560  C3'   U A  18     -39.827 123.987 213.737  1.00  0.00           C  
ATOM    561  O3'   U A  18     -40.122 125.368 213.660  1.00  0.00           O  
ATOM    562  C2'   U A  18     -40.170 123.343 215.070  1.00  0.00           C  
ATOM    563  O2'   U A  18     -41.476 123.710 215.492  1.00  0.00           O  
ATOM    564  C1'   U A  18     -40.173 121.865 214.680  1.00  0.00           C  
ATOM    565  N1    U A  18     -38.838 121.251 214.879  1.00  0.00           N  
ATOM    566  C2    U A  18     -38.568 120.723 216.127  1.00  0.00           C  
ATOM    567  O2    U A  18     -39.380 120.737 217.037  1.00  0.00           O  
ATOM    568  N3    U A  18     -37.316 120.172 216.263  1.00  0.00           N  
ATOM    569  C4    U A  18     -36.324 120.106 215.301  1.00  0.00           C  
ATOM    570  O4    U A  18     -35.243 119.579 215.576  1.00  0.00           O  
ATOM    571  C5    U A  18     -36.673 120.681 214.036  1.00  0.00           C  
ATOM    572  C6    U A  18     -37.889 121.222 213.879  1.00  0.00           C  
ATOM    573  H5'   U A  18     -40.710 122.429 210.780  1.00  0.00           H  
ATOM    574 H5''   U A  18     -40.403 124.144 210.920  1.00  0.00           H  
ATOM    575  H4'   U A  18     -41.656 123.442 212.815  1.00  0.00           H  
ATOM    576  H3'   U A  18     -38.785 123.844 213.541  1.00  0.00           H  
ATOM    577  H2'   U A  18     -39.435 123.557 215.817  1.00  0.00           H  
ATOM    578 HO2'   U A  18     -41.677 123.275 216.369  1.00  0.00           H  
ATOM    579  H1'   U A  18     -40.904 121.339 215.257  1.00  0.00           H  
ATOM    580  H3    U A  18     -37.098 119.775 217.155  1.00  0.00           H  
ATOM    581  H5    U A  18     -35.972 120.679 213.227  1.00  0.00           H  
ATOM    582  H6    U A  18     -38.136 121.653 212.931  1.00  0.00           H  
ATOM    583  P     A A  19     -38.927 126.437 213.734  1.00  0.00           P  
ATOM    584  OP1   A A  19     -39.382 127.699 213.095  1.00  0.00           O  
ATOM    585  OP2   A A  19     -37.691 125.770 213.247  1.00  0.00           O  
ATOM    586  O5'   A A  19     -38.752 126.688 215.298  1.00  0.00           O  
ATOM    587  C5'   A A  19     -39.885 126.845 216.142  1.00  0.00           C  
ATOM    588  C4'   A A  19     -39.547 126.595 217.593  1.00  0.00           C  
ATOM    589  O4'   A A  19     -39.462 125.169 217.857  1.00  0.00           O  
ATOM    590  C3'   A A  19     -38.211 127.134 218.077  1.00  0.00           C  
ATOM    591  O3'   A A  19     -38.230 128.528 218.332  1.00  0.00           O  
ATOM    592  C2'   A A  19     -37.947 126.282 219.312  1.00  0.00           C  
ATOM    593  O2'   A A  19     -38.690 126.745 220.431  1.00  0.00           O  
ATOM    594  C1'   A A  19     -38.505 124.927 218.870  1.00  0.00           C  
ATOM    595  N9    A A  19     -37.445 124.053 218.334  1.00  0.00           N  
ATOM    596  C8    A A  19     -37.101 123.848 217.023  1.00  0.00           C  
ATOM    597  N7    A A  19     -36.101 123.016 216.868  1.00  0.00           N  
ATOM    598  C5    A A  19     -35.757 122.654 218.165  1.00  0.00           C  
ATOM    599  C6    A A  19     -34.768 121.795 218.683  1.00  0.00           C  
ATOM    600  N6    A A  19     -33.904 121.116 217.925  1.00  0.00           N  
ATOM    601  N1    A A  19     -34.698 121.657 220.025  1.00  0.00           N  
ATOM    602  C2    A A  19     -35.561 122.340 220.786  1.00  0.00           C  
ATOM    603  N3    A A  19     -36.530 123.173 220.415  1.00  0.00           N  
ATOM    604  C4    A A  19     -36.577 123.289 219.077  1.00  0.00           C  
ATOM    605  H5'   A A  19     -40.641 126.151 215.839  1.00  0.00           H  
ATOM    606 H5''   A A  19     -40.256 127.843 216.041  1.00  0.00           H  
ATOM    607  H4'   A A  19     -40.324 127.010 218.201  1.00  0.00           H  
ATOM    608  H3'   A A  19     -37.463 126.924 217.342  1.00  0.00           H  
ATOM    609  H2'   A A  19     -36.902 126.223 219.532  1.00  0.00           H  
ATOM    610 HO2'   A A  19     -38.495 126.166 221.223  1.00  0.00           H  
ATOM    611  H1'   A A  19     -38.978 124.447 219.701  1.00  0.00           H  
ATOM    612  H8    A A  19     -37.601 124.322 216.205  1.00  0.00           H  
ATOM    613  H61   A A  19     -33.224 120.521 218.353  1.00  0.00           H  
ATOM    614  H62   A A  19     -33.937 121.202 216.929  1.00  0.00           H  
ATOM    615  H2    A A  19     -35.457 122.196 221.841  1.00  0.00           H  
ATOM    616  P     C A  20     -37.136 129.494 217.655  1.00  0.00           P  
ATOM    617  OP1   C A  20     -37.763 130.830 217.455  1.00  0.00           O  
ATOM    618  OP2   C A  20     -36.533 128.778 216.502  1.00  0.00           O  
ATOM    619  O5'   C A  20     -36.006 129.634 218.768  1.00  0.00           O  
ATOM    620  C5'   C A  20     -36.340 130.005 220.097  1.00  0.00           C  
ATOM    621  C4'   C A  20     -35.483 129.283 221.105  1.00  0.00           C  
ATOM    622  O4'   C A  20     -35.626 127.849 220.937  1.00  0.00           O  
ATOM    623  C3'   C A  20     -33.984 129.520 221.000  1.00  0.00           C  
ATOM    624  O3'   C A  20     -33.586 130.743 221.601  1.00  0.00           O  
ATOM    625  C2'   C A  20     -33.401 128.280 221.675  1.00  0.00           C  
ATOM    626  O2'   C A  20     -33.375 128.421 223.088  1.00  0.00           O  
ATOM    627  C1'   C A  20     -34.424 127.200 221.296  1.00  0.00           C  
ATOM    628  N1    C A  20     -33.968 126.342 220.172  1.00  0.00           N  
ATOM    629  C2    C A  20     -33.282 125.157 220.478  1.00  0.00           C  
ATOM    630  O2    C A  20     -33.084 124.857 221.665  1.00  0.00           O  
ATOM    631  N3    C A  20     -32.848 124.355 219.480  1.00  0.00           N  
ATOM    632  C4    C A  20     -33.072 124.700 218.215  1.00  0.00           C  
ATOM    633  N4    C A  20     -32.628 123.875 217.270  1.00  0.00           N  
ATOM    634  C5    C A  20     -33.765 125.895 217.865  1.00  0.00           C  
ATOM    635  C6    C A  20     -34.191 126.680 218.863  1.00  0.00           C  
ATOM    636  H5'   C A  20     -37.367 129.764 220.278  1.00  0.00           H  
ATOM    637 H5''   C A  20     -36.196 131.059 220.210  1.00  0.00           H  
ATOM    638  H4'   C A  20     -35.807 129.550 222.089  1.00  0.00           H  
ATOM    639  H3'   C A  20     -33.700 129.526 219.968  1.00  0.00           H  
ATOM    640  H2'   C A  20     -32.430 128.048 221.290  1.00  0.00           H  
ATOM    641 HO2'   C A  20     -32.989 127.595 223.498  1.00  0.00           H  
ATOM    642  H1'   C A  20     -34.607 126.582 222.150  1.00  0.00           H  
ATOM    643  H41   C A  20     -32.774 124.095 216.305  1.00  0.00           H  
ATOM    644  H42   C A  20     -32.148 123.035 217.524  1.00  0.00           H  
ATOM    645  H5    C A  20     -33.939 126.156 216.842  1.00  0.00           H  
ATOM    646  H6    C A  20     -34.714 127.585 218.635  1.00  0.00           H  
ATOM    647  P     A A  21     -32.486 131.690 220.905  1.00  0.00           P  
ATOM    648  OP1   A A  21     -32.668 133.072 221.421  1.00  0.00           O  
ATOM    649  OP2   A A  21     -32.518 131.458 219.441  1.00  0.00           O  
ATOM    650  O5'   A A  21     -31.107 131.138 221.470  1.00  0.00           O  
ATOM    651  C5'   A A  21     -30.877 131.094 222.868  1.00  0.00           C  
ATOM    652  C4'   A A  21     -30.010 129.925 223.261  1.00  0.00           C  
ATOM    653  O4'   A A  21     -30.596 128.683 222.800  1.00  0.00           O  
ATOM    654  C3'   A A  21     -28.606 129.905 222.680  1.00  0.00           C  
ATOM    655  O3'   A A  21     -27.718 130.767 223.369  1.00  0.00           O  
ATOM    656  C2'   A A  21     -28.224 128.432 222.780  1.00  0.00           C  
ATOM    657  O2'   A A  21     -27.743 128.112 224.077  1.00  0.00           O  
ATOM    658  C1'   A A  21     -29.574 127.738 222.559  1.00  0.00           C  
ATOM    659  N9    A A  21     -29.714 127.194 221.194  1.00  0.00           N  
ATOM    660  C8    A A  21     -30.415 127.698 220.124  1.00  0.00           C  
ATOM    661  N7    A A  21     -30.336 126.956 219.045  1.00  0.00           N  
ATOM    662  C5    A A  21     -29.528 125.893 219.432  1.00  0.00           C  
ATOM    663  C6    A A  21     -29.060 124.760 218.746  1.00  0.00           C  
ATOM    664  N6    A A  21     -29.360 124.509 217.469  1.00  0.00           N  
ATOM    665  N1    A A  21     -28.269 123.893 219.422  1.00  0.00           N  
ATOM    666  C2    A A  21     -27.975 124.152 220.700  1.00  0.00           C  
ATOM    667  N3    A A  21     -28.353 125.180 221.452  1.00  0.00           N  
ATOM    668  C4    A A  21     -29.137 126.024 220.752  1.00  0.00           C  
ATOM    669  H5'   A A  21     -31.818 131.011 223.370  1.00  0.00           H  
ATOM    670 H5''   A A  21     -30.392 132.000 223.167  1.00  0.00           H  
ATOM    671  H4'   A A  21     -29.939 129.895 224.328  1.00  0.00           H  
ATOM    672  H3'   A A  21     -28.646 130.190 221.649  1.00  0.00           H  
ATOM    673  H2'   A A  21     -27.517 128.160 222.024  1.00  0.00           H  
ATOM    674 HO2'   A A  21     -27.501 127.142 224.113  1.00  0.00           H  
ATOM    675  H1'   A A  21     -29.670 126.937 223.262  1.00  0.00           H  
ATOM    676  H8    A A  21     -30.973 128.610 220.167  1.00  0.00           H  
ATOM    677  H61   A A  21     -29.003 123.688 217.023  1.00  0.00           H  
ATOM    678  H62   A A  21     -29.942 125.142 216.958  1.00  0.00           H  
ATOM    679  H2    A A  21     -27.349 123.432 221.184  1.00  0.00           H  
ATOM    680  P     C A  22     -26.602 131.598 222.567  1.00  0.00           P  
ATOM    681  OP1   C A  22     -26.009 132.573 223.519  1.00  0.00           O  
ATOM    682  OP2   C A  22     -27.206 132.095 221.302  1.00  0.00           O  
ATOM    683  O5'   C A  22     -25.481 130.511 222.235  1.00  0.00           O  
ATOM    684  C5'   C A  22     -24.584 130.069 223.246  1.00  0.00           C  
ATOM    685  C4'   C A  22     -23.802 128.841 222.839  1.00  0.00           C  
ATOM    686  O4'   C A  22     -24.702 127.758 222.481  1.00  0.00           O  
ATOM    687  C3'   C A  22     -22.892 128.976 221.626  1.00  0.00           C  
ATOM    688  O3'   C A  22     -21.670 129.636 221.912  1.00  0.00           O  
ATOM    689  C2'   C A  22     -22.716 127.526 221.193  1.00  0.00           C  
ATOM    690  O2'   C A  22     -21.757 126.858 222.005  1.00  0.00           O  
ATOM    691  C1'   C A  22     -24.110 126.957 221.477  1.00  0.00           C  
ATOM    692  N1    C A  22     -24.970 127.005 220.275  1.00  0.00           N  
ATOM    693  C2    C A  22     -25.085 125.877 219.460  1.00  0.00           C  
ATOM    694  O2    C A  22     -24.475 124.844 219.776  1.00  0.00           O  
ATOM    695  N3    C A  22     -25.868 125.944 218.356  1.00  0.00           N  
ATOM    696  C4    C A  22     -26.508 127.077 218.054  1.00  0.00           C  
ATOM    697  N4    C A  22     -27.270 127.106 216.960  1.00  0.00           N  
ATOM    698  C5    C A  22     -26.400 128.240 218.864  1.00  0.00           C  
ATOM    699  C6    C A  22     -25.626 128.159 219.951  1.00  0.00           C  
ATOM    700  H5'   C A  22     -25.147 129.839 224.126  1.00  0.00           H  
ATOM    701 H5''   C A  22     -23.894 130.858 223.460  1.00  0.00           H  
ATOM    702  H4'   C A  22     -23.209 128.526 223.672  1.00  0.00           H  
ATOM    703  H3'   C A  22     -23.409 129.512 220.857  1.00  0.00           H  
ATOM    704  H2'   C A  22     -22.468 127.455 220.155  1.00  0.00           H  
ATOM    705 HO2'   C A  22     -21.663 125.911 221.698  1.00  0.00           H  
ATOM    706  H1'   C A  22     -24.026 125.948 221.822  1.00  0.00           H  
ATOM    707  H41   C A  22     -27.759 127.943 216.713  1.00  0.00           H  
ATOM    708  H42   C A  22     -27.352 126.291 216.386  1.00  0.00           H  
ATOM    709  H5    C A  22     -26.917 129.143 218.614  1.00  0.00           H  
ATOM    710  H6    C A  22     -25.518 129.017 220.581  1.00  0.00           H  
ATOM    711  P     G A  23     -21.005 130.606 220.815  1.00  0.00           P  
ATOM    712  OP1   G A  23     -19.608 130.888 221.233  1.00  0.00           O  
ATOM    713  OP2   G A  23     -21.933 131.740 220.564  1.00  0.00           O  
ATOM    714  O5'   G A  23     -20.960 129.706 219.502  1.00  0.00           O  
ATOM    715  C5'   G A  23     -20.141 130.047 218.392  1.00  0.00           C  
ATOM    716  C4'   G A  23     -19.811 128.822 217.578  1.00  0.00           C  
ATOM    717  O4'   G A  23     -20.921 127.887 217.660  1.00  0.00           O  
ATOM    718  C3'   G A  23     -19.609 129.035 216.082  1.00  0.00           C  
ATOM    719  O3'   G A  23     -18.305 129.481 215.745  1.00  0.00           O  
ATOM    720  C2'   G A  23     -19.954 127.668 215.510  1.00  0.00           C  
ATOM    721  O2'   G A  23     -18.884 126.751 215.681  1.00  0.00           O  
ATOM    722  C1'   G A  23     -21.110 127.251 216.416  1.00  0.00           C  
ATOM    723  N9    G A  23     -22.408 127.685 215.870  1.00  0.00           N  
ATOM    724  C8    G A  23     -23.379 128.448 216.475  1.00  0.00           C  
ATOM    725  N7    G A  23     -24.412 128.665 215.704  1.00  0.00           N  
ATOM    726  C5    G A  23     -24.099 128.007 214.520  1.00  0.00           C  
ATOM    727  C6    G A  23     -24.825 127.879 213.307  1.00  0.00           C  
ATOM    728  O6    G A  23     -25.941 128.343 213.023  1.00  0.00           O  
ATOM    729  N1    G A  23     -24.120 127.119 212.372  1.00  0.00           N  
ATOM    730  C2    G A  23     -22.880 126.557 212.572  1.00  0.00           C  
ATOM    731  N2    G A  23     -22.350 125.859 211.559  1.00  0.00           N  
ATOM    732  N3    G A  23     -22.199 126.670 213.693  1.00  0.00           N  
ATOM    733  C4    G A  23     -22.865 127.399 214.611  1.00  0.00           C  
ATOM    734  H5'   G A  23     -19.233 130.488 218.747  1.00  0.00           H  
ATOM    735 H5''   G A  23     -20.661 130.750 217.775  1.00  0.00           H  
ATOM    736  H4'   G A  23     -18.936 128.360 217.985  1.00  0.00           H  
ATOM    737  H3'   G A  23     -20.324 129.750 215.732  1.00  0.00           H  
ATOM    738  H2'   G A  23     -20.258 127.734 214.486  1.00  0.00           H  
ATOM    739 HO2'   G A  23     -19.140 125.864 215.296  1.00  0.00           H  
ATOM    740  H1'   G A  23     -21.106 126.189 216.546  1.00  0.00           H  
ATOM    741  H8    G A  23     -23.297 128.825 217.473  1.00  0.00           H  
ATOM    742  H1    G A  23     -24.552 126.971 211.483  1.00  0.00           H  
ATOM    743  H21   G A  23     -22.854 125.763 210.700  1.00  0.00           H  
ATOM    744  H22   G A  23     -21.451 125.434 211.661  1.00  0.00           H  
ATOM    745  P     G A  24     -18.094 130.757 214.785  1.00  0.00           P  
ATOM    746  OP1   G A  24     -16.792 131.376 215.130  1.00  0.00           O  
ATOM    747  OP2   G A  24     -19.331 131.579 214.811  1.00  0.00           O  
ATOM    748  O5'   G A  24     -17.947 130.140 213.323  1.00  0.00           O  
ATOM    749  C5'   G A  24     -16.901 129.233 213.005  1.00  0.00           C  
ATOM    750  C4'   G A  24     -17.249 128.374 211.810  1.00  0.00           C  
ATOM    751  O4'   G A  24     -18.512 127.686 212.050  1.00  0.00           O  
ATOM    752  C3'   G A  24     -17.472 129.112 210.494  1.00  0.00           C  
ATOM    753  O3'   G A  24     -16.270 129.441 209.813  1.00  0.00           O  
ATOM    754  C2'   G A  24     -18.374 128.151 209.734  1.00  0.00           C  
ATOM    755  O2'   G A  24     -17.628 127.060 209.207  1.00  0.00           O  
ATOM    756  C1'   G A  24     -19.275 127.650 210.862  1.00  0.00           C  
ATOM    757  N9    G A  24     -20.441 128.537 211.050  1.00  0.00           N  
ATOM    758  C8    G A  24     -20.583 129.493 212.024  1.00  0.00           C  
ATOM    759  N7    G A  24     -21.705 130.152 211.959  1.00  0.00           N  
ATOM    760  C5    G A  24     -22.349 129.605 210.867  1.00  0.00           C  
ATOM    761  C6    G A  24     -23.611 129.926 210.308  1.00  0.00           C  
ATOM    762  O6    G A  24     -24.421 130.783 210.688  1.00  0.00           O  
ATOM    763  N1    G A  24     -23.883 129.124 209.201  1.00  0.00           N  
ATOM    764  C2    G A  24     -23.049 128.153 208.701  1.00  0.00           C  
ATOM    765  N2    G A  24     -23.495 127.487 207.628  1.00  0.00           N  
ATOM    766  N3    G A  24     -21.870 127.849 209.214  1.00  0.00           N  
ATOM    767  C4    G A  24     -21.583 128.610 210.290  1.00  0.00           C  
ATOM    768  H5'   G A  24     -16.724 128.599 213.848  1.00  0.00           H  
ATOM    769 H5''   G A  24     -16.014 129.790 212.785  1.00  0.00           H  
ATOM    770  H4'   G A  24     -16.478 127.645 211.672  1.00  0.00           H  
ATOM    771  H3'   G A  24     -18.015 130.013 210.691  1.00  0.00           H  
ATOM    772  H2'   G A  24     -18.934 128.652 208.973  1.00  0.00           H  
ATOM    773 HO2'   G A  24     -18.242 126.444 208.713  1.00  0.00           H  
ATOM    774  H1'   G A  24     -19.599 126.650 210.660  1.00  0.00           H  
ATOM    775  H8    G A  24     -19.839 129.680 212.770  1.00  0.00           H  
ATOM    776  H1    G A  24     -24.755 129.267 208.733  1.00  0.00           H  
ATOM    777  H21   G A  24     -24.389 127.709 207.238  1.00  0.00           H  
ATOM    778  H22   G A  24     -22.934 126.768 207.217  1.00  0.00           H  
ATOM    779  P     U A  25     -16.095 130.899 209.150  1.00  0.00           P  
ATOM    780  OP1   U A  25     -14.703 131.041 208.644  1.00  0.00           O  
ATOM    781  OP2   U A  25     -16.629 131.889 210.119  1.00  0.00           O  
ATOM    782  O5'   U A  25     -17.097 130.886 207.907  1.00  0.00           O  
ATOM    783  C5'   U A  25     -17.215 129.748 207.061  1.00  0.00           C  
ATOM    784  C4'   U A  25     -18.496 129.777 206.259  1.00  0.00           C  
ATOM    785  O4'   U A  25     -19.639 129.686 207.141  1.00  0.00           O  
ATOM    786  C3'   U A  25     -18.740 131.040 205.447  1.00  0.00           C  
ATOM    787  O3'   U A  25     -18.086 130.983 204.191  1.00  0.00           O  
ATOM    788  C2'   U A  25     -20.265 131.104 205.322  1.00  0.00           C  
ATOM    789  O2'   U A  25     -20.714 130.410 204.167  1.00  0.00           O  
ATOM    790  C1'   U A  25     -20.743 130.355 206.573  1.00  0.00           C  
ATOM    791  N1    U A  25     -21.388 131.212 207.600  1.00  0.00           N  
ATOM    792  C2    U A  25     -22.643 131.736 207.322  1.00  0.00           C  
ATOM    793  O2    U A  25     -23.221 131.572 206.257  1.00  0.00           O  
ATOM    794  N3    U A  25     -23.195 132.485 208.335  1.00  0.00           N  
ATOM    795  C4    U A  25     -22.648 132.750 209.574  1.00  0.00           C  
ATOM    796  O4    U A  25     -23.271 133.444 210.381  1.00  0.00           O  
ATOM    797  C5    U A  25     -21.362 132.163 209.793  1.00  0.00           C  
ATOM    798  C6    U A  25     -20.800 131.425 208.827  1.00  0.00           C  
ATOM    799  H5'   U A  25     -17.204 128.865 207.665  1.00  0.00           H  
ATOM    800 H5''   U A  25     -16.384 129.730 206.387  1.00  0.00           H  
ATOM    801  H4'   U A  25     -18.506 128.936 205.597  1.00  0.00           H  
ATOM    802  H3'   U A  25     -18.390 131.890 205.994  1.00  0.00           H  
ATOM    803  H2'   U A  25     -20.610 132.117 205.323  1.00  0.00           H  
ATOM    804 HO2'   U A  25     -21.711 130.468 204.110  1.00  0.00           H  
ATOM    805  H1'   U A  25     -21.454 129.617 206.265  1.00  0.00           H  
ATOM    806  H3    U A  25     -24.094 132.882 208.153  1.00  0.00           H  
ATOM    807  H5    U A  25     -20.853 132.312 210.722  1.00  0.00           H  
ATOM    808  H6    U A  25     -19.847 130.979 209.018  1.00  0.00           H  
ATOM    809  P     G A  26     -16.778 131.865 203.898  1.00  0.00           P  
ATOM    810  OP1   G A  26     -15.864 131.083 203.018  1.00  0.00           O  
ATOM    811  OP2   G A  26     -16.259 132.361 205.196  1.00  0.00           O  
ATOM    812  O5'   G A  26     -17.353 133.102 203.076  1.00  0.00           O  
ATOM    813  C5'   G A  26     -18.372 132.913 202.103  1.00  0.00           C  
ATOM    814  C4'   G A  26     -19.513 133.880 202.296  1.00  0.00           C  
ATOM    815  O4'   G A  26     -20.190 133.607 203.549  1.00  0.00           O  
ATOM    816  C3'   G A  26     -19.128 135.348 202.385  1.00  0.00           C  
ATOM    817  O3'   G A  26     -18.962 135.926 201.102  1.00  0.00           O  
ATOM    818  C2'   G A  26     -20.276 135.957 203.186  1.00  0.00           C  
ATOM    819  O2'   G A  26     -21.388 136.245 202.350  1.00  0.00           O  
ATOM    820  C1'   G A  26     -20.655 134.810 204.125  1.00  0.00           C  
ATOM    821  N9    G A  26     -20.070 134.929 205.477  1.00  0.00           N  
ATOM    822  C8    G A  26     -18.770 134.668 205.830  1.00  0.00           C  
ATOM    823  N7    G A  26     -18.540 134.830 207.104  1.00  0.00           N  
ATOM    824  C5    G A  26     -19.763 135.211 207.632  1.00  0.00           C  
ATOM    825  C6    G A  26     -20.122 135.519 208.971  1.00  0.00           C  
ATOM    826  O6    G A  26     -19.408 135.522 209.983  1.00  0.00           O  
ATOM    827  N1    G A  26     -21.466 135.861 209.068  1.00  0.00           N  
ATOM    828  C2    G A  26     -22.348 135.896 208.015  1.00  0.00           C  
ATOM    829  N2    G A  26     -23.605 136.251 208.316  1.00  0.00           N  
ATOM    830  N3    G A  26     -22.026 135.607 206.762  1.00  0.00           N  
ATOM    831  C4    G A  26     -20.722 135.276 206.641  1.00  0.00           C  
ATOM    832  H5'   G A  26     -18.747 131.914 202.183  1.00  0.00           H  
ATOM    833 H5''   G A  26     -17.953 133.060 201.129  1.00  0.00           H  
ATOM    834  H4'   G A  26     -20.210 133.755 201.494  1.00  0.00           H  
ATOM    835  H3'   G A  26     -18.218 135.444 202.939  1.00  0.00           H  
ATOM    836  H2'   G A  26     -19.959 136.822 203.730  1.00  0.00           H  
ATOM    837 HO2'   G A  26     -22.124 136.642 202.899  1.00  0.00           H  
ATOM    838  H1'   G A  26     -21.721 134.767 204.209  1.00  0.00           H  
ATOM    839  H8    G A  26     -18.020 134.362 205.131  1.00  0.00           H  
ATOM    840  H1    G A  26     -21.818 136.100 209.973  1.00  0.00           H  
ATOM    841  H21   G A  26     -23.850 136.470 209.260  1.00  0.00           H  
ATOM    842  H22   G A  26     -24.298 136.297 207.596  1.00  0.00           H  
ATOM    843  P     G A  27     -17.875 137.080 200.844  1.00  0.00           P  
ATOM    844  OP1   G A  27     -17.636 137.124 199.379  1.00  0.00           O  
ATOM    845  OP2   G A  27     -16.726 136.878 201.766  1.00  0.00           O  
ATOM    846  O5'   G A  27     -18.629 138.424 201.250  1.00  0.00           O  
ATOM    847  C5'   G A  27     -19.967 138.675 200.831  1.00  0.00           C  
ATOM    848  C4'   G A  27     -20.639 139.667 201.745  1.00  0.00           C  
ATOM    849  O4'   G A  27     -20.492 139.194 203.112  1.00  0.00           O  
ATOM    850  C3'   G A  27     -20.026 141.064 201.716  1.00  0.00           C  
ATOM    851  O3'   G A  27     -21.013 142.053 202.021  1.00  0.00           O  
ATOM    852  C2'   G A  27     -19.003 140.993 202.839  1.00  0.00           C  
ATOM    853  O2'   G A  27     -18.629 142.247 203.368  1.00  0.00           O  
ATOM    854  C1'   G A  27     -19.744 140.134 203.862  1.00  0.00           C  
ATOM    855  N9    G A  27     -18.872 139.412 204.795  1.00  0.00           N  
ATOM    856  C8    G A  27     -17.564 139.035 204.607  1.00  0.00           C  
ATOM    857  N7    G A  27     -17.049 138.420 205.638  1.00  0.00           N  
ATOM    858  C5    G A  27     -18.078 138.392 206.567  1.00  0.00           C  
ATOM    859  C6    G A  27     -18.118 137.853 207.880  1.00  0.00           C  
ATOM    860  O6    G A  27     -17.228 137.271 208.509  1.00  0.00           O  
ATOM    861  N1    G A  27     -19.358 138.044 208.469  1.00  0.00           N  
ATOM    862  C2    G A  27     -20.422 138.670 207.871  1.00  0.00           C  
ATOM    863  N2    G A  27     -21.540 138.750 208.599  1.00  0.00           N  
ATOM    864  N3    G A  27     -20.405 139.177 206.651  1.00  0.00           N  
ATOM    865  C4    G A  27     -19.207 139.001 206.061  1.00  0.00           C  
ATOM    866  H5'   G A  27     -20.517 137.757 200.845  1.00  0.00           H  
ATOM    867 H5''   G A  27     -19.955 139.068 199.836  1.00  0.00           H  
ATOM    868  H4'   G A  27     -21.679 139.729 201.500  1.00  0.00           H  
ATOM    869  H3'   G A  27     -19.556 141.262 200.775  1.00  0.00           H  
ATOM    870  H2'   G A  27     -18.132 140.473 202.498  1.00  0.00           H  
ATOM    871 HO2'   G A  27     -17.958 142.114 204.097  1.00  0.00           H  
ATOM    872  H1'   G A  27     -20.416 140.753 204.418  1.00  0.00           H  
ATOM    873  H8    G A  27     -17.021 139.226 203.705  1.00  0.00           H  
ATOM    874  H1    G A  27     -19.487 137.700 209.399  1.00  0.00           H  
ATOM    875  H21   G A  27     -21.564 138.365 209.522  1.00  0.00           H  
ATOM    876  H22   G A  27     -22.352 139.194 208.221  1.00  0.00           H  
ATOM    877  P     A A  28     -20.639 143.614 201.898  1.00  0.00           P  
ATOM    878  OP1   A A  28     -20.225 143.889 200.500  1.00  0.00           O  
ATOM    879  OP2   A A  28     -19.703 143.944 203.001  1.00  0.00           O  
ATOM    880  O5'   A A  28     -22.008 144.386 202.170  1.00  0.00           O  
ATOM    881  C5'   A A  28     -23.070 144.365 201.227  1.00  0.00           C  
ATOM    882  C4'   A A  28     -24.386 144.099 201.908  1.00  0.00           C  
ATOM    883  O4'   A A  28     -24.233 142.952 202.786  1.00  0.00           O  
ATOM    884  C3'   A A  28     -24.896 145.218 202.809  1.00  0.00           C  
ATOM    885  O3'   A A  28     -25.662 146.180 202.094  1.00  0.00           O  
ATOM    886  C2'   A A  28     -25.693 144.471 203.873  1.00  0.00           C  
ATOM    887  O2'   A A  28     -27.004 144.169 203.418  1.00  0.00           O  
ATOM    888  C1'   A A  28     -24.894 143.174 204.009  1.00  0.00           C  
ATOM    889  N9    A A  28     -23.866 143.242 205.069  1.00  0.00           N  
ATOM    890  C8    A A  28     -22.504 143.186 204.880  1.00  0.00           C  
ATOM    891  N7    A A  28     -21.799 143.262 205.981  1.00  0.00           N  
ATOM    892  C5    A A  28     -22.762 143.368 206.970  1.00  0.00           C  
ATOM    893  C6    A A  28     -22.649 143.481 208.363  1.00  0.00           C  
ATOM    894  N6    A A  28     -21.478 143.505 209.004  1.00  0.00           N  
ATOM    895  N1    A A  28     -23.795 143.567 209.073  1.00  0.00           N  
ATOM    896  C2    A A  28     -24.965 143.544 208.417  1.00  0.00           C  
ATOM    897  N3    A A  28     -25.201 143.441 207.110  1.00  0.00           N  
ATOM    898  C4    A A  28     -24.041 143.353 206.431  1.00  0.00           C  
ATOM    899  H5'   A A  28     -22.885 143.594 200.508  1.00  0.00           H  
ATOM    900 H5''   A A  28     -23.117 145.312 200.731  1.00  0.00           H  
ATOM    901  H4'   A A  28     -25.127 143.879 201.168  1.00  0.00           H  
ATOM    902  H3'   A A  28     -24.063 145.705 203.271  1.00  0.00           H  
ATOM    903  H2'   A A  28     -25.716 145.013 204.795  1.00  0.00           H  
ATOM    904 HO2'   A A  28     -27.501 143.681 204.135  1.00  0.00           H  
ATOM    905  H1'   A A  28     -25.561 142.361 204.208  1.00  0.00           H  
ATOM    906  H8    A A  28     -22.058 143.088 203.913  1.00  0.00           H  
ATOM    907  H61   A A  28     -21.455 143.587 210.000  1.00  0.00           H  
ATOM    908  H62   A A  28     -20.624 143.441 208.488  1.00  0.00           H  
ATOM    909  H2    A A  28     -25.836 143.619 209.034  1.00  0.00           H  
ATOM    910  P     U A  29     -25.454 147.762 202.327  1.00  0.00           P  
ATOM    911  OP1   U A  29     -26.444 148.489 201.493  1.00  0.00           O  
ATOM    912  OP2   U A  29     -24.010 148.086 202.180  1.00  0.00           O  
ATOM    913  O5'   U A  29     -25.881 147.987 203.845  1.00  0.00           O  
ATOM    914  C5'   U A  29     -27.166 147.599 204.317  1.00  0.00           C  
ATOM    915  C4'   U A  29     -27.212 147.551 205.827  1.00  0.00           C  
ATOM    916  O4'   U A  29     -26.454 146.405 206.309  1.00  0.00           O  
ATOM    917  C3'   U A  29     -26.588 148.742 206.542  1.00  0.00           C  
ATOM    918  O3'   U A  29     -27.464 149.852 206.638  1.00  0.00           O  
ATOM    919  C2'   U A  29     -26.181 148.150 207.884  1.00  0.00           C  
ATOM    920  O2'   U A  29     -27.297 148.023 208.755  1.00  0.00           O  
ATOM    921  C1'   U A  29     -25.723 146.758 207.464  1.00  0.00           C  
ATOM    922  N1    U A  29     -24.281 146.729 207.123  1.00  0.00           N  
ATOM    923  C2    U A  29     -23.365 146.621 208.150  1.00  0.00           C  
ATOM    924  O2    U A  29     -23.689 146.551 209.324  1.00  0.00           O  
ATOM    925  N3    U A  29     -22.051 146.597 207.750  1.00  0.00           N  
ATOM    926  C4    U A  29     -21.568 146.668 206.462  1.00  0.00           C  
ATOM    927  O4    U A  29     -20.356 146.636 206.266  1.00  0.00           O  
ATOM    928  C5    U A  29     -22.571 146.780 205.455  1.00  0.00           C  
ATOM    929  C6    U A  29     -23.857 146.806 205.818  1.00  0.00           C  
ATOM    930  H5'   U A  29     -27.399 146.629 203.931  1.00  0.00           H  
ATOM    931 H5''   U A  29     -27.891 148.305 203.970  1.00  0.00           H  
ATOM    932  H4'   U A  29     -28.230 147.451 206.141  1.00  0.00           H  
ATOM    933  H3'   U A  29     -25.707 149.041 206.014  1.00  0.00           H  
ATOM    934  H2'   U A  29     -25.388 148.707 208.337  1.00  0.00           H  
ATOM    935 HO2'   U A  29     -26.998 147.632 209.626  1.00  0.00           H  
ATOM    936  H1'   U A  29     -25.924 146.058 208.248  1.00  0.00           H  
ATOM    937  H3    U A  29     -21.368 146.519 208.476  1.00  0.00           H  
ATOM    938  H5    U A  29     -22.298 146.842 204.422  1.00  0.00           H  
ATOM    939  H6    U A  29     -24.597 146.891 205.050  1.00  0.00           H  
ATOM    940  P     G A  30     -26.922 151.339 206.354  1.00  0.00           P  
ATOM    941  OP1   G A  30     -28.096 152.251 206.362  1.00  0.00           O  
ATOM    942  OP2   G A  30     -26.016 151.302 205.175  1.00  0.00           O  
ATOM    943  O5'   G A  30     -26.026 151.666 207.630  1.00  0.00           O  
ATOM    944  C5'   G A  30     -26.572 151.596 208.939  1.00  0.00           C  
ATOM    945  C4'   G A  30     -25.507 151.724 210.004  1.00  0.00           C  
ATOM    946  O4'   G A  30     -24.686 150.530 210.046  1.00  0.00           O  
ATOM    947  C3'   G A  30     -24.501 152.848 209.827  1.00  0.00           C  
ATOM    948  O3'   G A  30     -25.012 154.116 210.210  1.00  0.00           O  
ATOM    949  C2'   G A  30     -23.329 152.379 210.683  1.00  0.00           C  
ATOM    950  O2'   G A  30     -23.543 152.680 212.055  1.00  0.00           O  
ATOM    951  C1'   G A  30     -23.387 150.861 210.497  1.00  0.00           C  
ATOM    952  N9    G A  30     -22.383 150.372 209.532  1.00  0.00           N  
ATOM    953  C8    G A  30     -22.499 150.299 208.165  1.00  0.00           C  
ATOM    954  N7    G A  30     -21.431 149.818 207.588  1.00  0.00           N  
ATOM    955  C5    G A  30     -20.553 149.558 208.634  1.00  0.00           C  
ATOM    956  C6    G A  30     -19.233 149.026 208.621  1.00  0.00           C  
ATOM    957  O6    G A  30     -18.549 148.667 207.654  1.00  0.00           O  
ATOM    958  N1    G A  30     -18.706 148.931 209.902  1.00  0.00           N  
ATOM    959  C2    G A  30     -19.356 149.295 211.051  1.00  0.00           C  
ATOM    960  N2    G A  30     -18.667 149.118 212.187  1.00  0.00           N  
ATOM    961  N3    G A  30     -20.584 149.791 211.079  1.00  0.00           N  
ATOM    962  C4    G A  30     -21.123 149.898 209.843  1.00  0.00           C  
ATOM    963  H5'   G A  30     -27.067 150.655 209.057  1.00  0.00           H  
ATOM    964 H5''   G A  30     -27.280 152.389 209.061  1.00  0.00           H  
ATOM    965  H4'   G A  30     -25.986 151.842 210.953  1.00  0.00           H  
ATOM    966  H3'   G A  30     -24.195 152.887 208.803  1.00  0.00           H  
ATOM    967  H2'   G A  30     -22.402 152.782 210.333  1.00  0.00           H  
ATOM    968 HO2'   G A  30     -22.761 152.362 212.592  1.00  0.00           H  
ATOM    969  H1'   G A  30     -23.218 150.389 211.442  1.00  0.00           H  
ATOM    970  H8    G A  30     -23.373 150.604 207.629  1.00  0.00           H  
ATOM    971  H1    G A  30     -17.779 148.568 209.993  1.00  0.00           H  
ATOM    972  H21   G A  30     -17.741 148.742 212.157  1.00  0.00           H  
ATOM    973  H22   G A  30     -19.079 149.362 213.065  1.00  0.00           H  
ATOM    974  P     C A  31     -24.645 155.429 209.355  1.00  0.00           P  
ATOM    975  OP1   C A  31     -25.380 156.584 209.929  1.00  0.00           O  
ATOM    976  OP2   C A  31     -24.830 155.092 207.921  1.00  0.00           O  
ATOM    977  O5'   C A  31     -23.085 155.638 209.618  1.00  0.00           O  
ATOM    978  C5'   C A  31     -22.630 156.335 210.770  1.00  0.00           C  
ATOM    979  C4'   C A  31     -21.346 155.761 211.326  1.00  0.00           C  
ATOM    980  O4'   C A  31     -21.322 154.317 211.170  1.00  0.00           O  
ATOM    981  C3'   C A  31     -20.053 156.206 210.666  1.00  0.00           C  
ATOM    982  O3'   C A  31     -19.654 157.516 211.031  1.00  0.00           O  
ATOM    983  C2'   C A  31     -19.091 155.108 211.097  1.00  0.00           C  
ATOM    984  O2'   C A  31     -18.710 155.256 212.458  1.00  0.00           O  
ATOM    985  C1'   C A  31     -19.990 153.881 210.978  1.00  0.00           C  
ATOM    986  N1    C A  31     -19.875 153.266 209.638  1.00  0.00           N  
ATOM    987  C2    C A  31     -18.898 152.289 209.430  1.00  0.00           C  
ATOM    988  O2    C A  31     -18.175 151.944 210.375  1.00  0.00           O  
ATOM    989  N3    C A  31     -18.769 151.735 208.205  1.00  0.00           N  
ATOM    990  C4    C A  31     -19.564 152.123 207.207  1.00  0.00           C  
ATOM    991  N4    C A  31     -19.399 151.542 206.015  1.00  0.00           N  
ATOM    992  C5    C A  31     -20.562 153.123 207.388  1.00  0.00           C  
ATOM    993  C6    C A  31     -20.679 153.666 208.606  1.00  0.00           C  
ATOM    994  H5'   C A  31     -23.386 156.279 211.525  1.00  0.00           H  
ATOM    995 H5''   C A  31     -22.463 157.359 210.508  1.00  0.00           H  
ATOM    996  H4'   C A  31     -21.293 155.992 212.369  1.00  0.00           H  
ATOM    997  H3'   C A  31     -20.174 156.164 209.604  1.00  0.00           H  
ATOM    998  H2'   C A  31     -18.242 155.045 210.449  1.00  0.00           H  
ATOM    999 HO2'   C A  31     -18.080 154.521 212.709  1.00  0.00           H  
ATOM   1000  H1'   C A  31     -19.730 153.165 211.730  1.00  0.00           H  
ATOM   1001  H41   C A  31     -19.978 151.809 205.244  1.00  0.00           H  
ATOM   1002  H42   C A  31     -18.697 150.841 205.894  1.00  0.00           H  
ATOM   1003  H5    C A  31     -21.194 153.429 206.581  1.00  0.00           H  
ATOM   1004  H6    C A  31     -21.414 154.425 208.775  1.00  0.00           H  
ATOM   1005  P     C A  32     -19.648 158.688 209.928  1.00  0.00           P  
ATOM   1006  OP1   C A  32     -19.343 159.966 210.620  1.00  0.00           O  
ATOM   1007  OP2   C A  32     -20.892 158.590 209.124  1.00  0.00           O  
ATOM   1008  O5'   C A  32     -18.413 158.317 208.993  1.00  0.00           O  
ATOM   1009  C5'   C A  32     -17.099 158.727 209.335  1.00  0.00           C  
ATOM   1010  C4'   C A  32     -16.141 157.563 209.422  1.00  0.00           C  
ATOM   1011  O4'   C A  32     -16.849 156.304 209.251  1.00  0.00           O  
ATOM   1012  C3'   C A  32     -15.051 157.503 208.364  1.00  0.00           C  
ATOM   1013  O3'   C A  32     -13.989 158.413 208.586  1.00  0.00           O  
ATOM   1014  C2'   C A  32     -14.645 156.036 208.415  1.00  0.00           C  
ATOM   1015  O2'   C A  32     -13.845 155.754 209.557  1.00  0.00           O  
ATOM   1016  C1'   C A  32     -16.010 155.371 208.591  1.00  0.00           C  
ATOM   1017  N1    C A  32     -16.611 155.025 207.281  1.00  0.00           N  
ATOM   1018  C2    C A  32     -16.007 154.020 206.517  1.00  0.00           C  
ATOM   1019  O2    C A  32     -14.998 153.451 206.962  1.00  0.00           O  
ATOM   1020  N3    C A  32     -16.533 153.694 205.315  1.00  0.00           N  
ATOM   1021  C4    C A  32     -17.618 154.328 204.868  1.00  0.00           C  
ATOM   1022  N4    C A  32     -18.107 153.973 203.680  1.00  0.00           N  
ATOM   1023  C5    C A  32     -18.254 155.355 205.621  1.00  0.00           C  
ATOM   1024  C6    C A  32     -17.721 155.671 206.809  1.00  0.00           C  
ATOM   1025  H5'   C A  32     -17.128 159.220 210.284  1.00  0.00           H  
ATOM   1026 H5''   C A  32     -16.746 159.408 208.589  1.00  0.00           H  
ATOM   1027  H4'   C A  32     -15.681 157.569 210.388  1.00  0.00           H  
ATOM   1028  H3'   C A  32     -15.486 157.707 207.408  1.00  0.00           H  
ATOM   1029  H2'   C A  32     -14.167 155.725 207.510  1.00  0.00           H  
ATOM   1030 HO2'   C A  32     -13.597 154.785 209.559  1.00  0.00           H  
ATOM   1031  H1'   C A  32     -15.909 154.489 209.188  1.00  0.00           H  
ATOM   1032  H41   C A  32     -18.919 154.429 203.317  1.00  0.00           H  
ATOM   1033  H42   C A  32     -17.661 153.250 203.152  1.00  0.00           H  
ATOM   1034  H5    C A  32     -19.125 155.856 205.252  1.00  0.00           H  
ATOM   1035  H6    C A  32     -18.171 156.442 207.399  1.00  0.00           H  
ATOM   1036  P     C A  33     -13.924 159.783 207.744  1.00  0.00           P  
ATOM   1037  OP1   C A  33     -12.983 160.690 208.447  1.00  0.00           O  
ATOM   1038  OP2   C A  33     -15.305 160.250 207.462  1.00  0.00           O  
ATOM   1039  O5'   C A  33     -13.266 159.363 206.353  1.00  0.00           O  
ATOM   1040  C5'   C A  33     -11.870 159.098 206.255  1.00  0.00           C  
ATOM   1041  C4'   C A  33     -11.366 159.221 204.836  1.00  0.00           C  
ATOM   1042  O4'   C A  33     -11.950 158.166 204.025  1.00  0.00           O  
ATOM   1043  C3'   C A  33     -11.694 160.537 204.130  1.00  0.00           C  
ATOM   1044  O3'   C A  33     -10.600 160.927 203.302  1.00  0.00           O  
ATOM   1045  C2'   C A  33     -12.903 160.178 203.268  1.00  0.00           C  
ATOM   1046  O2'   C A  33     -13.072 160.987 202.121  1.00  0.00           O  
ATOM   1047  C1'   C A  33     -12.603 158.725 202.900  1.00  0.00           C  
ATOM   1048  N1    C A  33     -13.796 157.908 202.614  1.00  0.00           N  
ATOM   1049  C2    C A  33     -13.703 156.886 201.662  1.00  0.00           C  
ATOM   1050  O2    C A  33     -12.619 156.691 201.087  1.00  0.00           O  
ATOM   1051  N3    C A  33     -14.792 156.124 201.396  1.00  0.00           N  
ATOM   1052  C4    C A  33     -15.941 156.357 202.033  1.00  0.00           C  
ATOM   1053  N4    C A  33     -16.996 155.595 201.744  1.00  0.00           N  
ATOM   1054  C5    C A  33     -16.069 157.390 203.001  1.00  0.00           C  
ATOM   1055  C6    C A  33     -14.986 158.132 203.259  1.00  0.00           C  
ATOM   1056  H5'   C A  33     -11.682 158.104 206.603  1.00  0.00           H  
ATOM   1057 H5''   C A  33     -11.342 159.796 206.870  1.00  0.00           H  
ATOM   1058  H4'   C A  33     -10.303 159.095 204.842  1.00  0.00           H  
ATOM   1059  H3'   C A  33     -11.937 161.304 204.836  1.00  0.00           H  
ATOM   1060  H2'   C A  33     -13.790 160.218 203.865  1.00  0.00           H  
ATOM   1061 HO2'   C A  33     -13.881 160.686 201.617  1.00  0.00           H  
ATOM   1062  H1'   C A  33     -11.944 158.700 202.057  1.00  0.00           H  
ATOM   1063  H41   C A  33     -17.868 155.751 202.209  1.00  0.00           H  
ATOM   1064  H42   C A  33     -16.916 154.867 201.063  1.00  0.00           H  
ATOM   1065  H5    C A  33     -16.996 157.567 203.504  1.00  0.00           H  
ATOM   1066  H6    C A  33     -15.049 158.917 203.984  1.00  0.00           H  
ATOM   1067  P     U A  34      -9.308 161.622 203.957  1.00  0.00           P  
ATOM   1068  OP1   U A  34      -8.421 160.550 204.482  1.00  0.00           O  
ATOM   1069  OP2   U A  34      -9.792 162.686 204.873  1.00  0.00           O  
ATOM   1070  O5'   U A  34      -8.580 162.328 202.727  1.00  0.00           O  
ATOM   1071  C5'   U A  34      -8.727 161.825 201.403  1.00  0.00           C  
ATOM   1072  C4'   U A  34      -7.401 161.733 200.690  1.00  0.00           C  
ATOM   1073  O4'   U A  34      -6.443 161.084 201.569  1.00  0.00           O  
ATOM   1074  C3'   U A  34      -7.419 160.923 199.393  1.00  0.00           C  
ATOM   1075  O3'   U A  34      -6.570 161.520 198.413  1.00  0.00           O  
ATOM   1076  C2'   U A  34      -6.866 159.566 199.819  1.00  0.00           C  
ATOM   1077  O2'   U A  34      -6.230 158.842 198.786  1.00  0.00           O  
ATOM   1078  C1'   U A  34      -5.886 159.952 200.928  1.00  0.00           C  
ATOM   1079  N1    U A  34      -5.688 158.898 201.939  1.00  0.00           N  
ATOM   1080  C2    U A  34      -4.415 158.690 202.446  1.00  0.00           C  
ATOM   1081  O2    U A  34      -3.441 159.346 202.116  1.00  0.00           O  
ATOM   1082  N3    U A  34      -4.321 157.683 203.374  1.00  0.00           N  
ATOM   1083  C4    U A  34      -5.341 156.871 203.832  1.00  0.00           C  
ATOM   1084  O4    U A  34      -5.100 156.002 204.672  1.00  0.00           O  
ATOM   1085  C5    U A  34      -6.624 157.137 203.261  1.00  0.00           C  
ATOM   1086  C6    U A  34      -6.744 158.115 202.358  1.00  0.00           C  
ATOM   1087  H5'   U A  34      -9.371 162.479 200.853  1.00  0.00           H  
ATOM   1088 H5''   U A  34      -9.164 160.849 201.449  1.00  0.00           H  
ATOM   1089  H4'   U A  34      -7.056 162.723 200.474  1.00  0.00           H  
ATOM   1090  H3'   U A  34      -8.417 160.826 199.021  1.00  0.00           H  
ATOM   1091  H2'   U A  34      -7.656 158.975 200.233  1.00  0.00           H  
ATOM   1092 HO2'   U A  34      -5.898 157.970 199.146  1.00  0.00           H  
ATOM   1093  H1'   U A  34      -4.943 160.214 200.496  1.00  0.00           H  
ATOM   1094  H3    U A  34      -3.414 157.519 203.762  1.00  0.00           H  
ATOM   1095  H5    U A  34      -7.477 156.561 203.553  1.00  0.00           H  
ATOM   1096  H6    U A  34      -7.710 158.301 201.938  1.00  0.00           H  
ATOM   1097  P     G A  35      -7.206 162.152 197.076  1.00  0.00           P  
ATOM   1098  OP1   G A  35      -6.102 162.360 196.103  1.00  0.00           O  
ATOM   1099  OP2   G A  35      -8.070 163.297 197.473  1.00  0.00           O  
ATOM   1100  O5'   G A  35      -8.145 160.997 196.498  1.00  0.00           O  
ATOM   1101  C5'   G A  35      -7.628 159.974 195.653  1.00  0.00           C  
ATOM   1102  C4'   G A  35      -8.726 159.192 194.969  1.00  0.00           C  
ATOM   1103  O4'   G A  35      -9.733 158.783 195.941  1.00  0.00           O  
ATOM   1104  C3'   G A  35      -9.532 159.940 193.918  1.00  0.00           C  
ATOM   1105  O3'   G A  35      -8.884 160.068 192.666  1.00  0.00           O  
ATOM   1106  C2'   G A  35     -10.818 159.131 193.867  1.00  0.00           C  
ATOM   1107  O2'   G A  35     -10.631 157.907 193.170  1.00  0.00           O  
ATOM   1108  C1'   G A  35     -11.018 158.827 195.346  1.00  0.00           C  
ATOM   1109  N9    G A  35     -11.804 159.889 195.997  1.00  0.00           N  
ATOM   1110  C8    G A  35     -11.312 160.953 196.710  1.00  0.00           C  
ATOM   1111  N7    G A  35     -12.239 161.749 197.160  1.00  0.00           N  
ATOM   1112  C5    G A  35     -13.418 161.182 196.711  1.00  0.00           C  
ATOM   1113  C6    G A  35     -14.755 161.610 196.895  1.00  0.00           C  
ATOM   1114  O6    G A  35     -15.177 162.597 197.507  1.00  0.00           O  
ATOM   1115  N1    G A  35     -15.644 160.749 196.273  1.00  0.00           N  
ATOM   1116  C2    G A  35     -15.294 159.628 195.570  1.00  0.00           C  
ATOM   1117  N2    G A  35     -16.317 158.939 195.057  1.00  0.00           N  
ATOM   1118  N3    G A  35     -14.053 159.214 195.387  1.00  0.00           N  
ATOM   1119  C4    G A  35     -13.169 160.037 195.984  1.00  0.00           C  
ATOM   1120  H5'   G A  35      -7.042 159.301 196.244  1.00  0.00           H  
ATOM   1121 H5''   G A  35      -7.008 160.424 194.906  1.00  0.00           H  
ATOM   1122  H4'   G A  35      -8.301 158.318 194.522  1.00  0.00           H  
ATOM   1123  H3'   G A  35      -9.756 160.918 194.290  1.00  0.00           H  
ATOM   1124  H2'   G A  35     -11.630 159.699 193.464  1.00  0.00           H  
ATOM   1125 HO2'   G A  35     -11.492 157.398 193.153  1.00  0.00           H  
ATOM   1126  H1'   G A  35     -11.509 157.883 195.463  1.00  0.00           H  
ATOM   1127  H8    G A  35     -10.268 161.113 196.880  1.00  0.00           H  
ATOM   1128  H1    G A  35     -16.618 160.963 196.343  1.00  0.00           H  
ATOM   1129  H21   G A  35     -17.255 159.255 195.200  1.00  0.00           H  
ATOM   1130  H22   G A  35     -16.145 158.107 194.530  1.00  0.00           H  
ATOM   1131  P     G A  36      -9.425 161.159 191.616  1.00  0.00           P  
ATOM   1132  OP1   G A  36      -8.462 161.247 190.488  1.00  0.00           O  
ATOM   1133  OP2   G A  36      -9.807 162.375 192.379  1.00  0.00           O  
ATOM   1134  O5'   G A  36     -10.786 160.531 191.076  1.00  0.00           O  
ATOM   1135  C5'   G A  36     -11.765 161.347 190.452  1.00  0.00           C  
ATOM   1136  C4'   G A  36     -13.159 160.830 190.707  1.00  0.00           C  
ATOM   1137  O4'   G A  36     -13.380 160.705 192.136  1.00  0.00           O  
ATOM   1138  C3'   G A  36     -14.292 161.726 190.224  1.00  0.00           C  
ATOM   1139  O3'   G A  36     -14.574 161.554 188.844  1.00  0.00           O  
ATOM   1140  C2'   G A  36     -15.445 161.340 191.144  1.00  0.00           C  
ATOM   1141  O2'   G A  36     -16.090 160.157 190.698  1.00  0.00           O  
ATOM   1142  C1'   G A  36     -14.712 161.044 192.454  1.00  0.00           C  
ATOM   1143  N9    G A  36     -14.686 162.205 193.362  1.00  0.00           N  
ATOM   1144  C8    G A  36     -13.561 162.829 193.846  1.00  0.00           C  
ATOM   1145  N7    G A  36     -13.834 163.831 194.637  1.00  0.00           N  
ATOM   1146  C5    G A  36     -15.224 163.871 194.681  1.00  0.00           C  
ATOM   1147  C6    G A  36     -16.100 164.748 195.379  1.00  0.00           C  
ATOM   1148  O6    G A  36     -15.826 165.699 196.125  1.00  0.00           O  
ATOM   1149  N1    G A  36     -17.431 164.428 195.139  1.00  0.00           N  
ATOM   1150  C2    G A  36     -17.870 163.403 194.338  1.00  0.00           C  
ATOM   1151  N2    G A  36     -19.202 163.262 194.239  1.00  0.00           N  
ATOM   1152  N3    G A  36     -17.065 162.579 193.684  1.00  0.00           N  
ATOM   1153  C4    G A  36     -15.765 162.868 193.899  1.00  0.00           C  
ATOM   1154  H5'   G A  36     -11.586 161.360 189.397  1.00  0.00           H  
ATOM   1155 H5''   G A  36     -11.687 162.342 190.839  1.00  0.00           H  
ATOM   1156  H4'   G A  36     -13.261 159.866 190.254  1.00  0.00           H  
ATOM   1157  H3'   G A  36     -14.030 162.748 190.402  1.00  0.00           H  
ATOM   1158  H2'   G A  36     -16.140 162.145 191.258  1.00  0.00           H  
ATOM   1159 HO2'   G A  36     -16.839 159.931 191.320  1.00  0.00           H  
ATOM   1160  H1'   G A  36     -15.182 160.218 192.946  1.00  0.00           H  
ATOM   1161  H8    G A  36     -12.565 162.525 193.600  1.00  0.00           H  
ATOM   1162  H1    G A  36     -18.126 164.991 195.587  1.00  0.00           H  
ATOM   1163  H21   G A  36     -19.809 163.885 194.733  1.00  0.00           H  
ATOM   1164  H22   G A  36     -19.587 162.534 193.671  1.00  0.00           H  
ATOM   1165  P     C A  37     -14.709 162.826 187.870  1.00  0.00           P  
ATOM   1166  OP1   C A  37     -14.942 162.355 186.482  1.00  0.00           O  
ATOM   1167  OP2   C A  37     -13.560 163.726 188.137  1.00  0.00           O  
ATOM   1168  O5'   C A  37     -16.048 163.522 188.365  1.00  0.00           O  
ATOM   1169  C5'   C A  37     -17.205 162.743 188.624  1.00  0.00           C  
ATOM   1170  C4'   C A  37     -18.330 163.593 189.145  1.00  0.00           C  
ATOM   1171  O4'   C A  37     -18.283 163.659 190.597  1.00  0.00           O  
ATOM   1172  C3'   C A  37     -18.304 165.050 188.721  1.00  0.00           C  
ATOM   1173  O3'   C A  37     -18.747 165.263 187.395  1.00  0.00           O  
ATOM   1174  C2'   C A  37     -19.166 165.701 189.787  1.00  0.00           C  
ATOM   1175  O2'   C A  37     -20.543 165.430 189.565  1.00  0.00           O  
ATOM   1176  C1'   C A  37     -18.703 164.940 191.028  1.00  0.00           C  
ATOM   1177  N1    C A  37     -17.561 165.624 191.685  1.00  0.00           N  
ATOM   1178  C2    C A  37     -17.818 166.733 192.502  1.00  0.00           C  
ATOM   1179  O2    C A  37     -18.990 167.107 192.660  1.00  0.00           O  
ATOM   1180  N3    C A  37     -16.786 167.375 193.101  1.00  0.00           N  
ATOM   1181  C4    C A  37     -15.534 166.954 192.911  1.00  0.00           C  
ATOM   1182  N4    C A  37     -14.550 167.617 193.526  1.00  0.00           N  
ATOM   1183  C5    C A  37     -15.240 165.831 192.082  1.00  0.00           C  
ATOM   1184  C6    C A  37     -16.270 165.205 191.493  1.00  0.00           C  
ATOM   1185  H5'   C A  37     -16.967 161.996 189.352  1.00  0.00           H  
ATOM   1186 H5''   C A  37     -17.517 162.270 187.716  1.00  0.00           H  
ATOM   1187  H4'   C A  37     -19.261 163.160 188.846  1.00  0.00           H  
ATOM   1188  H3'   C A  37     -17.304 165.418 188.814  1.00  0.00           H  
ATOM   1189  H2'   C A  37     -18.974 166.751 189.868  1.00  0.00           H  
ATOM   1190 HO2'   C A  37     -21.088 165.869 190.279  1.00  0.00           H  
ATOM   1191  H1'   C A  37     -19.515 164.843 191.719  1.00  0.00           H  
ATOM   1192  H41   C A  37     -13.600 167.328 193.405  1.00  0.00           H  
ATOM   1193  H42   C A  37     -14.763 168.402 194.107  1.00  0.00           H  
ATOM   1194  H5    C A  37     -14.233 165.500 191.935  1.00  0.00           H  
ATOM   1195  H6    C A  37     -16.080 164.363 190.861  1.00  0.00           H  
ATOM   1196  P     A A  38     -18.025 166.369 186.476  1.00  0.00           P  
ATOM   1197  OP1   A A  38     -18.115 165.933 185.061  1.00  0.00           O  
ATOM   1198  OP2   A A  38     -16.697 166.689 187.062  1.00  0.00           O  
ATOM   1199  O5'   A A  38     -18.956 167.646 186.636  1.00  0.00           O  
ATOM   1200  C5'   A A  38     -20.341 167.491 186.905  1.00  0.00           C  
ATOM   1201  C4'   A A  38     -20.828 168.529 187.881  1.00  0.00           C  
ATOM   1202  O4'   A A  38     -20.286 168.260 189.203  1.00  0.00           O  
ATOM   1203  C3'   A A  38     -20.394 169.955 187.589  1.00  0.00           C  
ATOM   1204  O3'   A A  38     -21.189 170.585 186.602  1.00  0.00           O  
ATOM   1205  C2'   A A  38     -20.476 170.604 188.961  1.00  0.00           C  
ATOM   1206  O2'   A A  38     -21.824 170.883 189.317  1.00  0.00           O  
ATOM   1207  C1'   A A  38     -19.958 169.475 189.845  1.00  0.00           C  
ATOM   1208  N9    A A  38     -18.489 169.527 190.010  1.00  0.00           N  
ATOM   1209  C8    A A  38     -17.557 168.887 189.229  1.00  0.00           C  
ATOM   1210  N7    A A  38     -16.315 169.093 189.593  1.00  0.00           N  
ATOM   1211  C5    A A  38     -16.426 169.932 190.692  1.00  0.00           C  
ATOM   1212  C6    A A  38     -15.455 170.512 191.530  1.00  0.00           C  
ATOM   1213  N6    A A  38     -14.137 170.332 191.390  1.00  0.00           N  
ATOM   1214  N1    A A  38     -15.899 171.297 192.534  1.00  0.00           N  
ATOM   1215  C2    A A  38     -17.220 171.478 192.674  1.00  0.00           C  
ATOM   1216  N3    A A  38     -18.227 170.987 191.954  1.00  0.00           N  
ATOM   1217  C4    A A  38     -17.760 170.211 190.962  1.00  0.00           C  
ATOM   1218  H5'   A A  38     -20.509 166.518 187.318  1.00  0.00           H  
ATOM   1219 H5''   A A  38     -20.887 167.589 185.990  1.00  0.00           H  
ATOM   1220  H4'   A A  38     -21.896 168.491 187.927  1.00  0.00           H  
ATOM   1221  H3'   A A  38     -19.374 169.950 187.265  1.00  0.00           H  
ATOM   1222  H2'   A A  38     -19.859 171.476 189.026  1.00  0.00           H  
ATOM   1223 HO2'   A A  38     -21.849 171.308 190.222  1.00  0.00           H  
ATOM   1224  H1'   A A  38     -20.432 169.518 190.803  1.00  0.00           H  
ATOM   1225  H8    A A  38     -17.823 168.272 188.394  1.00  0.00           H  
ATOM   1226  H61   A A  38     -13.502 170.775 192.023  1.00  0.00           H  
ATOM   1227  H62   A A  38     -13.787 169.754 190.653  1.00  0.00           H  
ATOM   1228  H2    A A  38     -17.509 172.112 193.486  1.00  0.00           H  
ATOM   1229  P     G A  39     -20.514 171.598 185.554  1.00  0.00           P  
ATOM   1230  OP1   G A  39     -21.317 171.559 184.304  1.00  0.00           O  
ATOM   1231  OP2   G A  39     -19.057 171.298 185.501  1.00  0.00           O  
ATOM   1232  O5'   G A  39     -20.727 173.030 186.221  1.00  0.00           O  
ATOM   1233  C5'   G A  39     -19.627 173.803 186.684  1.00  0.00           C  
ATOM   1234  C4'   G A  39     -19.836 174.260 188.105  1.00  0.00           C  
ATOM   1235  O4'   G A  39     -19.253 173.298 189.021  1.00  0.00           O  
ATOM   1236  C3'   G A  39     -19.174 175.570 188.494  1.00  0.00           C  
ATOM   1237  O3'   G A  39     -19.888 176.709 188.050  1.00  0.00           O  
ATOM   1238  C2'   G A  39     -19.081 175.444 190.006  1.00  0.00           C  
ATOM   1239  O2'   G A  39     -20.341 175.680 190.617  1.00  0.00           O  
ATOM   1240  C1'   G A  39     -18.741 173.964 190.155  1.00  0.00           C  
ATOM   1241  N9    G A  39     -17.287 173.733 190.215  1.00  0.00           N  
ATOM   1242  C8    G A  39     -16.486 173.173 189.252  1.00  0.00           C  
ATOM   1243  N7    G A  39     -15.232 173.108 189.611  1.00  0.00           N  
ATOM   1244  C5    G A  39     -15.202 173.657 190.888  1.00  0.00           C  
ATOM   1245  C6    G A  39     -14.122 173.859 191.795  1.00  0.00           C  
ATOM   1246  O6    G A  39     -12.921 173.588 191.653  1.00  0.00           O  
ATOM   1247  N1    G A  39     -14.558 174.455 192.978  1.00  0.00           N  
ATOM   1248  C2    G A  39     -15.857 174.807 193.256  1.00  0.00           C  
ATOM   1249  N2    G A  39     -16.083 175.368 194.452  1.00  0.00           N  
ATOM   1250  N3    G A  39     -16.866 174.624 192.423  1.00  0.00           N  
ATOM   1251  C4    G A  39     -16.469 174.049 191.269  1.00  0.00           C  
ATOM   1252  H5'   G A  39     -19.515 174.661 186.055  1.00  0.00           H  
ATOM   1253 H5''   G A  39     -18.739 173.208 186.637  1.00  0.00           H  
ATOM   1254  H4'   G A  39     -20.886 174.331 188.297  1.00  0.00           H  
ATOM   1255  H3'   G A  39     -18.186 175.596 188.085  1.00  0.00           H  
ATOM   1256  H2'   G A  39     -18.316 176.072 190.413  1.00  0.00           H  
ATOM   1257 HO2'   G A  39     -20.252 175.591 191.609  1.00  0.00           H  
ATOM   1258  H1'   G A  39     -19.203 173.576 191.039  1.00  0.00           H  
ATOM   1259  H8    G A  39     -16.850 172.826 188.307  1.00  0.00           H  
ATOM   1260  H1    G A  39     -13.871 174.641 193.680  1.00  0.00           H  
ATOM   1261  H21   G A  39     -15.325 175.511 195.089  1.00  0.00           H  
ATOM   1262  H22   G A  39     -17.009 175.644 194.708  1.00  0.00           H  
ATOM   1263  P     U A  40     -19.109 177.909 187.316  1.00  0.00           P  
ATOM   1264  OP1   U A  40     -20.098 178.706 186.544  1.00  0.00           O  
ATOM   1265  OP2   U A  40     -17.938 177.332 186.609  1.00  0.00           O  
ATOM   1266  O5'   U A  40     -18.554 178.793 188.523  1.00  0.00           O  
ATOM   1267  C5'   U A  40     -19.441 179.401 189.453  1.00  0.00           C  
ATOM   1268  C4'   U A  40     -18.718 179.874 190.690  1.00  0.00           C  
ATOM   1269  O4'   U A  40     -18.158 178.741 191.397  1.00  0.00           O  
ATOM   1270  C3'   U A  40     -17.527 180.795 190.466  1.00  0.00           C  
ATOM   1271  O3'   U A  40     -17.914 182.143 190.254  1.00  0.00           O  
ATOM   1272  C2'   U A  40     -16.710 180.599 191.737  1.00  0.00           C  
ATOM   1273  O2'   U A  40     -17.207 181.404 192.796  1.00  0.00           O  
ATOM   1274  C1'   U A  40     -16.976 179.127 192.063  1.00  0.00           C  
ATOM   1275  N1    U A  40     -15.866 178.243 191.643  1.00  0.00           N  
ATOM   1276  C2    U A  40     -14.734 178.280 192.430  1.00  0.00           C  
ATOM   1277  O2    U A  40     -14.634 179.000 193.408  1.00  0.00           O  
ATOM   1278  N3    U A  40     -13.718 177.452 192.031  1.00  0.00           N  
ATOM   1279  C4    U A  40     -13.720 176.603 190.948  1.00  0.00           C  
ATOM   1280  O4    U A  40     -12.714 175.922 190.727  1.00  0.00           O  
ATOM   1281  C5    U A  40     -14.932 176.614 190.179  1.00  0.00           C  
ATOM   1282  C6    U A  40     -15.941 177.416 190.547  1.00  0.00           C  
ATOM   1283  H5'   U A  40     -20.186 178.688 189.739  1.00  0.00           H  
ATOM   1284 H5''   U A  40     -19.912 180.240 188.985  1.00  0.00           H  
ATOM   1285  H4'   U A  40     -19.419 180.367 191.331  1.00  0.00           H  
ATOM   1286  H3'   U A  40     -16.964 180.450 189.624  1.00  0.00           H  
ATOM   1287  H2'   U A  40     -15.669 180.779 191.564  1.00  0.00           H  
ATOM   1288 HO2'   U A  40     -16.653 181.256 193.616  1.00  0.00           H  
ATOM   1289  H1'   U A  40     -17.122 179.025 193.118  1.00  0.00           H  
ATOM   1290  H3    U A  40     -12.886 177.466 192.586  1.00  0.00           H  
ATOM   1291  H5    U A  40     -15.029 175.986 189.318  1.00  0.00           H  
ATOM   1292  H6    U A  40     -16.839 177.413 189.966  1.00  0.00           H  
ATOM   1293  P     C A  41     -17.590 182.889 188.866  1.00  0.00           P  
ATOM   1294  OP1   C A  41     -18.753 183.753 188.526  1.00  0.00           O  
ATOM   1295  OP2   C A  41     -17.110 181.881 187.886  1.00  0.00           O  
ATOM   1296  O5'   C A  41     -16.344 183.820 189.208  1.00  0.00           O  
ATOM   1297  C5'   C A  41     -16.274 184.541 190.430  1.00  0.00           C  
ATOM   1298  C4'   C A  41     -14.912 184.411 191.068  1.00  0.00           C  
ATOM   1299  O4'   C A  41     -14.754 183.079 191.620  1.00  0.00           O  
ATOM   1300  C3'   C A  41     -13.716 184.572 190.139  1.00  0.00           C  
ATOM   1301  O3'   C A  41     -13.396 185.929 189.882  1.00  0.00           O  
ATOM   1302  C2'   C A  41     -12.617 183.810 190.872  1.00  0.00           C  
ATOM   1303  O2'   C A  41     -12.023 184.602 191.891  1.00  0.00           O  
ATOM   1304  C1'   C A  41     -13.406 182.669 191.517  1.00  0.00           C  
ATOM   1305  N1    C A  41     -13.345 181.433 190.707  1.00  0.00           N  
ATOM   1306  C2    C A  41     -12.407 180.456 191.053  1.00  0.00           C  
ATOM   1307  O2    C A  41     -11.665 180.648 192.035  1.00  0.00           O  
ATOM   1308  N3    C A  41     -12.343 179.325 190.309  1.00  0.00           N  
ATOM   1309  C4    C A  41     -13.160 179.160 189.262  1.00  0.00           C  
ATOM   1310  N4    C A  41     -13.059 178.030 188.556  1.00  0.00           N  
ATOM   1311  C5    C A  41     -14.119 180.146 188.889  1.00  0.00           C  
ATOM   1312  C6    C A  41     -14.173 181.258 189.630  1.00  0.00           C  
ATOM   1313  H5'   C A  41     -17.012 184.158 191.103  1.00  0.00           H  
ATOM   1314 H5''   C A  41     -16.471 185.575 190.236  1.00  0.00           H  
ATOM   1315  H4'   C A  41     -14.832 185.125 191.861  1.00  0.00           H  
ATOM   1316  H3'   C A  41     -13.924 184.080 189.212  1.00  0.00           H  
ATOM   1317  H2'   C A  41     -11.881 183.437 190.190  1.00  0.00           H  
ATOM   1318 HO2'   C A  41     -11.309 184.074 192.350  1.00  0.00           H  
ATOM   1319  H1'   C A  41     -13.017 182.474 192.495  1.00  0.00           H  
ATOM   1320  H41   C A  41     -13.656 177.878 187.768  1.00  0.00           H  
ATOM   1321  H42   C A  41     -12.387 177.337 188.815  1.00  0.00           H  
ATOM   1322  H5    C A  41     -14.769 180.003 188.051  1.00  0.00           H  
ATOM   1323  H6    C A  41     -14.875 182.025 189.377  1.00  0.00           H  
ATOM   1324  P     A A  42     -13.222 186.456 188.372  1.00  0.00           P  
ATOM   1325  OP1   A A  42     -13.223 187.941 188.417  1.00  0.00           O  
ATOM   1326  OP2   A A  42     -14.200 185.751 187.503  1.00  0.00           O  
ATOM   1327  O5'   A A  42     -11.758 185.978 187.967  1.00  0.00           O  
ATOM   1328  C5'   A A  42     -10.633 186.798 188.239  1.00  0.00           C  
ATOM   1329  C4'   A A  42      -9.583 186.065 189.035  1.00  0.00           C  
ATOM   1330  O4'   A A  42     -10.150 184.880 189.661  1.00  0.00           O  
ATOM   1331  C3'   A A  42      -8.403 185.516 188.251  1.00  0.00           C  
ATOM   1332  O3'   A A  42      -7.466 186.504 187.862  1.00  0.00           O  
ATOM   1333  C2'   A A  42      -7.855 184.466 189.206  1.00  0.00           C  
ATOM   1334  O2'   A A  42      -7.117 185.060 190.265  1.00  0.00           O  
ATOM   1335  C1'   A A  42      -9.154 183.877 189.761  1.00  0.00           C  
ATOM   1336  N9    A A  42      -9.564 182.704 188.971  1.00  0.00           N  
ATOM   1337  C8    A A  42     -10.711 182.452 188.257  1.00  0.00           C  
ATOM   1338  N7    A A  42     -10.697 181.286 187.651  1.00  0.00           N  
ATOM   1339  C5    A A  42      -9.457 180.746 187.982  1.00  0.00           C  
ATOM   1340  C6    A A  42      -8.812 179.533 187.664  1.00  0.00           C  
ATOM   1341  N6    A A  42      -9.351 178.581 186.898  1.00  0.00           N  
ATOM   1342  N1    A A  42      -7.572 179.322 188.166  1.00  0.00           N  
ATOM   1343  C2    A A  42      -7.017 180.267 188.936  1.00  0.00           C  
ATOM   1344  N3    A A  42      -7.520 181.441 189.305  1.00  0.00           N  
ATOM   1345  C4    A A  42      -8.752 181.616 188.790  1.00  0.00           C  
ATOM   1346  H5'   A A  42     -10.955 187.653 188.796  1.00  0.00           H  
ATOM   1347 H5''   A A  42     -10.205 187.116 187.312  1.00  0.00           H  
ATOM   1348  H4'   A A  42      -9.215 186.716 189.800  1.00  0.00           H  
ATOM   1349  H3'   A A  42      -8.770 185.026 187.374  1.00  0.00           H  
ATOM   1350  H2'   A A  42      -7.277 183.728 188.690  1.00  0.00           H  
ATOM   1351 HO2'   A A  42      -6.772 184.345 190.873  1.00  0.00           H  
ATOM   1352  H1'   A A  42      -9.019 183.598 190.785  1.00  0.00           H  
ATOM   1353  H8    A A  42     -11.532 183.136 188.200  1.00  0.00           H  
ATOM   1354  H61   A A  42      -8.841 177.742 186.710  1.00  0.00           H  
ATOM   1355  H62   A A  42     -10.265 178.707 186.513  1.00  0.00           H  
ATOM   1356  H2    A A  42      -6.036 180.047 189.304  1.00  0.00           H  
ATOM   1357  P     G A  43      -7.221 186.798 186.299  1.00  0.00           P  
ATOM   1358  OP1   G A  43      -6.353 187.998 186.194  1.00  0.00           O  
ATOM   1359  OP2   G A  43      -8.538 186.799 185.610  1.00  0.00           O  
ATOM   1360  O5'   G A  43      -6.401 185.530 185.788  1.00  0.00           O  
ATOM   1361  C5'   G A  43      -5.010 185.618 185.511  1.00  0.00           C  
ATOM   1362  C4'   G A  43      -4.250 184.485 186.151  1.00  0.00           C  
ATOM   1363  O4'   G A  43      -5.175 183.636 186.883  1.00  0.00           O  
ATOM   1364  C3'   G A  43      -3.544 183.534 185.192  1.00  0.00           C  
ATOM   1365  O3'   G A  43      -2.279 184.010 184.757  1.00  0.00           O  
ATOM   1366  C2'   G A  43      -3.470 182.244 185.998  1.00  0.00           C  
ATOM   1367  O2'   G A  43      -2.407 182.279 186.941  1.00  0.00           O  
ATOM   1368  C1'   G A  43      -4.800 182.282 186.748  1.00  0.00           C  
ATOM   1369  N9    G A  43      -5.868 181.578 186.014  1.00  0.00           N  
ATOM   1370  C8    G A  43      -7.120 182.055 185.706  1.00  0.00           C  
ATOM   1371  N7    G A  43      -7.848 181.196 185.046  1.00  0.00           N  
ATOM   1372  C5    G A  43      -7.027 180.084 184.911  1.00  0.00           C  
ATOM   1373  C6    G A  43      -7.263 178.831 184.286  1.00  0.00           C  
ATOM   1374  O6    G A  43      -8.282 178.438 183.704  1.00  0.00           O  
ATOM   1375  N1    G A  43      -6.155 177.993 184.382  1.00  0.00           N  
ATOM   1376  C2    G A  43      -4.970 178.314 184.998  1.00  0.00           C  
ATOM   1377  N2    G A  43      -4.015 177.373 184.984  1.00  0.00           N  
ATOM   1378  N3    G A  43      -4.739 179.477 185.585  1.00  0.00           N  
ATOM   1379  C4    G A  43      -5.803 180.304 185.505  1.00  0.00           C  
ATOM   1380  H5'   G A  43      -4.637 186.546 185.891  1.00  0.00           H  
ATOM   1381 H5''   G A  43      -4.863 185.582 184.452  1.00  0.00           H  
ATOM   1382  H4'   G A  43      -3.532 184.889 186.834  1.00  0.00           H  
ATOM   1383  H3'   G A  43      -4.168 183.375 184.338  1.00  0.00           H  
ATOM   1384  H2'   G A  43      -3.402 181.387 185.362  1.00  0.00           H  
ATOM   1385 HO2'   G A  43      -2.386 181.420 187.452  1.00  0.00           H  
ATOM   1386  H1'   G A  43      -4.680 181.844 187.717  1.00  0.00           H  
ATOM   1387  H8    G A  43      -7.463 183.031 185.979  1.00  0.00           H  
ATOM   1388  H1    G A  43      -6.228 177.085 183.970  1.00  0.00           H  
ATOM   1389  H21   G A  43      -4.186 176.493 184.540  1.00  0.00           H  
ATOM   1390  H22   G A  43      -3.131 177.551 185.417  1.00  0.00           H  
ATOM   1391  P     A A  44      -2.012 184.333 183.202  1.00  0.00           P  
ATOM   1392  OP1   A A  44      -0.718 185.057 183.110  1.00  0.00           O  
ATOM   1393  OP2   A A  44      -3.237 184.956 182.637  1.00  0.00           O  
ATOM   1394  O5'   A A  44      -1.819 182.901 182.528  1.00  0.00           O  
ATOM   1395  C5'   A A  44      -0.665 182.114 182.794  1.00  0.00           C  
ATOM   1396  C4'   A A  44      -0.911 180.655 182.496  1.00  0.00           C  
ATOM   1397  O4'   A A  44      -2.085 180.204 183.227  1.00  0.00           O  
ATOM   1398  C3'   A A  44      -1.224 180.307 181.046  1.00  0.00           C  
ATOM   1399  O3'   A A  44      -0.072 180.203 180.226  1.00  0.00           O  
ATOM   1400  C2'   A A  44      -2.006 179.008 181.181  1.00  0.00           C  
ATOM   1401  O2'   A A  44      -1.143 177.904 181.428  1.00  0.00           O  
ATOM   1402  C1'   A A  44      -2.819 179.284 182.444  1.00  0.00           C  
ATOM   1403  N9    A A  44      -4.139 179.877 182.141  1.00  0.00           N  
ATOM   1404  C8    A A  44      -4.540 181.175 182.358  1.00  0.00           C  
ATOM   1405  N7    A A  44      -5.776 181.421 181.995  1.00  0.00           N  
ATOM   1406  C5    A A  44      -6.224 180.202 181.505  1.00  0.00           C  
ATOM   1407  C6    A A  44      -7.457 179.802 180.965  1.00  0.00           C  
ATOM   1408  N6    A A  44      -8.497 180.628 180.828  1.00  0.00           N  
ATOM   1409  N1    A A  44      -7.583 178.515 180.568  1.00  0.00           N  
ATOM   1410  C2    A A  44      -6.534 177.692 180.707  1.00  0.00           C  
ATOM   1411  N3    A A  44      -5.324 177.949 181.201  1.00  0.00           N  
ATOM   1412  C4    A A  44      -5.230 179.238 181.588  1.00  0.00           C  
ATOM   1413  H5'   A A  44      -0.403 182.219 183.826  1.00  0.00           H  
ATOM   1414 H5''   A A  44       0.142 182.462 182.184  1.00  0.00           H  
ATOM   1415  H4'   A A  44      -0.063 180.087 182.815  1.00  0.00           H  
ATOM   1416  H3'   A A  44      -1.869 181.059 180.642  1.00  0.00           H  
ATOM   1417  H2'   A A  44      -2.637 178.836 180.334  1.00  0.00           H  
ATOM   1418 HO2'   A A  44      -1.686 177.068 181.511  1.00  0.00           H  
ATOM   1419  H1'   A A  44      -2.952 178.374 182.991  1.00  0.00           H  
ATOM   1420  H8    A A  44      -3.900 181.918 182.785  1.00  0.00           H  
ATOM   1421  H61   A A  44      -9.354 180.292 180.437  1.00  0.00           H  
ATOM   1422  H62   A A  44      -8.419 181.582 181.116  1.00  0.00           H  
ATOM   1423  H2    A A  44      -6.691 176.687 180.374  1.00  0.00           H  
ATOM   1424  P     G A  45      -0.108 180.759 178.717  1.00  0.00           P  
ATOM   1425  OP1   G A  45       1.196 180.423 178.094  1.00  0.00           O  
ATOM   1426  OP2   G A  45      -0.558 182.178 178.748  1.00  0.00           O  
ATOM   1427  O5'   G A  45      -1.241 179.884 178.002  1.00  0.00           O  
ATOM   1428  C5'   G A  45      -1.030 178.504 177.720  1.00  0.00           C  
ATOM   1429  C4'   G A  45      -2.159 177.886 176.923  1.00  0.00           C  
ATOM   1430  O4'   G A  45      -3.346 177.741 177.753  1.00  0.00           O  
ATOM   1431  C3'   G A  45      -2.665 178.660 175.711  1.00  0.00           C  
ATOM   1432  O3'   G A  45      -1.829 178.568 174.570  1.00  0.00           O  
ATOM   1433  C2'   G A  45      -4.043 178.049 175.510  1.00  0.00           C  
ATOM   1434  O2'   G A  45      -3.961 176.756 174.926  1.00  0.00           O  
ATOM   1435  C1'   G A  45      -4.505 177.912 176.957  1.00  0.00           C  
ATOM   1436  N9    G A  45      -5.205 179.139 177.377  1.00  0.00           N  
ATOM   1437  C8    G A  45      -4.641 180.309 177.824  1.00  0.00           C  
ATOM   1438  N7    G A  45      -5.521 181.236 178.087  1.00  0.00           N  
ATOM   1439  C5    G A  45      -6.740 180.649 177.775  1.00  0.00           C  
ATOM   1440  C6    G A  45      -8.059 181.167 177.854  1.00  0.00           C  
ATOM   1441  O6    G A  45      -8.422 182.289 178.231  1.00  0.00           O  
ATOM   1442  N1    G A  45      -9.003 180.231 177.436  1.00  0.00           N  
ATOM   1443  C2    G A  45      -8.717 178.959 176.998  1.00  0.00           C  
ATOM   1444  N2    G A  45      -9.769 178.204 176.638  1.00  0.00           N  
ATOM   1445  N3    G A  45      -7.491 178.465 176.921  1.00  0.00           N  
ATOM   1446  C4    G A  45      -6.560 179.358 177.321  1.00  0.00           C  
ATOM   1447  H5'   G A  45      -0.937 177.977 178.646  1.00  0.00           H  
ATOM   1448 H5''   G A  45      -0.123 178.405 177.161  1.00  0.00           H  
ATOM   1449  H4'   G A  45      -1.852 176.914 176.599  1.00  0.00           H  
ATOM   1450  H3'   G A  45      -2.777 179.690 175.978  1.00  0.00           H  
ATOM   1451  H2'   G A  45      -4.685 178.696 174.949  1.00  0.00           H  
ATOM   1452 HO2'   G A  45      -4.882 176.384 174.808  1.00  0.00           H  
ATOM   1453  H1'   G A  45      -5.151 177.065 177.059  1.00  0.00           H  
ATOM   1454  H8    G A  45      -3.587 180.446 177.944  1.00  0.00           H  
ATOM   1455  H1    G A  45      -9.964 180.506 177.456  1.00  0.00           H  
ATOM   1456  H21   G A  45     -10.695 178.576 176.697  1.00  0.00           H  
ATOM   1457  H22   G A  45      -9.626 177.270 176.311  1.00  0.00           H  
ATOM   1458  P     G A  46      -1.260 179.895 173.852  1.00  0.00           P  
ATOM   1459  OP1   G A  46      -1.241 180.998 174.844  1.00  0.00           O  
ATOM   1460  OP2   G A  46      -1.998 180.116 172.579  1.00  0.00           O  
ATOM   1461  O5'   G A  46       0.248 179.501 173.509  1.00  0.00           O  
ATOM   1462  C5'   G A  46       1.246 179.482 174.522  1.00  0.00           C  
ATOM   1463  C4'   G A  46       1.380 178.125 175.174  1.00  0.00           C  
ATOM   1464  O4'   G A  46       0.152 177.365 175.012  1.00  0.00           O  
ATOM   1465  C3'   G A  46       2.456 177.209 174.613  1.00  0.00           C  
ATOM   1466  O3'   G A  46       3.749 177.512 175.105  1.00  0.00           O  
ATOM   1467  C2'   G A  46       1.957 175.831 175.022  1.00  0.00           C  
ATOM   1468  O2'   G A  46       2.231 175.567 176.388  1.00  0.00           O  
ATOM   1469  C1'   G A  46       0.451 175.995 174.847  1.00  0.00           C  
ATOM   1470  N9    G A  46       0.017 175.569 173.502  1.00  0.00           N  
ATOM   1471  C8    G A  46      -0.669 176.304 172.562  1.00  0.00           C  
ATOM   1472  N7    G A  46      -0.904 175.645 171.459  1.00  0.00           N  
ATOM   1473  C5    G A  46      -0.336 174.400 171.681  1.00  0.00           C  
ATOM   1474  C6    G A  46      -0.275 173.264 170.840  1.00  0.00           C  
ATOM   1475  O6    G A  46      -0.726 173.134 169.697  1.00  0.00           O  
ATOM   1476  N1    G A  46       0.391 172.208 171.455  1.00  0.00           N  
ATOM   1477  C2    G A  46       0.926 172.240 172.721  1.00  0.00           C  
ATOM   1478  N2    G A  46       1.534 171.119 173.139  1.00  0.00           N  
ATOM   1479  N3    G A  46       0.879 173.298 173.515  1.00  0.00           N  
ATOM   1480  C4    G A  46       0.235 174.334 172.935  1.00  0.00           C  
ATOM   1481  H5'   G A  46       0.988 180.200 175.272  1.00  0.00           H  
ATOM   1482 H5''   G A  46       2.185 179.747 174.084  1.00  0.00           H  
ATOM   1483  H4'   G A  46       1.561 178.264 176.219  1.00  0.00           H  
ATOM   1484  H3'   G A  46       2.459 177.281 173.545  1.00  0.00           H  
ATOM   1485  H2'   G A  46       2.347 175.065 174.386  1.00  0.00           H  
ATOM   1486 HO2'   G A  46       1.892 174.657 176.626  1.00  0.00           H  
ATOM   1487  H1'   G A  46      -0.063 175.422 175.590  1.00  0.00           H  
ATOM   1488  H8    G A  46      -0.979 177.316 172.719  1.00  0.00           H  
ATOM   1489  H1    G A  46       0.488 171.359 170.935  1.00  0.00           H  
ATOM   1490  H21   G A  46       1.579 170.321 172.538  1.00  0.00           H  
ATOM   1491  H22   G A  46       1.942 171.082 174.051  1.00  0.00           H  
ATOM   1492  P     C A  47       5.014 176.615 174.677  1.00  0.00           P  
ATOM   1493  OP1   C A  47       6.177 177.022 175.505  1.00  0.00           O  
ATOM   1494  OP2   C A  47       5.124 176.661 173.197  1.00  0.00           O  
ATOM   1495  O5'   C A  47       4.592 175.135 175.087  1.00  0.00           O  
ATOM   1496  C5'   C A  47       5.231 174.444 176.150  1.00  0.00           C  
ATOM   1497  C4'   C A  47       5.641 173.056 175.727  1.00  0.00           C  
ATOM   1498  O4'   C A  47       4.492 172.343 175.190  1.00  0.00           O  
ATOM   1499  C3'   C A  47       6.667 172.985 174.607  1.00  0.00           C  
ATOM   1500  O3'   C A  47       7.995 173.204 175.040  1.00  0.00           O  
ATOM   1501  C2'   C A  47       6.425 171.598 174.028  1.00  0.00           C  
ATOM   1502  O2'   C A  47       7.016 170.588 174.836  1.00  0.00           O  
ATOM   1503  C1'   C A  47       4.902 171.502 174.126  1.00  0.00           C  
ATOM   1504  N1    C A  47       4.243 171.951 172.875  1.00  0.00           N  
ATOM   1505  C2    C A  47       4.207 171.091 171.772  1.00  0.00           C  
ATOM   1506  O2    C A  47       4.724 169.968 171.868  1.00  0.00           O  
ATOM   1507  N3    C A  47       3.608 171.504 170.628  1.00  0.00           N  
ATOM   1508  C4    C A  47       3.065 172.722 170.557  1.00  0.00           C  
ATOM   1509  N4    C A  47       2.482 173.097 169.417  1.00  0.00           N  
ATOM   1510  C5    C A  47       3.091 173.617 171.661  1.00  0.00           C  
ATOM   1511  C6    C A  47       3.684 173.195 172.785  1.00  0.00           C  
ATOM   1512  H5'   C A  47       4.555 174.372 176.976  1.00  0.00           H  
ATOM   1513 H5''   C A  47       6.102 174.990 176.448  1.00  0.00           H  
ATOM   1514  H4'   C A  47       6.015 172.527 176.578  1.00  0.00           H  
ATOM   1515  H3'   C A  47       6.420 173.716 173.866  1.00  0.00           H  
ATOM   1516  H2'   C A  47       6.758 171.533 173.013  1.00  0.00           H  
ATOM   1517 HO2'   C A  47       6.840 169.691 174.430  1.00  0.00           H  
ATOM   1518  H1'   C A  47       4.619 170.492 174.338  1.00  0.00           H  
ATOM   1519  H41   C A  47       2.069 174.005 169.342  1.00  0.00           H  
ATOM   1520  H42   C A  47       2.458 172.470 168.638  1.00  0.00           H  
ATOM   1521  H5    C A  47       2.653 174.591 171.596  1.00  0.00           H  
ATOM   1522  H6    C A  47       3.721 173.847 173.633  1.00  0.00           H  
ATOM   1523  P     G A  48       8.985 174.080 174.131  1.00  0.00           P  
ATOM   1524  OP1   G A  48      10.226 174.341 174.907  1.00  0.00           O  
ATOM   1525  OP2   G A  48       8.185 175.217 173.603  1.00  0.00           O  
ATOM   1526  O5'   G A  48       9.349 173.122 172.907  1.00  0.00           O  
ATOM   1527  C5'   G A  48      10.192 171.988 173.081  1.00  0.00           C  
ATOM   1528  C4'   G A  48      10.190 171.086 171.865  1.00  0.00           C  
ATOM   1529  O4'   G A  48       8.822 170.752 171.494  1.00  0.00           O  
ATOM   1530  C3'   G A  48      10.784 171.660 170.584  1.00  0.00           C  
ATOM   1531  O3'   G A  48      12.202 171.626 170.546  1.00  0.00           O  
ATOM   1532  C2'   G A  48      10.124 170.807 169.508  1.00  0.00           C  
ATOM   1533  O2'   G A  48      10.743 169.532 169.401  1.00  0.00           O  
ATOM   1534  C1'   G A  48       8.721 170.629 170.087  1.00  0.00           C  
ATOM   1535  N9    G A  48       7.792 171.658 169.583  1.00  0.00           N  
ATOM   1536  C8    G A  48       7.085 172.593 170.303  1.00  0.00           C  
ATOM   1537  N7    G A  48       6.348 173.371 169.555  1.00  0.00           N  
ATOM   1538  C5    G A  48       6.583 172.924 168.260  1.00  0.00           C  
ATOM   1539  C6    G A  48       6.064 173.378 167.018  1.00  0.00           C  
ATOM   1540  O6    G A  48       5.264 174.298 166.803  1.00  0.00           O  
ATOM   1541  N1    G A  48       6.575 172.636 165.954  1.00  0.00           N  
ATOM   1542  C2    G A  48       7.468 171.593 166.068  1.00  0.00           C  
ATOM   1543  N2    G A  48       7.841 170.998 164.925  1.00  0.00           N  
ATOM   1544  N3    G A  48       7.959 171.160 167.218  1.00  0.00           N  
ATOM   1545  C4    G A  48       7.474 171.866 168.263  1.00  0.00           C  
ATOM   1546  H5'   G A  48       9.848 171.429 173.926  1.00  0.00           H  
ATOM   1547 H5''   G A  48      11.192 172.325 173.259  1.00  0.00           H  
ATOM   1548  H4'   G A  48      10.709 170.182 172.108  1.00  0.00           H  
ATOM   1549  H3'   G A  48      10.458 172.673 170.473  1.00  0.00           H  
ATOM   1550  H2'   G A  48      10.099 171.313 168.565  1.00  0.00           H  
ATOM   1551 HO2'   G A  48      10.287 168.999 168.688  1.00  0.00           H  
ATOM   1552  H1'   G A  48       8.350 169.657 169.837  1.00  0.00           H  
ATOM   1553  H8    G A  48       7.134 172.675 171.369  1.00  0.00           H  
ATOM   1554  H1    G A  48       6.269 172.880 165.034  1.00  0.00           H  
ATOM   1555  H21   G A  48       7.473 171.317 164.052  1.00  0.00           H  
ATOM   1556  H22   G A  48       8.487 170.235 164.946  1.00  0.00           H  
ATOM   1557  P     A A  49      13.012 172.790 169.785  1.00  0.00           P  
ATOM   1558  OP1   A A  49      13.592 173.689 170.812  1.00  0.00           O  
ATOM   1559  OP2   A A  49      12.129 173.359 168.735  1.00  0.00           O  
ATOM   1560  O5'   A A  49      14.209 172.026 169.060  1.00  0.00           O  
ATOM   1561  C5'   A A  49      13.948 171.114 168.000  1.00  0.00           C  
ATOM   1562  C4'   A A  49      15.214 170.605 167.354  1.00  0.00           C  
ATOM   1563  O4'   A A  49      14.868 169.506 166.468  1.00  0.00           O  
ATOM   1564  C3'   A A  49      15.956 171.617 166.488  1.00  0.00           C  
ATOM   1565  O3'   A A  49      17.346 171.295 166.468  1.00  0.00           O  
ATOM   1566  C2'   A A  49      15.354 171.372 165.111  1.00  0.00           C  
ATOM   1567  O2'   A A  49      16.161 171.798 164.032  1.00  0.00           O  
ATOM   1568  C1'   A A  49      15.172 169.854 165.126  1.00  0.00           C  
ATOM   1569  N9    A A  49      14.074 169.372 164.283  1.00  0.00           N  
ATOM   1570  C8    A A  49      14.139 168.797 163.039  1.00  0.00           C  
ATOM   1571  N7    A A  49      12.967 168.473 162.548  1.00  0.00           N  
ATOM   1572  C5    A A  49      12.072 168.868 163.532  1.00  0.00           C  
ATOM   1573  C6    A A  49      10.672 168.809 163.625  1.00  0.00           C  
ATOM   1574  N6    A A  49       9.891 168.299 162.673  1.00  0.00           N  
ATOM   1575  N1    A A  49      10.088 169.292 164.744  1.00  0.00           N  
ATOM   1576  C2    A A  49      10.866 169.800 165.704  1.00  0.00           C  
ATOM   1577  N3    A A  49      12.190 169.913 165.731  1.00  0.00           N  
ATOM   1578  C4    A A  49      12.738 169.426 164.603  1.00  0.00           C  
ATOM   1579  H5'   A A  49      13.359 171.610 167.257  1.00  0.00           H  
ATOM   1580 H5''   A A  49      13.402 170.280 168.390  1.00  0.00           H  
ATOM   1581  H4'   A A  49      15.875 170.246 168.115  1.00  0.00           H  
ATOM   1582  H3'   A A  49      15.788 172.620 166.820  1.00  0.00           H  
ATOM   1583  H2'   A A  49      14.397 171.846 165.050  1.00  0.00           H  
ATOM   1584 HO2'   A A  49      15.695 171.602 163.169  1.00  0.00           H  
ATOM   1585  H1'   A A  49      16.085 169.381 164.831  1.00  0.00           H  
ATOM   1586  H8    A A  49      15.059 168.629 162.519  1.00  0.00           H  
ATOM   1587  H61   A A  49       8.899 168.284 162.795  1.00  0.00           H  
ATOM   1588  H62   A A  49      10.297 167.931 161.837  1.00  0.00           H  
ATOM   1589  H2    A A  49      10.353 170.166 166.569  1.00  0.00           H  
ATOM   1590  P     U A  50      18.449 172.456 166.354  1.00  0.00           P  
ATOM   1591  OP1   U A  50      17.794 173.655 165.763  1.00  0.00           O  
ATOM   1592  OP2   U A  50      19.651 171.875 165.699  1.00  0.00           O  
ATOM   1593  O5'   U A  50      18.825 172.766 167.873  1.00  0.00           O  
ATOM   1594  C5'   U A  50      19.311 171.738 168.734  1.00  0.00           C  
ATOM   1595  C4'   U A  50      19.037 172.041 170.189  1.00  0.00           C  
ATOM   1596  O4'   U A  50      19.592 173.345 170.524  1.00  0.00           O  
ATOM   1597  C3'   U A  50      17.559 172.097 170.579  1.00  0.00           C  
ATOM   1598  O3'   U A  50      17.391 171.600 171.905  1.00  0.00           O  
ATOM   1599  C2'   U A  50      17.258 173.592 170.553  1.00  0.00           C  
ATOM   1600  O2'   U A  50      16.169 173.987 171.360  1.00  0.00           O  
ATOM   1601  C1'   U A  50      18.574 174.173 171.057  1.00  0.00           C  
ATOM   1602  N1    U A  50      18.823 175.559 170.633  1.00  0.00           N  
ATOM   1603  C2    U A  50      18.331 176.575 171.433  1.00  0.00           C  
ATOM   1604  O2    U A  50      17.700 176.374 172.459  1.00  0.00           O  
ATOM   1605  N3    U A  50      18.599 177.842 170.976  1.00  0.00           N  
ATOM   1606  C4    U A  50      19.296 178.187 169.833  1.00  0.00           C  
ATOM   1607  O4    U A  50      19.458 179.376 169.554  1.00  0.00           O  
ATOM   1608  C5    U A  50      19.775 177.080 169.064  1.00  0.00           C  
ATOM   1609  C6    U A  50      19.527 175.836 169.484  1.00  0.00           C  
ATOM   1610  H5'   U A  50      20.367 171.641 168.594  1.00  0.00           H  
ATOM   1611 H5''   U A  50      18.831 170.817 168.477  1.00  0.00           H  
ATOM   1612  H4'   U A  50      19.521 171.299 170.789  1.00  0.00           H  
ATOM   1613  H3'   U A  50      16.949 171.563 169.881  1.00  0.00           H  
ATOM   1614  H2'   U A  50      17.090 173.907 169.544  1.00  0.00           H  
ATOM   1615 HO2'   U A  50      16.041 174.976 171.286  1.00  0.00           H  
ATOM   1616  H1'   U A  50      18.598 174.120 172.125  1.00  0.00           H  
ATOM   1617  H3    U A  50      18.252 178.598 171.531  1.00  0.00           H  
ATOM   1618  H5    U A  50      20.326 177.246 168.162  1.00  0.00           H  
ATOM   1619  H6    U A  50      19.893 175.018 168.900  1.00  0.00           H  
ATOM   1620  P     G A  51      17.303 170.021 172.168  1.00  0.00           P  
ATOM   1621  OP1   G A  51      16.856 169.829 173.571  1.00  0.00           O  
ATOM   1622  OP2   G A  51      18.575 169.394 171.715  1.00  0.00           O  
ATOM   1623  O5'   G A  51      16.142 169.538 171.187  1.00  0.00           O  
ATOM   1624  C5'   G A  51      14.765 169.759 171.490  1.00  0.00           C  
ATOM   1625  C4'   G A  51      13.908 168.615 171.003  1.00  0.00           C  
ATOM   1626  O4'   G A  51      14.315 168.281 169.647  1.00  0.00           O  
ATOM   1627  C3'   G A  51      14.045 167.328 171.814  1.00  0.00           C  
ATOM   1628  O3'   G A  51      12.812 166.605 171.813  1.00  0.00           O  
ATOM   1629  C2'   G A  51      15.112 166.556 171.045  1.00  0.00           C  
ATOM   1630  O2'   G A  51      15.086 165.156 171.240  1.00  0.00           O  
ATOM   1631  C1'   G A  51      14.796 166.947 169.599  1.00  0.00           C  
ATOM   1632  N9    G A  51      15.960 166.904 168.703  1.00  0.00           N  
ATOM   1633  C8    G A  51      17.284 166.970 169.073  1.00  0.00           C  
ATOM   1634  N7    G A  51      18.111 166.904 168.067  1.00  0.00           N  
ATOM   1635  C5    G A  51      17.288 166.786 166.956  1.00  0.00           C  
ATOM   1636  C6    G A  51      17.621 166.675 165.580  1.00  0.00           C  
ATOM   1637  O6    G A  51      18.743 166.658 165.056  1.00  0.00           O  
ATOM   1638  N1    G A  51      16.483 166.576 164.784  1.00  0.00           N  
ATOM   1639  C2    G A  51      15.188 166.580 165.248  1.00  0.00           C  
ATOM   1640  N2    G A  51      14.228 166.468 164.314  1.00  0.00           N  
ATOM   1641  N3    G A  51      14.866 166.682 166.531  1.00  0.00           N  
ATOM   1642  C4    G A  51      15.957 166.784 167.327  1.00  0.00           C  
ATOM   1643  H5'   G A  51      14.444 170.662 171.015  1.00  0.00           H  
ATOM   1644 H5''   G A  51      14.652 169.853 172.550  1.00  0.00           H  
ATOM   1645  H4'   G A  51      12.883 168.921 170.998  1.00  0.00           H  
ATOM   1646  H3'   G A  51      14.367 167.536 172.813  1.00  0.00           H  
ATOM   1647  H2'   G A  51      16.079 166.931 171.309  1.00  0.00           H  
ATOM   1648 HO2'   G A  51      15.814 164.731 170.702  1.00  0.00           H  
ATOM   1649  H1'   G A  51      14.029 166.306 169.217  1.00  0.00           H  
ATOM   1650  H8    G A  51      17.604 167.066 170.089  1.00  0.00           H  
ATOM   1651  H1    G A  51      16.618 166.496 163.796  1.00  0.00           H  
ATOM   1652  H21   G A  51      14.476 166.388 163.349  1.00  0.00           H  
ATOM   1653  H22   G A  51      13.265 166.464 164.584  1.00  0.00           H  
ATOM   1654  P     A A  52      12.404 165.697 173.078  1.00  0.00           P  
ATOM   1655  OP1   A A  52      13.409 165.884 174.152  1.00  0.00           O  
ATOM   1656  OP2   A A  52      12.155 164.320 172.599  1.00  0.00           O  
ATOM   1657  O5'   A A  52      11.007 166.305 173.545  1.00  0.00           O  
ATOM   1658  C5'   A A  52      10.847 167.699 173.769  1.00  0.00           C  
ATOM   1659  C4'   A A  52       9.418 168.130 173.555  1.00  0.00           C  
ATOM   1660  O4'   A A  52       9.169 168.315 172.135  1.00  0.00           O  
ATOM   1661  C3'   A A  52       8.355 167.133 173.994  1.00  0.00           C  
ATOM   1662  O3'   A A  52       8.082 167.181 175.384  1.00  0.00           O  
ATOM   1663  C2'   A A  52       7.170 167.505 173.115  1.00  0.00           C  
ATOM   1664  O2'   A A  52       6.509 168.660 173.608  1.00  0.00           O  
ATOM   1665  C1'   A A  52       7.874 167.857 171.805  1.00  0.00           C  
ATOM   1666  N9    A A  52       8.021 166.680 170.924  1.00  0.00           N  
ATOM   1667  C8    A A  52       9.112 165.845 170.859  1.00  0.00           C  
ATOM   1668  N7    A A  52       8.990 164.866 169.995  1.00  0.00           N  
ATOM   1669  C5    A A  52       7.729 165.065 169.450  1.00  0.00           C  
ATOM   1670  C6    A A  52       7.010 164.357 168.471  1.00  0.00           C  
ATOM   1671  N6    A A  52       7.485 163.270 167.853  1.00  0.00           N  
ATOM   1672  N1    A A  52       5.778 164.813 168.150  1.00  0.00           N  
ATOM   1673  C2    A A  52       5.316 165.903 168.777  1.00  0.00           C  
ATOM   1674  N3    A A  52       5.896 166.652 169.712  1.00  0.00           N  
ATOM   1675  C4    A A  52       7.118 166.175 170.012  1.00  0.00           C  
ATOM   1676  H5'   A A  52      11.478 168.235 173.091  1.00  0.00           H  
ATOM   1677 H5''   A A  52      11.132 167.925 174.775  1.00  0.00           H  
ATOM   1678  H4'   A A  52       9.255 169.059 174.061  1.00  0.00           H  
ATOM   1679  H3'   A A  52       8.679 166.146 173.739  1.00  0.00           H  
ATOM   1680  H2'   A A  52       6.495 166.684 172.993  1.00  0.00           H  
ATOM   1681 HO2'   A A  52       5.736 168.881 173.013  1.00  0.00           H  
ATOM   1682  H1'   A A  52       7.333 168.628 171.296  1.00  0.00           H  
ATOM   1683  H8    A A  52       9.985 165.982 171.462  1.00  0.00           H  
ATOM   1684  H61   A A  52       6.930 162.804 167.163  1.00  0.00           H  
ATOM   1685  H62   A A  52       8.395 162.923 168.081  1.00  0.00           H  
ATOM   1686  H2    A A  52       4.337 166.218 168.483  1.00  0.00           H  
ATOM   1687  P     A A  53       7.845 165.822 176.214  1.00  0.00           P  
ATOM   1688  OP1   A A  53       7.837 166.160 177.659  1.00  0.00           O  
ATOM   1689  OP2   A A  53       8.795 164.785 175.727  1.00  0.00           O  
ATOM   1690  O5'   A A  53       6.368 165.385 175.808  1.00  0.00           O  
ATOM   1691  C5'   A A  53       5.270 166.276 175.961  1.00  0.00           C  
ATOM   1692  C4'   A A  53       4.049 165.772 175.231  1.00  0.00           C  
ATOM   1693  O4'   A A  53       4.348 165.663 173.814  1.00  0.00           O  
ATOM   1694  C3'   A A  53       3.566 164.380 175.619  1.00  0.00           C  
ATOM   1695  O3'   A A  53       2.752 164.375 176.780  1.00  0.00           O  
ATOM   1696  C2'   A A  53       2.840 163.916 174.363  1.00  0.00           C  
ATOM   1697  O2'   A A  53       1.538 164.479 174.283  1.00  0.00           O  
ATOM   1698  C1'   A A  53       3.709 164.528 173.267  1.00  0.00           C  
ATOM   1699  N9    A A  53       4.748 163.594 172.790  1.00  0.00           N  
ATOM   1700  C8    A A  53       5.955 163.314 173.379  1.00  0.00           C  
ATOM   1701  N7    A A  53       6.678 162.442 172.722  1.00  0.00           N  
ATOM   1702  C5    A A  53       5.897 162.121 171.624  1.00  0.00           C  
ATOM   1703  C6    A A  53       6.102 161.248 170.539  1.00  0.00           C  
ATOM   1704  N6    A A  53       7.199 160.503 170.370  1.00  0.00           N  
ATOM   1705  N1    A A  53       5.121 161.168 169.615  1.00  0.00           N  
ATOM   1706  C2    A A  53       4.021 161.910 169.776  1.00  0.00           C  
ATOM   1707  N3    A A  53       3.715 162.761 170.751  1.00  0.00           N  
ATOM   1708  C4    A A  53       4.705 162.824 171.654  1.00  0.00           C  
ATOM   1709  H5'   A A  53       5.541 167.234 175.568  1.00  0.00           H  
ATOM   1710 H5''   A A  53       5.040 166.370 177.002  1.00  0.00           H  
ATOM   1711  H4'   A A  53       3.249 166.469 175.366  1.00  0.00           H  
ATOM   1712  H3'   A A  53       4.415 163.750 175.785  1.00  0.00           H  
ATOM   1713  H2'   A A  53       2.813 162.849 174.295  1.00  0.00           H  
ATOM   1714 HO2'   A A  53       1.086 164.158 173.451  1.00  0.00           H  
ATOM   1715  H1'   A A  53       3.092 164.826 172.446  1.00  0.00           H  
ATOM   1716  H8    A A  53       6.277 163.767 174.293  1.00  0.00           H  
ATOM   1717  H61   A A  53       7.278 159.903 169.574  1.00  0.00           H  
ATOM   1718  H62   A A  53       7.940 160.546 171.040  1.00  0.00           H  
ATOM   1719  H2    A A  53       3.281 161.804 169.011  1.00  0.00           H  
ATOM   1720  P     G A  54       3.057 163.358 177.989  1.00  0.00           P  
ATOM   1721  OP1   G A  54       1.854 163.294 178.857  1.00  0.00           O  
ATOM   1722  OP2   G A  54       4.367 163.723 178.582  1.00  0.00           O  
ATOM   1723  O5'   G A  54       3.223 161.943 177.279  1.00  0.00           O  
ATOM   1724  C5'   G A  54       2.148 161.352 176.566  1.00  0.00           C  
ATOM   1725  C4'   G A  54       2.621 160.191 175.729  1.00  0.00           C  
ATOM   1726  O4'   G A  54       3.459 160.674 174.645  1.00  0.00           O  
ATOM   1727  C3'   G A  54       3.496 159.180 176.451  1.00  0.00           C  
ATOM   1728  O3'   G A  54       2.753 158.244 177.211  1.00  0.00           O  
ATOM   1729  C2'   G A  54       4.288 158.556 175.311  1.00  0.00           C  
ATOM   1730  O2'   G A  54       3.503 157.601 174.610  1.00  0.00           O  
ATOM   1731  C1'   G A  54       4.519 159.769 174.412  1.00  0.00           C  
ATOM   1732  N9    G A  54       5.791 160.458 174.716  1.00  0.00           N  
ATOM   1733  C8    G A  54       5.945 161.486 175.613  1.00  0.00           C  
ATOM   1734  N7    G A  54       7.166 161.928 175.696  1.00  0.00           N  
ATOM   1735  C5    G A  54       7.874 161.142 174.800  1.00  0.00           C  
ATOM   1736  C6    G A  54       9.255 161.171 174.466  1.00  0.00           C  
ATOM   1737  O6    G A  54      10.141 161.918 174.918  1.00  0.00           O  
ATOM   1738  N1    G A  54       9.561 160.204 173.508  1.00  0.00           N  
ATOM   1739  C2    G A  54       8.658 159.330 172.946  1.00  0.00           C  
ATOM   1740  N2    G A  54       9.153 158.474 172.038  1.00  0.00           N  
ATOM   1741  N3    G A  54       7.368 159.299 173.253  1.00  0.00           N  
ATOM   1742  C4    G A  54       7.043 160.225 174.183  1.00  0.00           C  
ATOM   1743  H5'   G A  54       1.708 162.088 175.925  1.00  0.00           H  
ATOM   1744 H5''   G A  54       1.416 161.003 177.264  1.00  0.00           H  
ATOM   1745  H4'   G A  54       1.771 159.688 175.317  1.00  0.00           H  
ATOM   1746  H3'   G A  54       4.169 159.701 177.100  1.00  0.00           H  
ATOM   1747  H2'   G A  54       5.210 158.136 175.653  1.00  0.00           H  
ATOM   1748 HO2'   G A  54       4.044 157.206 173.867  1.00  0.00           H  
ATOM   1749  H1'   G A  54       4.512 159.463 173.387  1.00  0.00           H  
ATOM   1750  H8    G A  54       5.137 161.886 176.189  1.00  0.00           H  
ATOM   1751  H1    G A  54      10.512 160.141 173.205  1.00  0.00           H  
ATOM   1752  H21   G A  54      10.126 158.497 171.807  1.00  0.00           H  
ATOM   1753  H22   G A  54       8.549 157.813 171.593  1.00  0.00           H  
ATOM   1754  P     G A  55       3.517 157.266 178.229  1.00  0.00           P  
ATOM   1755  OP1   G A  55       2.896 155.920 178.142  1.00  0.00           O  
ATOM   1756  OP2   G A  55       3.602 157.951 179.546  1.00  0.00           O  
ATOM   1757  O5'   G A  55       4.983 157.171 177.616  1.00  0.00           O  
ATOM   1758  C5'   G A  55       5.777 156.012 177.797  1.00  0.00           C  
ATOM   1759  C4'   G A  55       6.236 155.448 176.479  1.00  0.00           C  
ATOM   1760  O4'   G A  55       6.697 156.514 175.610  1.00  0.00           O  
ATOM   1761  C3'   G A  55       7.413 154.496 176.563  1.00  0.00           C  
ATOM   1762  O3'   G A  55       7.015 153.187 176.917  1.00  0.00           O  
ATOM   1763  C2'   G A  55       8.042 154.597 175.177  1.00  0.00           C  
ATOM   1764  O2'   G A  55       7.397 153.748 174.242  1.00  0.00           O  
ATOM   1765  C1'   G A  55       7.763 156.055 174.806  1.00  0.00           C  
ATOM   1766  N9    G A  55       8.931 156.925 175.024  1.00  0.00           N  
ATOM   1767  C8    G A  55       8.931 158.181 175.575  1.00  0.00           C  
ATOM   1768  N7    G A  55      10.122 158.711 175.630  1.00  0.00           N  
ATOM   1769  C5    G A  55      10.958 157.751 175.081  1.00  0.00           C  
ATOM   1770  C6    G A  55      12.363 157.763 174.877  1.00  0.00           C  
ATOM   1771  O6    G A  55      13.176 158.654 175.150  1.00  0.00           O  
ATOM   1772  N1    G A  55      12.802 156.582 174.292  1.00  0.00           N  
ATOM   1773  C2    G A  55      11.995 155.528 173.947  1.00  0.00           C  
ATOM   1774  N2    G A  55      12.605 154.474 173.389  1.00  0.00           N  
ATOM   1775  N3    G A  55      10.687 155.506 174.130  1.00  0.00           N  
ATOM   1776  C4    G A  55      10.237 156.643 174.697  1.00  0.00           C  
ATOM   1777  H5'   G A  55       5.200 155.272 178.310  1.00  0.00           H  
ATOM   1778 H5''   G A  55       6.635 156.266 178.384  1.00  0.00           H  
ATOM   1779  H4'   G A  55       5.415 154.947 176.010  1.00  0.00           H  
ATOM   1780  H3'   G A  55       8.108 154.860 177.291  1.00  0.00           H  
ATOM   1781  H2'   G A  55       9.093 154.402 175.215  1.00  0.00           H  
ATOM   1782 HO2'   G A  55       7.836 153.842 173.348  1.00  0.00           H  
ATOM   1783  H1'   G A  55       7.474 156.106 173.777  1.00  0.00           H  
ATOM   1784  H8    G A  55       8.048 158.674 175.923  1.00  0.00           H  
ATOM   1785  H1    G A  55      13.781 156.494 174.108  1.00  0.00           H  
ATOM   1786  H21   G A  55      13.595 154.487 173.246  1.00  0.00           H  
ATOM   1787  H22   G A  55      12.071 153.674 173.115  1.00  0.00           H  
ATOM   1788  P     A A  56       7.914 152.313 177.915  1.00  0.00           P  
ATOM   1789  OP1   A A  56       7.241 151.014 178.164  1.00  0.00           O  
ATOM   1790  OP2   A A  56       8.269 153.185 179.062  1.00  0.00           O  
ATOM   1791  O5'   A A  56       9.229 152.013 177.071  1.00  0.00           O  
ATOM   1792  C5'   A A  56       9.162 151.274 175.864  1.00  0.00           C  
ATOM   1793  C4'   A A  56      10.530 150.836 175.417  1.00  0.00           C  
ATOM   1794  O4'   A A  56      11.233 151.955 174.823  1.00  0.00           O  
ATOM   1795  C3'   A A  56      11.454 150.349 176.518  1.00  0.00           C  
ATOM   1796  O3'   A A  56      11.222 148.996 176.850  1.00  0.00           O  
ATOM   1797  C2'   A A  56      12.837 150.603 175.938  1.00  0.00           C  
ATOM   1798  O2'   A A  56      13.225 149.556 175.061  1.00  0.00           O  
ATOM   1799  C1'   A A  56      12.606 151.883 175.133  1.00  0.00           C  
ATOM   1800  N9    A A  56      12.968 153.092 175.892  1.00  0.00           N  
ATOM   1801  C8    A A  56      12.112 153.969 176.512  1.00  0.00           C  
ATOM   1802  N7    A A  56      12.720 154.961 177.110  1.00  0.00           N  
ATOM   1803  C5    A A  56      14.065 154.716 176.863  1.00  0.00           C  
ATOM   1804  C6    A A  56      15.226 155.409 177.232  1.00  0.00           C  
ATOM   1805  N6    A A  56      15.187 156.527 177.959  1.00  0.00           N  
ATOM   1806  N1    A A  56      16.420 154.910 176.833  1.00  0.00           N  
ATOM   1807  C2    A A  56      16.431 153.785 176.106  1.00  0.00           C  
ATOM   1808  N3    A A  56      15.405 153.042 175.696  1.00  0.00           N  
ATOM   1809  C4    A A  56      14.238 153.570 176.113  1.00  0.00           C  
ATOM   1810  H5'   A A  56       8.726 151.887 175.103  1.00  0.00           H  
ATOM   1811 H5''   A A  56       8.552 150.409 176.018  1.00  0.00           H  
ATOM   1812  H4'   A A  56      10.425 150.063 174.684  1.00  0.00           H  
ATOM   1813  H3'   A A  56      11.318 150.956 177.389  1.00  0.00           H  
ATOM   1814  H2'   A A  56      13.562 150.754 176.710  1.00  0.00           H  
ATOM   1815 HO2'   A A  56      14.136 149.748 174.695  1.00  0.00           H  
ATOM   1816  H1'   A A  56      13.176 151.844 174.228  1.00  0.00           H  
ATOM   1817  H8    A A  56      11.048 153.852 176.506  1.00  0.00           H  
ATOM   1818  H61   A A  56      16.037 156.994 178.203  1.00  0.00           H  
ATOM   1819  H62   A A  56      14.308 156.898 178.260  1.00  0.00           H  
ATOM   1820  H2    A A  56      17.399 153.435 175.814  1.00  0.00           H  
ATOM   1821  P     C A  57      12.062 148.303 178.026  1.00  0.00           P  
ATOM   1822  OP1   C A  57      11.784 146.846 178.017  1.00  0.00           O  
ATOM   1823  OP2   C A  57      11.788 149.087 179.258  1.00  0.00           O  
ATOM   1824  O5'   C A  57      13.585 148.498 177.592  1.00  0.00           O  
ATOM   1825  C5'   C A  57      14.605 147.648 178.106  1.00  0.00           C  
ATOM   1826  C4'   C A  57      15.985 148.240 177.930  1.00  0.00           C  
ATOM   1827  O4'   C A  57      15.892 149.543 177.290  1.00  0.00           O  
ATOM   1828  C3'   C A  57      16.765 148.521 179.208  1.00  0.00           C  
ATOM   1829  O3'   C A  57      17.380 147.377 179.772  1.00  0.00           O  
ATOM   1830  C2'   C A  57      17.754 149.584 178.756  1.00  0.00           C  
ATOM   1831  O2'   C A  57      18.826 149.015 178.016  1.00  0.00           O  
ATOM   1832  C1'   C A  57      16.879 150.408 177.816  1.00  0.00           C  
ATOM   1833  N1    C A  57      16.200 151.497 178.550  1.00  0.00           N  
ATOM   1834  C2    C A  57      16.888 152.693 178.776  1.00  0.00           C  
ATOM   1835  O2    C A  57      18.043 152.824 178.338  1.00  0.00           O  
ATOM   1836  N3    C A  57      16.267 153.684 179.458  1.00  0.00           N  
ATOM   1837  C4    C A  57      15.022 153.506 179.912  1.00  0.00           C  
ATOM   1838  N4    C A  57      14.447 154.510 180.582  1.00  0.00           N  
ATOM   1839  C5    C A  57      14.307 152.290 179.701  1.00  0.00           C  
ATOM   1840  C6    C A  57      14.930 151.320 179.026  1.00  0.00           C  
ATOM   1841  H5'   C A  57      14.564 146.711 177.591  1.00  0.00           H  
ATOM   1842 H5''   C A  57      14.428 147.490 179.149  1.00  0.00           H  
ATOM   1843  H4'   C A  57      16.564 147.590 177.308  1.00  0.00           H  
ATOM   1844  H3'   C A  57      16.102 148.950 179.931  1.00  0.00           H  
ATOM   1845  H2'   C A  57      18.109 150.169 179.579  1.00  0.00           H  
ATOM   1846 HO2'   C A  57      19.457 149.738 177.734  1.00  0.00           H  
ATOM   1847  H1'   C A  57      17.472 150.814 177.023  1.00  0.00           H  
ATOM   1848  H41   C A  57      13.517 154.408 180.934  1.00  0.00           H  
ATOM   1849  H42   C A  57      14.947 155.363 180.731  1.00  0.00           H  
ATOM   1850  H5    C A  57      13.311 152.160 180.069  1.00  0.00           H  
ATOM   1851  H6    C A  57      14.428 150.391 178.855  1.00  0.00           H  
ATOM   1852  P     G A  58      18.021 147.465 181.245  1.00  0.00           P  
ATOM   1853  OP1   G A  58      18.531 146.117 181.600  1.00  0.00           O  
ATOM   1854  OP2   G A  58      17.042 148.139 182.139  1.00  0.00           O  
ATOM   1855  O5'   G A  58      19.276 148.433 181.058  1.00  0.00           O  
ATOM   1856  C5'   G A  58      19.978 148.955 182.179  1.00  0.00           C  
ATOM   1857  C4'   G A  58      20.649 150.267 181.853  1.00  0.00           C  
ATOM   1858  O4'   G A  58      19.723 151.117 181.123  1.00  0.00           O  
ATOM   1859  C3'   G A  58      21.071 151.116 183.046  1.00  0.00           C  
ATOM   1860  O3'   G A  58      22.314 150.729 183.601  1.00  0.00           O  
ATOM   1861  C2'   G A  58      21.078 152.520 182.466  1.00  0.00           C  
ATOM   1862  O2'   G A  58      22.248 152.745 181.692  1.00  0.00           O  
ATOM   1863  C1'   G A  58      19.875 152.460 181.531  1.00  0.00           C  
ATOM   1864  N9    G A  58      18.627 152.883 182.197  1.00  0.00           N  
ATOM   1865  C8    G A  58      17.432 152.202 182.197  1.00  0.00           C  
ATOM   1866  N7    G A  58      16.489 152.813 182.859  1.00  0.00           N  
ATOM   1867  C5    G A  58      17.096 153.972 183.323  1.00  0.00           C  
ATOM   1868  C6    G A  58      16.567 155.029 184.104  1.00  0.00           C  
ATOM   1869  O6    G A  58      15.421 155.151 184.553  1.00  0.00           O  
ATOM   1870  N1    G A  58      17.525 156.009 184.351  1.00  0.00           N  
ATOM   1871  C2    G A  58      18.823 155.979 183.907  1.00  0.00           C  
ATOM   1872  N2    G A  58      19.592 157.024 184.251  1.00  0.00           N  
ATOM   1873  N3    G A  58      19.327 154.998 183.176  1.00  0.00           N  
ATOM   1874  C4    G A  58      18.415 154.033 182.923  1.00  0.00           C  
ATOM   1875  H5'   G A  58      20.724 148.249 182.481  1.00  0.00           H  
ATOM   1876 H5''   G A  58      19.286 149.109 182.981  1.00  0.00           H  
ATOM   1877  H4'   G A  58      21.505 150.078 181.240  1.00  0.00           H  
ATOM   1878  H3'   G A  58      20.317 151.055 183.802  1.00  0.00           H  
ATOM   1879  H2'   G A  58      20.955 153.264 183.225  1.00  0.00           H  
ATOM   1880 HO2'   G A  58      22.229 153.674 181.322  1.00  0.00           H  
ATOM   1881  H1'   G A  58      20.053 153.078 180.676  1.00  0.00           H  
ATOM   1882  H8    G A  58      17.290 151.264 181.703  1.00  0.00           H  
ATOM   1883  H1    G A  58      17.244 156.799 184.896  1.00  0.00           H  
ATOM   1884  H21   G A  58      19.210 157.767 184.801  1.00  0.00           H  
ATOM   1885  H22   G A  58      20.547 157.060 183.957  1.00  0.00           H  
ATOM   1886  P     U A  59      22.414 150.369 185.164  1.00  0.00           P  
ATOM   1887  OP1   U A  59      23.789 149.876 185.436  1.00  0.00           O  
ATOM   1888  OP2   U A  59      21.226 149.548 185.512  1.00  0.00           O  
ATOM   1889  O5'   U A  59      22.231 151.764 185.905  1.00  0.00           O  
ATOM   1890  C5'   U A  59      23.218 152.780 185.824  1.00  0.00           C  
ATOM   1891  C4'   U A  59      22.723 154.054 186.457  1.00  0.00           C  
ATOM   1892  O4'   U A  59      21.542 154.519 185.748  1.00  0.00           O  
ATOM   1893  C3'   U A  59      22.259 153.937 187.901  1.00  0.00           C  
ATOM   1894  O3'   U A  59      23.318 153.965 188.839  1.00  0.00           O  
ATOM   1895  C2'   U A  59      21.293 155.104 188.034  1.00  0.00           C  
ATOM   1896  O2'   U A  59      21.992 156.329 188.208  1.00  0.00           O  
ATOM   1897  C1'   U A  59      20.628 155.096 186.659  1.00  0.00           C  
ATOM   1898  N1    U A  59      19.385 154.292 186.659  1.00  0.00           N  
ATOM   1899  C2    U A  59      18.294 154.848 187.294  1.00  0.00           C  
ATOM   1900  O2    U A  59      18.333 155.943 187.825  1.00  0.00           O  
ATOM   1901  N3    U A  59      17.163 154.075 187.282  1.00  0.00           N  
ATOM   1902  C4    U A  59      17.017 152.829 186.710  1.00  0.00           C  
ATOM   1903  O4    U A  59      15.926 152.265 186.787  1.00  0.00           O  
ATOM   1904  C5    U A  59      18.192 152.314 186.069  1.00  0.00           C  
ATOM   1905  C6    U A  59      19.310 153.050 186.068  1.00  0.00           C  
ATOM   1906  H5'   U A  59      23.448 152.965 184.796  1.00  0.00           H  
ATOM   1907 H5''   U A  59      24.100 152.454 186.334  1.00  0.00           H  
ATOM   1908  H4'   U A  59      23.488 154.799 186.393  1.00  0.00           H  
ATOM   1909  H3'   U A  59      21.716 153.022 188.018  1.00  0.00           H  
ATOM   1910  H2'   U A  59      20.582 154.941 188.817  1.00  0.00           H  
ATOM   1911 HO2'   U A  59      21.335 157.078 188.293  1.00  0.00           H  
ATOM   1912  H1'   U A  59      20.407 156.099 186.360  1.00  0.00           H  
ATOM   1913  H3    U A  59      16.357 154.455 187.737  1.00  0.00           H  
ATOM   1914  H5    U A  59      18.175 151.354 185.598  1.00  0.00           H  
ATOM   1915  H6    U A  59      20.182 152.657 185.588  1.00  0.00           H  
ATOM   1916  P     G A  60      23.169 153.168 190.225  1.00  0.00           P  
ATOM   1917  OP1   G A  60      24.433 153.363 190.982  1.00  0.00           O  
ATOM   1918  OP2   G A  60      22.721 151.783 189.917  1.00  0.00           O  
ATOM   1919  O5'   G A  60      21.990 153.930 190.987  1.00  0.00           O  
ATOM   1920  C5'   G A  60      22.270 154.966 191.923  1.00  0.00           C  
ATOM   1921  C4'   G A  60      22.107 154.490 193.348  1.00  0.00           C  
ATOM   1922  O4'   G A  60      20.691 154.393 193.661  1.00  0.00           O  
ATOM   1923  C3'   G A  60      22.697 153.108 193.650  1.00  0.00           C  
ATOM   1924  O3'   G A  60      23.147 153.045 195.005  1.00  0.00           O  
ATOM   1925  C2'   G A  60      21.484 152.200 193.504  1.00  0.00           C  
ATOM   1926  O2'   G A  60      21.594 150.957 194.165  1.00  0.00           O  
ATOM   1927  C1'   G A  60      20.404 153.083 194.114  1.00  0.00           C  
ATOM   1928  N9    G A  60      19.033 152.747 193.741  1.00  0.00           N  
ATOM   1929  C8    G A  60      18.544 151.680 193.030  1.00  0.00           C  
ATOM   1930  N7    G A  60      17.243 151.714 192.913  1.00  0.00           N  
ATOM   1931  C5    G A  60      16.861 152.866 193.595  1.00  0.00           C  
ATOM   1932  C6    G A  60      15.586 153.445 193.823  1.00  0.00           C  
ATOM   1933  O6    G A  60      14.483 153.038 193.450  1.00  0.00           O  
ATOM   1934  N1    G A  60      15.676 154.618 194.568  1.00  0.00           N  
ATOM   1935  C2    G A  60      16.843 155.168 195.036  1.00  0.00           C  
ATOM   1936  N2    G A  60      16.740 156.304 195.738  1.00  0.00           N  
ATOM   1937  N3    G A  60      18.033 154.643 194.831  1.00  0.00           N  
ATOM   1938  C4    G A  60      17.960 153.505 194.114  1.00  0.00           C  
ATOM   1939  H5'   G A  60      21.598 155.780 191.750  1.00  0.00           H  
ATOM   1940 H5''   G A  60      23.277 155.299 191.781  1.00  0.00           H  
ATOM   1941  H4'   G A  60      22.556 155.207 194.004  1.00  0.00           H  
ATOM   1942  H3'   G A  60      23.473 152.848 192.961  1.00  0.00           H  
ATOM   1943  H2'   G A  60      21.276 152.040 192.467  1.00  0.00           H  
ATOM   1944 HO2'   G A  60      20.759 150.426 194.018  1.00  0.00           H  
ATOM   1945  H1'   G A  60      20.492 153.056 195.180  1.00  0.00           H  
ATOM   1946  H8    G A  60      19.159 150.907 192.618  1.00  0.00           H  
ATOM   1947  H1    G A  60      14.824 155.097 194.778  1.00  0.00           H  
ATOM   1948  H21   G A  60      15.842 156.712 195.900  1.00  0.00           H  
ATOM   1949  H22   G A  60      17.562 156.744 196.101  1.00  0.00           H  
ATOM   1950  P     C A  61      24.154 154.139 195.616  1.00  0.00           P  
ATOM   1951  OP1   C A  61      23.397 154.863 196.672  1.00  0.00           O  
ATOM   1952  OP2   C A  61      24.794 154.900 194.508  1.00  0.00           O  
ATOM   1953  O5'   C A  61      25.273 153.254 196.329  1.00  0.00           O  
ATOM   1954  C5'   C A  61      25.784 152.084 195.706  1.00  0.00           C  
ATOM   1955  C4'   C A  61      25.842 150.922 196.667  1.00  0.00           C  
ATOM   1956  O4'   C A  61      25.671 151.401 198.029  1.00  0.00           O  
ATOM   1957  C3'   C A  61      24.759 149.861 196.517  1.00  0.00           C  
ATOM   1958  O3'   C A  61      25.008 148.944 195.462  1.00  0.00           O  
ATOM   1959  C2'   C A  61      24.742 149.221 197.901  1.00  0.00           C  
ATOM   1960  O2'   C A  61      25.830 148.319 198.070  1.00  0.00           O  
ATOM   1961  C1'   C A  61      24.972 150.439 198.794  1.00  0.00           C  
ATOM   1962  N1    C A  61      23.704 151.038 199.272  1.00  0.00           N  
ATOM   1963  C2    C A  61      22.940 150.335 200.212  1.00  0.00           C  
ATOM   1964  O2    C A  61      23.336 149.227 200.613  1.00  0.00           O  
ATOM   1965  N3    C A  61      21.781 150.881 200.655  1.00  0.00           N  
ATOM   1966  C4    C A  61      21.381 152.075 200.203  1.00  0.00           C  
ATOM   1967  N4    C A  61      20.233 152.576 200.669  1.00  0.00           N  
ATOM   1968  C5    C A  61      22.144 152.813 199.252  1.00  0.00           C  
ATOM   1969  C6    C A  61      23.287 152.263 198.820  1.00  0.00           C  
ATOM   1970  H5'   C A  61      26.771 152.286 195.345  1.00  0.00           H  
ATOM   1971 H5''   C A  61      25.150 151.823 194.884  1.00  0.00           H  
ATOM   1972  H4'   C A  61      26.800 150.452 196.584  1.00  0.00           H  
ATOM   1973  H3'   C A  61      23.820 150.344 196.345  1.00  0.00           H  
ATOM   1974  H2'   C A  61      23.803 148.751 198.108  1.00  0.00           H  
ATOM   1975 HO2'   C A  61      25.791 147.917 198.985  1.00  0.00           H  
ATOM   1976  H1'   C A  61      25.568 150.154 199.635  1.00  0.00           H  
ATOM   1977  H41   C A  61      19.910 153.466 200.349  1.00  0.00           H  
ATOM   1978  H42   C A  61      19.697 152.060 201.338  1.00  0.00           H  
ATOM   1979  H5    C A  61      21.817 153.768 198.897  1.00  0.00           H  
ATOM   1980  H6    C A  61      23.886 152.791 198.108  1.00  0.00           H  
ATOM   1981  P     U A  62      23.899 148.666 194.325  1.00  0.00           P  
ATOM   1982  OP1   U A  62      24.154 147.300 193.794  1.00  0.00           O  
ATOM   1983  OP2   U A  62      23.858 149.832 193.401  1.00  0.00           O  
ATOM   1984  O5'   U A  62      22.515 148.599 195.114  1.00  0.00           O  
ATOM   1985  C5'   U A  62      22.130 147.415 195.808  1.00  0.00           C  
ATOM   1986  C4'   U A  62      20.892 146.784 195.213  1.00  0.00           C  
ATOM   1987  O4'   U A  62      19.705 147.382 195.808  1.00  0.00           O  
ATOM   1988  C3'   U A  62      20.732 146.943 193.700  1.00  0.00           C  
ATOM   1989  O3'   U A  62      20.093 145.783 193.163  1.00  0.00           O  
ATOM   1990  C2'   U A  62      19.779 148.130 193.594  1.00  0.00           C  
ATOM   1991  O2'   U A  62      19.071 148.214 192.374  1.00  0.00           O  
ATOM   1992  C1'   U A  62      18.858 147.858 194.779  1.00  0.00           C  
ATOM   1993  N1    U A  62      18.093 149.015 195.275  1.00  0.00           N  
ATOM   1994  C2    U A  62      16.737 149.006 194.994  1.00  0.00           C  
ATOM   1995  O2    U A  62      16.188 148.120 194.362  1.00  0.00           O  
ATOM   1996  N3    U A  62      16.032 150.078 195.469  1.00  0.00           N  
ATOM   1997  C4    U A  62      16.527 151.141 196.190  1.00  0.00           C  
ATOM   1998  O4    U A  62      15.747 152.031 196.543  1.00  0.00           O  
ATOM   1999  C5    U A  62      17.938 151.083 196.452  1.00  0.00           C  
ATOM   2000  C6    U A  62      18.656 150.043 195.999  1.00  0.00           C  
ATOM   2001  H5'   U A  62      21.934 147.663 196.830  1.00  0.00           H  
ATOM   2002 H5''   U A  62      22.934 146.710 195.760  1.00  0.00           H  
ATOM   2003  H4'   U A  62      20.898 145.740 195.445  1.00  0.00           H  
ATOM   2004  H3'   U A  62      21.668 147.140 193.220  1.00  0.00           H  
ATOM   2005  H2'   U A  62      20.318 149.039 193.760  1.00  0.00           H  
ATOM   2006 HO2'   U A  62      18.474 149.016 192.390  1.00  0.00           H  
ATOM   2007  H1'   U A  62      18.172 147.082 194.511  1.00  0.00           H  
ATOM   2008  H3    U A  62      15.052 150.091 195.271  1.00  0.00           H  
ATOM   2009  H5    U A  62      18.415 151.865 197.006  1.00  0.00           H  
ATOM   2010  H6    U A  62      19.705 150.011 196.208  1.00  0.00           H  
ATOM   2011  P     A A  63      20.945 144.493 192.722  1.00  0.00           P  
ATOM   2012  OP1   A A  63      21.032 143.571 193.885  1.00  0.00           O  
ATOM   2013  OP2   A A  63      22.195 144.967 192.070  1.00  0.00           O  
ATOM   2014  O5'   A A  63      20.023 143.802 191.618  1.00  0.00           O  
ATOM   2015  C5'   A A  63      19.988 142.390 191.450  1.00  0.00           C  
ATOM   2016  C4'   A A  63      18.604 141.832 191.690  1.00  0.00           C  
ATOM   2017  O4'   A A  63      18.468 141.443 193.082  1.00  0.00           O  
ATOM   2018  C3'   A A  63      17.442 142.790 191.443  1.00  0.00           C  
ATOM   2019  O3'   A A  63      17.056 142.840 190.079  1.00  0.00           O  
ATOM   2020  C2'   A A  63      16.352 142.253 192.360  1.00  0.00           C  
ATOM   2021  O2'   A A  63      15.669 141.163 191.757  1.00  0.00           O  
ATOM   2022  C1'   A A  63      17.169 141.737 193.547  1.00  0.00           C  
ATOM   2023  N9    A A  63      17.290 142.719 194.645  1.00  0.00           N  
ATOM   2024  C8    A A  63      18.421 142.960 195.389  1.00  0.00           C  
ATOM   2025  N7    A A  63      18.272 143.873 196.316  1.00  0.00           N  
ATOM   2026  C5    A A  63      16.946 144.257 196.180  1.00  0.00           C  
ATOM   2027  C6    A A  63      16.168 145.198 196.876  1.00  0.00           C  
ATOM   2028  N6    A A  63      16.645 145.941 197.878  1.00  0.00           N  
ATOM   2029  N1    A A  63      14.877 145.348 196.501  1.00  0.00           N  
ATOM   2030  C2    A A  63      14.416 144.594 195.492  1.00  0.00           C  
ATOM   2031  N3    A A  63      15.049 143.678 194.763  1.00  0.00           N  
ATOM   2032  C4    A A  63      16.326 143.552 195.161  1.00  0.00           C  
ATOM   2033  H5'   A A  63      20.668 141.941 192.144  1.00  0.00           H  
ATOM   2034 H5''   A A  63      20.289 142.152 190.451  1.00  0.00           H  
ATOM   2035  H4'   A A  63      18.472 140.965 191.076  1.00  0.00           H  
ATOM   2036  H3'   A A  63      17.721 143.771 191.766  1.00  0.00           H  
ATOM   2037  H2'   A A  63      15.673 143.025 192.657  1.00  0.00           H  
ATOM   2038 HO2'   A A  63      14.960 140.829 192.378  1.00  0.00           H  
ATOM   2039  H1'   A A  63      16.718 140.842 193.923  1.00  0.00           H  
ATOM   2040  H8    A A  63      19.345 142.445 195.225  1.00  0.00           H  
ATOM   2041  H61   A A  63      16.049 146.597 198.341  1.00  0.00           H  
ATOM   2042  H62   A A  63      17.598 145.841 198.165  1.00  0.00           H  
ATOM   2043  H2    A A  63      13.389 144.752 195.236  1.00  0.00           H  
ATOM   2044  P     A A  64      16.026 143.962 189.561  1.00  0.00           P  
ATOM   2045  OP1   A A  64      16.346 144.257 188.140  1.00  0.00           O  
ATOM   2046  OP2   A A  64      16.022 145.070 190.555  1.00  0.00           O  
ATOM   2047  O5'   A A  64      14.607 143.232 189.603  1.00  0.00           O  
ATOM   2048  C5'   A A  64      13.771 143.170 188.453  1.00  0.00           C  
ATOM   2049  C4'   A A  64      12.325 143.430 188.801  1.00  0.00           C  
ATOM   2050  O4'   A A  64      12.113 143.157 190.215  1.00  0.00           O  
ATOM   2051  C3'   A A  64      11.849 144.866 188.625  1.00  0.00           C  
ATOM   2052  O3'   A A  64      11.494 145.188 187.288  1.00  0.00           O  
ATOM   2053  C2'   A A  64      10.702 144.955 189.623  1.00  0.00           C  
ATOM   2054  O2'   A A  64       9.533 144.308 189.142  1.00  0.00           O  
ATOM   2055  C1'   A A  64      11.264 144.137 190.776  1.00  0.00           C  
ATOM   2056  N9    A A  64      12.078 144.974 191.675  1.00  0.00           N  
ATOM   2057  C8    A A  64      13.391 145.312 191.485  1.00  0.00           C  
ATOM   2058  N7    A A  64      13.895 146.075 192.420  1.00  0.00           N  
ATOM   2059  C5    A A  64      12.828 146.259 193.286  1.00  0.00           C  
ATOM   2060  C6    A A  64      12.709 146.979 194.485  1.00  0.00           C  
ATOM   2061  N6    A A  64      13.715 147.666 195.029  1.00  0.00           N  
ATOM   2062  N1    A A  64      11.512 146.962 195.108  1.00  0.00           N  
ATOM   2063  C2    A A  64      10.510 146.268 194.553  1.00  0.00           C  
ATOM   2064  N3    A A  64      10.495 145.553 193.430  1.00  0.00           N  
ATOM   2065  C4    A A  64      11.699 145.592 192.838  1.00  0.00           C  
ATOM   2066  H5'   A A  64      13.853 142.197 188.016  1.00  0.00           H  
ATOM   2067 H5''   A A  64      14.096 143.906 187.748  1.00  0.00           H  
ATOM   2068  H4'   A A  64      11.703 142.781 188.221  1.00  0.00           H  
ATOM   2069  H3'   A A  64      12.629 145.526 188.941  1.00  0.00           H  
ATOM   2070  H2'   A A  64      10.505 145.966 189.913  1.00  0.00           H  
ATOM   2071 HO2'   A A  64       8.804 144.387 189.822  1.00  0.00           H  
ATOM   2072  H1'   A A  64      10.470 143.671 191.321  1.00  0.00           H  
ATOM   2073  H8    A A  64      13.958 144.979 190.641  1.00  0.00           H  
ATOM   2074  H61   A A  64      13.576 148.162 195.886  1.00  0.00           H  
ATOM   2075  H62   A A  64      14.608 147.685 194.580  1.00  0.00           H  
ATOM   2076  H2    A A  64       9.586 146.292 195.091  1.00  0.00           H  
ATOM   2077  P     U A  65      11.780 146.663 186.706  1.00  0.00           P  
ATOM   2078  OP1   U A  65      11.791 146.619 185.222  1.00  0.00           O  
ATOM   2079  OP2   U A  65      12.969 147.213 187.400  1.00  0.00           O  
ATOM   2080  O5'   U A  65      10.516 147.505 187.184  1.00  0.00           O  
ATOM   2081  C5'   U A  65       9.204 147.026 186.937  1.00  0.00           C  
ATOM   2082  C4'   U A  65       8.235 147.411 188.029  1.00  0.00           C  
ATOM   2083  O4'   U A  65       8.651 146.869 189.315  1.00  0.00           O  
ATOM   2084  C3'   U A  65       8.091 148.892 188.315  1.00  0.00           C  
ATOM   2085  O3'   U A  65       7.370 149.608 187.330  1.00  0.00           O  
ATOM   2086  C2'   U A  65       7.451 148.869 189.694  1.00  0.00           C  
ATOM   2087  O2'   U A  65       6.099 148.435 189.637  1.00  0.00           O  
ATOM   2088  C1'   U A  65       8.275 147.768 190.348  1.00  0.00           C  
ATOM   2089  N1    U A  65       9.495 148.340 190.966  1.00  0.00           N  
ATOM   2090  C2    U A  65       9.361 148.935 192.209  1.00  0.00           C  
ATOM   2091  O2    U A  65       8.302 148.978 192.816  1.00  0.00           O  
ATOM   2092  N3    U A  65      10.520 149.469 192.723  1.00  0.00           N  
ATOM   2093  C4    U A  65      11.767 149.481 192.129  1.00  0.00           C  
ATOM   2094  O4    U A  65      12.715 149.999 192.719  1.00  0.00           O  
ATOM   2095  C5    U A  65      11.824 148.865 190.839  1.00  0.00           C  
ATOM   2096  C6    U A  65      10.711 148.338 190.317  1.00  0.00           C  
ATOM   2097  H5'   U A  65       9.236 145.959 186.866  1.00  0.00           H  
ATOM   2098 H5''   U A  65       8.858 147.435 186.011  1.00  0.00           H  
ATOM   2099  H4'   U A  65       7.271 147.014 187.786  1.00  0.00           H  
ATOM   2100  H3'   U A  65       9.068 149.319 188.400  1.00  0.00           H  
ATOM   2101  H2'   U A  65       7.553 149.805 190.202  1.00  0.00           H  
ATOM   2102 HO2'   U A  65       5.711 148.432 190.559  1.00  0.00           H  
ATOM   2103  H1'   U A  65       7.691 147.259 191.086  1.00  0.00           H  
ATOM   2104  H3    U A  65      10.452 149.895 193.625  1.00  0.00           H  
ATOM   2105  H5    U A  65      12.746 148.826 190.298  1.00  0.00           H  
ATOM   2106  H6    U A  65      10.767 147.892 189.346  1.00  0.00           H  
ATOM   2107  P     C A  66       7.959 150.996 186.763  1.00  0.00           P  
ATOM   2108  OP1   C A  66       7.835 150.984 185.283  1.00  0.00           O  
ATOM   2109  OP2   C A  66       9.289 151.253 187.377  1.00  0.00           O  
ATOM   2110  O5'   C A  66       6.961 152.091 187.338  1.00  0.00           O  
ATOM   2111  C5'   C A  66       5.720 151.715 187.916  1.00  0.00           C  
ATOM   2112  C4'   C A  66       5.496 152.425 189.223  1.00  0.00           C  
ATOM   2113  O4'   C A  66       6.162 151.719 190.304  1.00  0.00           O  
ATOM   2114  C3'   C A  66       6.069 153.827 189.306  1.00  0.00           C  
ATOM   2115  O3'   C A  66       5.284 154.791 188.633  1.00  0.00           O  
ATOM   2116  C2'   C A  66       6.190 154.038 190.807  1.00  0.00           C  
ATOM   2117  O2'   C A  66       4.927 154.318 191.394  1.00  0.00           O  
ATOM   2118  C1'   C A  66       6.642 152.649 191.257  1.00  0.00           C  
ATOM   2119  N1    C A  66       8.119 152.543 191.330  1.00  0.00           N  
ATOM   2120  C2    C A  66       8.775 153.103 192.431  1.00  0.00           C  
ATOM   2121  O2    C A  66       8.103 153.670 193.308  1.00  0.00           O  
ATOM   2122  N3    C A  66      10.124 153.016 192.517  1.00  0.00           N  
ATOM   2123  C4    C A  66      10.816 152.401 191.558  1.00  0.00           C  
ATOM   2124  N4    C A  66      12.142 152.340 191.686  1.00  0.00           N  
ATOM   2125  C5    C A  66      10.176 151.820 190.424  1.00  0.00           C  
ATOM   2126  C6    C A  66       8.842 151.916 190.350  1.00  0.00           C  
ATOM   2127  H5'   C A  66       5.720 150.659 188.087  1.00  0.00           H  
ATOM   2128 H5''   C A  66       4.929 151.967 187.241  1.00  0.00           H  
ATOM   2129  H4'   C A  66       4.446 152.464 189.425  1.00  0.00           H  
ATOM   2130  H3'   C A  66       7.050 153.823 188.879  1.00  0.00           H  
ATOM   2131  H2'   C A  66       6.914 154.788 191.046  1.00  0.00           H  
ATOM   2132 HO2'   C A  66       5.039 154.451 192.379  1.00  0.00           H  
ATOM   2133  H1'   C A  66       6.220 152.429 192.215  1.00  0.00           H  
ATOM   2134  H41   C A  66      12.692 151.886 190.985  1.00  0.00           H  
ATOM   2135  H42   C A  66      12.587 152.748 192.483  1.00  0.00           H  
ATOM   2136  H5    C A  66      10.740 151.326 189.661  1.00  0.00           H  
ATOM   2137  H6    C A  66       8.331 151.495 189.509  1.00  0.00           H  
ATOM   2138  P     U A  67       5.973 155.738 187.533  1.00  0.00           P  
ATOM   2139  OP1   U A  67       4.897 156.404 186.755  1.00  0.00           O  
ATOM   2140  OP2   U A  67       7.014 154.949 186.827  1.00  0.00           O  
ATOM   2141  O5'   U A  67       6.714 156.839 188.409  1.00  0.00           O  
ATOM   2142  C5'   U A  67       6.039 157.472 189.484  1.00  0.00           C  
ATOM   2143  C4'   U A  67       6.992 158.225 190.372  1.00  0.00           C  
ATOM   2144  O4'   U A  67       7.738 157.302 191.207  1.00  0.00           O  
ATOM   2145  C3'   U A  67       8.069 159.024 189.660  1.00  0.00           C  
ATOM   2146  O3'   U A  67       7.594 160.256 189.142  1.00  0.00           O  
ATOM   2147  C2'   U A  67       9.131 159.170 190.740  1.00  0.00           C  
ATOM   2148  O2'   U A  67       8.792 160.200 191.658  1.00  0.00           O  
ATOM   2149  C1'   U A  67       9.030 157.817 191.450  1.00  0.00           C  
ATOM   2150  N1    U A  67      10.042 156.849 190.965  1.00  0.00           N  
ATOM   2151  C2    U A  67      11.360 157.095 191.297  1.00  0.00           C  
ATOM   2152  O2    U A  67      11.716 158.063 191.946  1.00  0.00           O  
ATOM   2153  N3    U A  67      12.261 156.173 190.833  1.00  0.00           N  
ATOM   2154  C4    U A  67      11.992 155.046 190.093  1.00  0.00           C  
ATOM   2155  O4    U A  67      12.927 154.318 189.757  1.00  0.00           O  
ATOM   2156  C5    U A  67      10.607 154.852 189.789  1.00  0.00           C  
ATOM   2157  C6    U A  67       9.704 155.738 190.228  1.00  0.00           C  
ATOM   2158  H5'   U A  67       5.538 156.727 190.066  1.00  0.00           H  
ATOM   2159 H5''   U A  67       5.320 158.157 189.087  1.00  0.00           H  
ATOM   2160  H4'   U A  67       6.431 158.884 191.001  1.00  0.00           H  
ATOM   2161  H3'   U A  67       8.466 158.438 188.858  1.00  0.00           H  
ATOM   2162  H2'   U A  67      10.103 159.322 190.319  1.00  0.00           H  
ATOM   2163 HO2'   U A  67       9.505 160.274 192.355  1.00  0.00           H  
ATOM   2164  H1'   U A  67       9.158 157.962 192.502  1.00  0.00           H  
ATOM   2165  H3    U A  67      13.221 156.338 191.058  1.00  0.00           H  
ATOM   2166  H5    U A  67      10.295 154.005 189.215  1.00  0.00           H  
ATOM   2167  H6    U A  67       8.673 155.574 189.995  1.00  0.00           H  
ATOM   2168  P     G A  68       7.940 160.687 187.630  1.00  0.00           P  
ATOM   2169  OP1   G A  68       7.040 161.810 187.252  1.00  0.00           O  
ATOM   2170  OP2   G A  68       7.974 159.464 186.791  1.00  0.00           O  
ATOM   2171  O5'   G A  68       9.426 161.250 187.730  1.00  0.00           O  
ATOM   2172  C5'   G A  68       9.701 162.390 188.525  1.00  0.00           C  
ATOM   2173  C4'   G A  68      11.041 162.305 189.211  1.00  0.00           C  
ATOM   2174  O4'   G A  68      11.234 160.999 189.809  1.00  0.00           O  
ATOM   2175  C3'   G A  68      12.264 162.475 188.330  1.00  0.00           C  
ATOM   2176  O3'   G A  68      12.501 163.826 187.983  1.00  0.00           O  
ATOM   2177  C2'   G A  68      13.367 161.852 189.182  1.00  0.00           C  
ATOM   2178  O2'   G A  68      13.834 162.762 190.170  1.00  0.00           O  
ATOM   2179  C1'   G A  68      12.617 160.708 189.872  1.00  0.00           C  
ATOM   2180  N9    G A  68      12.887 159.388 189.261  1.00  0.00           N  
ATOM   2181  C8    G A  68      11.994 158.438 188.822  1.00  0.00           C  
ATOM   2182  N7    G A  68      12.571 157.366 188.351  1.00  0.00           N  
ATOM   2183  C5    G A  68      13.931 157.614 188.492  1.00  0.00           C  
ATOM   2184  C6    G A  68      15.062 156.818 188.156  1.00  0.00           C  
ATOM   2185  O6    G A  68      15.098 155.690 187.647  1.00  0.00           O  
ATOM   2186  N1    G A  68      16.254 157.462 188.469  1.00  0.00           N  
ATOM   2187  C2    G A  68      16.355 158.708 189.032  1.00  0.00           C  
ATOM   2188  N2    G A  68      17.600 159.155 189.256  1.00  0.00           N  
ATOM   2189  N3    G A  68      15.312 159.457 189.349  1.00  0.00           N  
ATOM   2190  C4    G A  68      14.140 158.854 189.057  1.00  0.00           C  
ATOM   2191  H5'   G A  68       8.939 162.481 189.271  1.00  0.00           H  
ATOM   2192 H5''   G A  68       9.691 163.257 187.898  1.00  0.00           H  
ATOM   2193  H4'   G A  68      11.074 163.042 189.986  1.00  0.00           H  
ATOM   2194  H3'   G A  68      12.139 161.898 187.438  1.00  0.00           H  
ATOM   2195  H2'   G A  68      14.170 161.485 188.577  1.00  0.00           H  
ATOM   2196 HO2'   G A  68      14.554 162.327 190.711  1.00  0.00           H  
ATOM   2197  H1'   G A  68      12.913 160.676 190.900  1.00  0.00           H  
ATOM   2198  H8    G A  68      10.932 158.565 188.863  1.00  0.00           H  
ATOM   2199  H1    G A  68      17.105 156.978 188.267  1.00  0.00           H  
ATOM   2200  H21   G A  68      18.386 158.587 189.014  1.00  0.00           H  
ATOM   2201  H22   G A  68      17.742 160.057 189.665  1.00  0.00           H  
ATOM   2202  P     C A  69      12.752 164.229 186.449  1.00  0.00           P  
ATOM   2203  OP1   C A  69      12.626 165.704 186.332  1.00  0.00           O  
ATOM   2204  OP2   C A  69      11.900 163.359 185.597  1.00  0.00           O  
ATOM   2205  O5'   C A  69      14.271 163.819 186.196  1.00  0.00           O  
ATOM   2206  C5'   C A  69      15.276 164.064 187.173  1.00  0.00           C  
ATOM   2207  C4'   C A  69      16.466 163.162 186.966  1.00  0.00           C  
ATOM   2208  O4'   C A  69      16.177 161.842 187.495  1.00  0.00           O  
ATOM   2209  C3'   C A  69      16.849 162.918 185.513  1.00  0.00           C  
ATOM   2210  O3'   C A  69      17.668 163.955 184.994  1.00  0.00           O  
ATOM   2211  C2'   C A  69      17.523 161.549 185.559  1.00  0.00           C  
ATOM   2212  O2'   C A  69      18.882 161.636 185.963  1.00  0.00           O  
ATOM   2213  C1'   C A  69      16.729 160.849 186.661  1.00  0.00           C  
ATOM   2214  N1    C A  69      15.619 160.028 186.133  1.00  0.00           N  
ATOM   2215  C2    C A  69      15.908 158.806 185.526  1.00  0.00           C  
ATOM   2216  O2    C A  69      17.097 158.453 185.435  1.00  0.00           O  
ATOM   2217  N3    C A  69      14.884 158.050 185.051  1.00  0.00           N  
ATOM   2218  C4    C A  69      13.619 158.474 185.174  1.00  0.00           C  
ATOM   2219  N4    C A  69      12.636 157.705 184.699  1.00  0.00           N  
ATOM   2220  C5    C A  69      13.303 159.715 185.795  1.00  0.00           C  
ATOM   2221  C6    C A  69      14.323 160.450 186.258  1.00  0.00           C  
ATOM   2222  H5'   C A  69      14.868 163.886 188.146  1.00  0.00           H  
ATOM   2223 H5''   C A  69      15.593 165.083 187.100  1.00  0.00           H  
ATOM   2224  H4'   C A  69      17.308 163.570 187.485  1.00  0.00           H  
ATOM   2225  H3'   C A  69      15.958 162.849 184.924  1.00  0.00           H  
ATOM   2226  H2'   C A  69      17.427 161.036 184.625  1.00  0.00           H  
ATOM   2227 HO2'   C A  69      19.284 160.721 185.980  1.00  0.00           H  
ATOM   2228  H1'   C A  69      17.387 160.230 187.234  1.00  0.00           H  
ATOM   2229  H41   C A  69      11.685 158.002 184.780  1.00  0.00           H  
ATOM   2230  H42   C A  69      12.851 156.832 184.262  1.00  0.00           H  
ATOM   2231  H5    C A  69      12.290 160.048 185.888  1.00  0.00           H  
ATOM   2232  H6    C A  69      14.120 161.386 186.735  1.00  0.00           H  
ATOM   2233  P     G A  70      17.424 164.551 183.517  1.00  0.00           P  
ATOM   2234  OP1   G A  70      17.508 166.033 183.597  1.00  0.00           O  
ATOM   2235  OP2   G A  70      16.208 163.931 182.930  1.00  0.00           O  
ATOM   2236  O5'   G A  70      18.694 164.037 182.704  1.00  0.00           O  
ATOM   2237  C5'   G A  70      20.004 164.221 183.228  1.00  0.00           C  
ATOM   2238  C4'   G A  70      20.785 162.930 183.293  1.00  0.00           C  
ATOM   2239  O4'   G A  70      19.865 161.804 183.372  1.00  0.00           O  
ATOM   2240  C3'   G A  70      21.677 162.662 182.090  1.00  0.00           C  
ATOM   2241  O3'   G A  70      22.843 161.962 182.516  1.00  0.00           O  
ATOM   2242  C2'   G A  70      20.807 161.762 181.220  1.00  0.00           C  
ATOM   2243  O2'   G A  70      21.515 160.956 180.302  1.00  0.00           O  
ATOM   2244  C1'   G A  70      20.082 160.931 182.275  1.00  0.00           C  
ATOM   2245  N9    G A  70      18.783 160.402 181.837  1.00  0.00           N  
ATOM   2246  C8    G A  70      17.617 161.122 181.716  1.00  0.00           C  
ATOM   2247  N7    G A  70      16.603 160.409 181.312  1.00  0.00           N  
ATOM   2248  C5    G A  70      17.125 159.134 181.159  1.00  0.00           C  
ATOM   2249  C6    G A  70      16.485 157.942 180.741  1.00  0.00           C  
ATOM   2250  O6    G A  70      15.302 157.779 180.417  1.00  0.00           O  
ATOM   2251  N1    G A  70      17.366 156.868 180.720  1.00  0.00           N  
ATOM   2252  C2    G A  70      18.694 156.933 181.056  1.00  0.00           C  
ATOM   2253  N2    G A  70      19.367 155.775 180.966  1.00  0.00           N  
ATOM   2254  N3    G A  70      19.306 158.041 181.452  1.00  0.00           N  
ATOM   2255  C4    G A  70      18.467 159.102 181.483  1.00  0.00           C  
ATOM   2256  H5'   G A  70      19.925 164.625 184.216  1.00  0.00           H  
ATOM   2257 H5''   G A  70      20.531 164.910 182.602  1.00  0.00           H  
ATOM   2258  H4'   G A  70      21.392 162.940 184.174  1.00  0.00           H  
ATOM   2259  H3'   G A  70      21.930 163.569 181.582  1.00  0.00           H  
ATOM   2260  H2'   G A  70      20.096 162.361 180.691  1.00  0.00           H  
ATOM   2261 HO2'   G A  70      20.869 160.402 179.777  1.00  0.00           H  
ATOM   2262  H1'   G A  70      20.710 160.121 182.583  1.00  0.00           H  
ATOM   2263  H8    G A  70      17.549 162.168 181.933  1.00  0.00           H  
ATOM   2264  H1    G A  70      17.004 155.979 180.438  1.00  0.00           H  
ATOM   2265  H21   G A  70      18.895 154.944 180.670  1.00  0.00           H  
ATOM   2266  H22   G A  70      20.340 155.743 181.195  1.00  0.00           H  
ATOM   2267  P     A A  71      24.142 161.913 181.577  1.00  0.00           P  
ATOM   2268  OP1   A A  71      25.279 162.535 182.302  1.00  0.00           O  
ATOM   2269  OP2   A A  71      23.760 162.442 180.246  1.00  0.00           O  
ATOM   2270  O5'   A A  71      24.427 160.355 181.427  1.00  0.00           O  
ATOM   2271  C5'   A A  71      24.836 159.587 182.550  1.00  0.00           C  
ATOM   2272  C4'   A A  71      26.190 158.970 182.320  1.00  0.00           C  
ATOM   2273  O4'   A A  71      26.026 157.545 182.103  1.00  0.00           O  
ATOM   2274  C3'   A A  71      26.925 159.510 181.099  1.00  0.00           C  
ATOM   2275  O3'   A A  71      28.330 159.549 181.340  1.00  0.00           O  
ATOM   2276  C2'   A A  71      26.580 158.498 180.010  1.00  0.00           C  
ATOM   2277  O2'   A A  71      27.538 158.403 178.976  1.00  0.00           O  
ATOM   2278  C1'   A A  71      26.462 157.192 180.802  1.00  0.00           C  
ATOM   2279  N9    A A  71      25.477 156.252 180.251  1.00  0.00           N  
ATOM   2280  C8    A A  71      25.674 155.034 179.638  1.00  0.00           C  
ATOM   2281  N7    A A  71      24.563 154.444 179.255  1.00  0.00           N  
ATOM   2282  C5    A A  71      23.561 155.330 179.640  1.00  0.00           C  
ATOM   2283  C6    A A  71      22.155 155.301 179.527  1.00  0.00           C  
ATOM   2284  N6    A A  71      21.464 154.305 178.964  1.00  0.00           N  
ATOM   2285  N1    A A  71      21.465 156.353 180.021  1.00  0.00           N  
ATOM   2286  C2    A A  71      22.139 157.362 180.587  1.00  0.00           C  
ATOM   2287  N3    A A  71      23.450 157.506 180.752  1.00  0.00           N  
ATOM   2288  C4    A A  71      24.113 156.446 180.252  1.00  0.00           C  
ATOM   2289  H5'   A A  71      24.122 158.809 182.720  1.00  0.00           H  
ATOM   2290 H5''   A A  71      24.883 160.222 183.410  1.00  0.00           H  
ATOM   2291  H4'   A A  71      26.796 159.124 183.188  1.00  0.00           H  
ATOM   2292  H3'   A A  71      26.560 160.482 180.839  1.00  0.00           H  
ATOM   2293  H2'   A A  71      25.628 158.743 179.588  1.00  0.00           H  
ATOM   2294 HO2'   A A  71      27.240 157.723 178.307  1.00  0.00           H  
ATOM   2295  H1'   A A  71      27.419 156.718 180.859  1.00  0.00           H  
ATOM   2296  H8    A A  71      26.643 154.607 179.487  1.00  0.00           H  
ATOM   2297  H61   A A  71      20.466 154.352 178.919  1.00  0.00           H  
ATOM   2298  H62   A A  71      21.945 153.513 178.588  1.00  0.00           H  
ATOM   2299  H2    A A  71      21.538 158.165 180.959  1.00  0.00           H  
ATOM   2300  P     U A  72      29.063 160.974 181.488  1.00  0.00           P  
ATOM   2301  OP1   U A  72      28.448 161.881 180.480  1.00  0.00           O  
ATOM   2302  OP2   U A  72      30.531 160.736 181.484  1.00  0.00           O  
ATOM   2303  O5'   U A  72      28.629 161.506 182.933  1.00  0.00           O  
ATOM   2304  C5'   U A  72      29.317 161.088 184.112  1.00  0.00           C  
ATOM   2305  C4'   U A  72      28.862 161.830 185.351  1.00  0.00           C  
ATOM   2306  O4'   U A  72      29.033 163.268 185.167  1.00  0.00           O  
ATOM   2307  C3'   U A  72      27.397 161.634 185.759  1.00  0.00           C  
ATOM   2308  O3'   U A  72      27.317 161.656 187.188  1.00  0.00           O  
ATOM   2309  C2'   U A  72      26.732 162.887 185.199  1.00  0.00           C  
ATOM   2310  O2'   U A  72      25.494 163.216 185.792  1.00  0.00           O  
ATOM   2311  C1'   U A  72      27.816 163.921 185.483  1.00  0.00           C  
ATOM   2312  N1    U A  72      27.719 165.194 184.741  1.00  0.00           N  
ATOM   2313  C2    U A  72      27.276 166.298 185.464  1.00  0.00           C  
ATOM   2314  O2    U A  72      26.957 166.253 186.641  1.00  0.00           O  
ATOM   2315  N3    U A  72      27.201 167.475 184.766  1.00  0.00           N  
ATOM   2316  C4    U A  72      27.526 167.671 183.443  1.00  0.00           C  
ATOM   2317  O4    U A  72      27.401 168.802 182.970  1.00  0.00           O  
ATOM   2318  C5    U A  72      27.986 166.496 182.757  1.00  0.00           C  
ATOM   2319  C6    U A  72      28.067 165.328 183.414  1.00  0.00           C  
ATOM   2320  H5'   U A  72      30.364 161.260 183.976  1.00  0.00           H  
ATOM   2321 H5''   U A  72      29.143 160.042 184.257  1.00  0.00           H  
ATOM   2322  H4'   U A  72      29.480 161.523 186.169  1.00  0.00           H  
ATOM   2323  H3'   U A  72      26.981 160.739 185.346  1.00  0.00           H  
ATOM   2324  H2'   U A  72      26.606 162.783 184.142  1.00  0.00           H  
ATOM   2325 HO2'   U A  72      25.131 164.045 185.368  1.00  0.00           H  
ATOM   2326  H1'   U A  72      27.810 164.138 186.531  1.00  0.00           H  
ATOM   2327  H3    U A  72      26.876 168.275 185.271  1.00  0.00           H  
ATOM   2328  H5    U A  72      28.263 166.551 181.725  1.00  0.00           H  
ATOM   2329  H6    U A  72      28.416 164.465 182.886  1.00  0.00           H  
ATOM   2330  P     A A  73      26.040 161.073 187.979  1.00  0.00           P  
ATOM   2331  OP1   A A  73      25.978 161.733 189.309  1.00  0.00           O  
ATOM   2332  OP2   A A  73      26.131 159.590 187.929  1.00  0.00           O  
ATOM   2333  O5'   A A  73      24.773 161.574 187.144  1.00  0.00           O  
ATOM   2334  C5'   A A  73      23.488 161.667 187.754  1.00  0.00           C  
ATOM   2335  C4'   A A  73      22.409 161.002 186.927  1.00  0.00           C  
ATOM   2336  O4'   A A  73      22.921 160.694 185.599  1.00  0.00           O  
ATOM   2337  C3'   A A  73      21.888 159.664 187.447  1.00  0.00           C  
ATOM   2338  O3'   A A  73      20.900 159.802 188.460  1.00  0.00           O  
ATOM   2339  C2'   A A  73      21.375 158.993 186.180  1.00  0.00           C  
ATOM   2340  O2'   A A  73      20.105 159.509 185.807  1.00  0.00           O  
ATOM   2341  C1'   A A  73      22.413 159.452 185.157  1.00  0.00           C  
ATOM   2342  N9    A A  73      23.547 158.509 185.038  1.00  0.00           N  
ATOM   2343  C8    A A  73      24.821 158.695 185.516  1.00  0.00           C  
ATOM   2344  N7    A A  73      25.650 157.711 185.277  1.00  0.00           N  
ATOM   2345  C5    A A  73      24.868 156.803 184.586  1.00  0.00           C  
ATOM   2346  C6    A A  73      25.165 155.541 184.047  1.00  0.00           C  
ATOM   2347  N6    A A  73      26.368 154.967 184.125  1.00  0.00           N  
ATOM   2348  N1    A A  73      24.166 154.887 183.415  1.00  0.00           N  
ATOM   2349  C2    A A  73      22.960 155.472 183.336  1.00  0.00           C  
ATOM   2350  N3    A A  73      22.558 156.653 183.803  1.00  0.00           N  
ATOM   2351  C4    A A  73      23.572 157.277 184.428  1.00  0.00           C  
ATOM   2352  H5'   A A  73      23.239 162.700 187.877  1.00  0.00           H  
ATOM   2353 H5''   A A  73      23.527 161.194 188.713  1.00  0.00           H  
ATOM   2354  H4'   A A  73      21.585 161.678 186.830  1.00  0.00           H  
ATOM   2355  H3'   A A  73      22.708 159.097 187.835  1.00  0.00           H  
ATOM   2356  H2'   A A  73      21.357 157.927 186.275  1.00  0.00           H  
ATOM   2357 HO2'   A A  73      19.791 159.053 184.974  1.00  0.00           H  
ATOM   2358  H1'   A A  73      21.946 159.574 184.202  1.00  0.00           H  
ATOM   2359  H8    A A  73      25.114 159.578 186.044  1.00  0.00           H  
ATOM   2360  H61   A A  73      26.519 154.065 183.721  1.00  0.00           H  
ATOM   2361  H62   A A  73      27.118 155.439 184.587  1.00  0.00           H  
ATOM   2362  H2    A A  73      22.211 154.906 182.822  1.00  0.00           H  
ATOM   2363  P     A A  74      21.186 159.293 189.964  1.00  0.00           P  
ATOM   2364  OP1   A A  74      22.389 160.001 190.471  1.00  0.00           O  
ATOM   2365  OP2   A A  74      21.155 157.807 189.983  1.00  0.00           O  
ATOM   2366  O5'   A A  74      19.929 159.818 190.795  1.00  0.00           O  
ATOM   2367  C5'   A A  74      20.010 160.006 192.207  1.00  0.00           C  
ATOM   2368  C4'   A A  74      18.730 160.567 192.784  1.00  0.00           C  
ATOM   2369  O4'   A A  74      17.598 159.903 192.156  1.00  0.00           O  
ATOM   2370  C3'   A A  74      18.548 160.361 194.288  1.00  0.00           C  
ATOM   2371  O3'   A A  74      17.737 161.414 194.824  1.00  0.00           O  
ATOM   2372  C2'   A A  74      17.769 159.051 194.336  1.00  0.00           C  
ATOM   2373  O2'   A A  74      17.065 158.825 195.538  1.00  0.00           O  
ATOM   2374  C1'   A A  74      16.831 159.236 193.144  1.00  0.00           C  
ATOM   2375  N9    A A  74      16.287 158.006 192.555  1.00  0.00           N  
ATOM   2376  C8    A A  74      14.960 157.786 192.274  1.00  0.00           C  
ATOM   2377  N7    A A  74      14.717 156.622 191.728  1.00  0.00           N  
ATOM   2378  C5    A A  74      15.968 156.029 191.629  1.00  0.00           C  
ATOM   2379  C6    A A  74      16.378 154.778 191.129  1.00  0.00           C  
ATOM   2380  N6    A A  74      15.538 153.871 190.618  1.00  0.00           N  
ATOM   2381  N1    A A  74      17.699 154.489 191.173  1.00  0.00           N  
ATOM   2382  C2    A A  74      18.541 155.399 191.686  1.00  0.00           C  
ATOM   2383  N3    A A  74      18.274 156.607 192.185  1.00  0.00           N  
ATOM   2384  C4    A A  74      16.953 156.871 192.130  1.00  0.00           C  
ATOM   2385  H5'   A A  74      20.810 160.685 192.419  1.00  0.00           H  
ATOM   2386 H5''   A A  74      20.211 159.062 192.669  1.00  0.00           H  
ATOM   2387  H4'   A A  74      18.682 161.614 192.569  1.00  0.00           H  
ATOM   2388  H3'   A A  74      19.487 160.284 194.796  1.00  0.00           H  
ATOM   2389  H2'   A A  74      18.431 158.232 194.148  1.00  0.00           H  
ATOM   2390 HO2'   A A  74      16.585 157.949 195.484  1.00  0.00           H  
ATOM   2391  H1'   A A  74      16.019 159.868 193.437  1.00  0.00           H  
ATOM   2392  H8    A A  74      14.194 158.503 192.483  1.00  0.00           H  
ATOM   2393  H61   A A  74      15.890 152.999 190.278  1.00  0.00           H  
ATOM   2394  H62   A A  74      14.558 154.065 190.576  1.00  0.00           H  
ATOM   2395  H2    A A  74      19.573 155.116 191.696  1.00  0.00           H  
ATOM   2396  P     G A  75      18.387 162.741 195.469  1.00  0.00           P  
ATOM   2397  OP1   G A  75      18.568 162.503 196.924  1.00  0.00           O  
ATOM   2398  OP2   G A  75      17.585 163.909 195.015  1.00  0.00           O  
ATOM   2399  O5'   G A  75      19.836 162.829 194.815  1.00  0.00           O  
ATOM   2400  C5'   G A  75      20.277 163.999 194.138  1.00  0.00           C  
ATOM   2401  C4'   G A  75      21.062 163.629 192.906  1.00  0.00           C  
ATOM   2402  O4'   G A  75      20.158 163.382 191.798  1.00  0.00           O  
ATOM   2403  C3'   G A  75      22.025 164.666 192.353  1.00  0.00           C  
ATOM   2404  O3'   G A  75      23.234 164.760 193.087  1.00  0.00           O  
ATOM   2405  C2'   G A  75      22.215 164.183 190.921  1.00  0.00           C  
ATOM   2406  O2'   G A  75      23.110 163.081 190.862  1.00  0.00           O  
ATOM   2407  C1'   G A  75      20.807 163.690 190.582  1.00  0.00           C  
ATOM   2408  N9    G A  75      20.035 164.714 189.857  1.00  0.00           N  
ATOM   2409  C8    G A  75      18.914 165.419 190.229  1.00  0.00           C  
ATOM   2410  N7    G A  75      18.518 166.259 189.307  1.00  0.00           N  
ATOM   2411  C5    G A  75      19.435 166.095 188.271  1.00  0.00           C  
ATOM   2412  C6    G A  75      19.544 166.720 186.999  1.00  0.00           C  
ATOM   2413  O6    G A  75      18.816 167.591 186.501  1.00  0.00           O  
ATOM   2414  N1    G A  75      20.640 166.234 186.280  1.00  0.00           N  
ATOM   2415  C2    G A  75      21.521 165.271 186.720  1.00  0.00           C  
ATOM   2416  N2    G A  75      22.520 164.923 185.892  1.00  0.00           N  
ATOM   2417  N3    G A  75      21.428 164.685 187.898  1.00  0.00           N  
ATOM   2418  C4    G A  75      20.374 165.144 188.605  1.00  0.00           C  
ATOM   2419  H5'   G A  75      20.899 164.572 194.793  1.00  0.00           H  
ATOM   2420 H5''   G A  75      19.427 164.582 193.852  1.00  0.00           H  
ATOM   2421  H4'   G A  75      21.608 162.731 193.107  1.00  0.00           H  
ATOM   2422  H3'   G A  75      21.545 165.622 192.341  1.00  0.00           H  
ATOM   2423  H2'   G A  75      22.522 164.977 190.273  1.00  0.00           H  
ATOM   2424 HO2'   G A  75      23.214 162.787 189.912  1.00  0.00           H  
ATOM   2425  H1'   G A  75      20.875 162.806 189.982  1.00  0.00           H  
ATOM   2426  H8    G A  75      18.420 165.294 191.170  1.00  0.00           H  
ATOM   2427  H1    G A  75      20.798 166.618 185.370  1.00  0.00           H  
ATOM   2428  H21   G A  75      22.602 165.359 184.996  1.00  0.00           H  
ATOM   2429  H22   G A  75      23.182 164.228 186.172  1.00  0.00           H  
ATOM   2430  P     C A  76      23.889 166.198 193.390  1.00  0.00           P  
ATOM   2431  OP1   C A  76      24.915 166.016 194.449  1.00  0.00           O  
ATOM   2432  OP2   C A  76      22.785 167.176 193.587  1.00  0.00           O  
ATOM   2433  O5'   C A  76      24.638 166.584 192.035  1.00  0.00           O  
ATOM   2434  C5'   C A  76      26.033 166.364 191.870  1.00  0.00           C  
ATOM   2435  C4'   C A  76      26.606 167.241 190.782  1.00  0.00           C  
ATOM   2436  O4'   C A  76      25.869 167.034 189.540  1.00  0.00           O  
ATOM   2437  C3'   C A  76      26.509 168.745 191.006  1.00  0.00           C  
ATOM   2438  O3'   C A  76      27.475 169.278 191.899  1.00  0.00           O  
ATOM   2439  C2'   C A  76      26.606 169.277 189.586  1.00  0.00           C  
ATOM   2440  O2'   C A  76      27.929 169.170 189.084  1.00  0.00           O  
ATOM   2441  C1'   C A  76      25.729 168.267 188.858  1.00  0.00           C  
ATOM   2442  N1    C A  76      24.311 168.685 188.919  1.00  0.00           N  
ATOM   2443  C2    C A  76      23.951 169.854 188.247  1.00  0.00           C  
ATOM   2444  O2    C A  76      24.823 170.468 187.614  1.00  0.00           O  
ATOM   2445  N3    C A  76      22.668 170.282 188.299  1.00  0.00           N  
ATOM   2446  C4    C A  76      21.764 169.590 188.994  1.00  0.00           C  
ATOM   2447  N4    C A  76      20.508 170.040 189.020  1.00  0.00           N  
ATOM   2448  C5    C A  76      22.105 168.399 189.698  1.00  0.00           C  
ATOM   2449  C6    C A  76      23.379 167.989 189.640  1.00  0.00           C  
ATOM   2450  H5'   C A  76      26.195 165.338 191.612  1.00  0.00           H  
ATOM   2451 H5''   C A  76      26.531 166.583 192.791  1.00  0.00           H  
ATOM   2452  H4'   C A  76      27.631 166.978 190.626  1.00  0.00           H  
ATOM   2453  H3'   C A  76      25.535 168.969 191.387  1.00  0.00           H  
ATOM   2454  H2'   C A  76      26.225 170.273 189.503  1.00  0.00           H  
ATOM   2455 HO2'   C A  76      27.961 169.527 188.150  1.00  0.00           H  
ATOM   2456  H1'   C A  76      26.044 168.167 187.840  1.00  0.00           H  
ATOM   2457  H41   C A  76      19.809 169.542 189.533  1.00  0.00           H  
ATOM   2458  H42   C A  76      20.266 170.875 188.527  1.00  0.00           H  
ATOM   2459  H5    C A  76      21.371 167.853 190.252  1.00  0.00           H  
ATOM   2460  H6    C A  76      23.672 167.104 190.165  1.00  0.00           H  
ATOM   2461  P     G A  77      27.079 170.519 192.847  1.00  0.00           P  
ATOM   2462  OP1   G A  77      28.134 170.696 193.874  1.00  0.00           O  
ATOM   2463  OP2   G A  77      25.671 170.332 193.278  1.00  0.00           O  
ATOM   2464  O5'   G A  77      27.110 171.782 191.874  1.00  0.00           O  
ATOM   2465  C5'   G A  77      28.316 172.200 191.251  1.00  0.00           C  
ATOM   2466  C4'   G A  77      28.133 173.501 190.512  1.00  0.00           C  
ATOM   2467  O4'   G A  77      27.151 173.326 189.455  1.00  0.00           O  
ATOM   2468  C3'   G A  77      27.592 174.667 191.331  1.00  0.00           C  
ATOM   2469  O3'   G A  77      28.588 175.328 192.097  1.00  0.00           O  
ATOM   2470  C2'   G A  77      26.955 175.549 190.268  1.00  0.00           C  
ATOM   2471  O2'   G A  77      27.932 176.326 189.589  1.00  0.00           O  
ATOM   2472  C1'   G A  77      26.386 174.504 189.307  1.00  0.00           C  
ATOM   2473  N9    G A  77      24.974 174.194 189.608  1.00  0.00           N  
ATOM   2474  C8    G A  77      24.496 173.148 190.363  1.00  0.00           C  
ATOM   2475  N7    G A  77      23.195 173.140 190.458  1.00  0.00           N  
ATOM   2476  C5    G A  77      22.784 174.249 189.727  1.00  0.00           C  
ATOM   2477  C6    G A  77      21.479 174.758 189.470  1.00  0.00           C  
ATOM   2478  O6    G A  77      20.386 174.318 189.848  1.00  0.00           O  
ATOM   2479  N1    G A  77      21.520 175.904 188.682  1.00  0.00           N  
ATOM   2480  C2    G A  77      22.663 176.488 188.200  1.00  0.00           C  
ATOM   2481  N2    G A  77      22.489 177.591 187.459  1.00  0.00           N  
ATOM   2482  N3    G A  77      23.883 176.029 188.431  1.00  0.00           N  
ATOM   2483  C4    G A  77      23.872 174.914 189.198  1.00  0.00           C  
ATOM   2484  H5'   G A  77      28.628 171.447 190.558  1.00  0.00           H  
ATOM   2485 H5''   G A  77      29.068 172.329 192.001  1.00  0.00           H  
ATOM   2486  H4'   G A  77      29.067 173.787 190.075  1.00  0.00           H  
ATOM   2487  H3'   G A  77      26.829 174.307 191.988  1.00  0.00           H  
ATOM   2488  H2'   G A  77      26.183 176.164 190.680  1.00  0.00           H  
ATOM   2489 HO2'   G A  77      27.485 176.894 188.898  1.00  0.00           H  
ATOM   2490  H1'   G A  77      26.468 174.860 188.301  1.00  0.00           H  
ATOM   2491  H8    G A  77      25.126 172.417 190.825  1.00  0.00           H  
ATOM   2492  H1    G A  77      20.648 176.335 188.449  1.00  0.00           H  
ATOM   2493  H21   G A  77      21.567 177.939 187.289  1.00  0.00           H  
ATOM   2494  H22   G A  77      23.281 178.067 187.077  1.00  0.00           H  
ATOM   2495  P     U A  78      28.183 176.135 193.431  1.00  0.00           P  
ATOM   2496  OP1   U A  78      29.417 176.694 194.042  1.00  0.00           O  
ATOM   2497  OP2   U A  78      27.278 175.277 194.233  1.00  0.00           O  
ATOM   2498  O5'   U A  78      27.301 177.349 192.902  1.00  0.00           O  
ATOM   2499  C5'   U A  78      27.847 178.327 192.033  1.00  0.00           C  
ATOM   2500  C4'   U A  78      26.765 179.166 191.404  1.00  0.00           C  
ATOM   2501  O4'   U A  78      25.872 178.326 190.622  1.00  0.00           O  
ATOM   2502  C3'   U A  78      25.826 179.876 192.362  1.00  0.00           C  
ATOM   2503  O3'   U A  78      26.384 181.030 192.965  1.00  0.00           O  
ATOM   2504  C2'   U A  78      24.622 180.151 191.475  1.00  0.00           C  
ATOM   2505  O2'   U A  78      24.864 181.233 190.585  1.00  0.00           O  
ATOM   2506  C1'   U A  78      24.558 178.855 190.672  1.00  0.00           C  
ATOM   2507  N1    U A  78      23.649 177.881 191.325  1.00  0.00           N  
ATOM   2508  C2    U A  78      22.322 177.894 190.930  1.00  0.00           C  
ATOM   2509  O2    U A  78      21.890 178.633 190.058  1.00  0.00           O  
ATOM   2510  N3    U A  78      21.512 176.995 191.576  1.00  0.00           N  
ATOM   2511  C4    U A  78      21.876 176.112 192.569  1.00  0.00           C  
ATOM   2512  O4    U A  78      21.019 175.368 193.050  1.00  0.00           O  
ATOM   2513  C5    U A  78      23.259 176.166 192.941  1.00  0.00           C  
ATOM   2514  C6    U A  78      24.073 177.033 192.326  1.00  0.00           C  
ATOM   2515  H5'   U A  78      28.401 177.836 191.260  1.00  0.00           H  
ATOM   2516 H5''   U A  78      28.501 178.963 192.592  1.00  0.00           H  
ATOM   2517  H4'   U A  78      27.217 179.890 190.758  1.00  0.00           H  
ATOM   2518  H3'   U A  78      25.537 179.191 193.132  1.00  0.00           H  
ATOM   2519  H2'   U A  78      23.733 180.304 192.051  1.00  0.00           H  
ATOM   2520 HO2'   U A  78      24.054 181.386 190.018  1.00  0.00           H  
ATOM   2521  H1'   U A  78      24.214 179.061 189.680  1.00  0.00           H  
ATOM   2522  H3    U A  78      20.552 176.979 191.296  1.00  0.00           H  
ATOM   2523  H5    U A  78      23.638 175.519 193.704  1.00  0.00           H  
ATOM   2524  H6    U A  78      25.100 177.069 192.625  1.00  0.00           H  
ATOM   2525  P     C A  79      26.239 181.251 194.551  1.00  0.00           P  
ATOM   2526  OP1   C A  79      27.397 182.053 195.018  1.00  0.00           O  
ATOM   2527  OP2   C A  79      25.972 179.932 195.176  1.00  0.00           O  
ATOM   2528  O5'   C A  79      24.927 182.140 194.702  1.00  0.00           O  
ATOM   2529  C5'   C A  79      24.676 183.225 193.822  1.00  0.00           C  
ATOM   2530  C4'   C A  79      23.247 183.222 193.347  1.00  0.00           C  
ATOM   2531  O4'   C A  79      22.943 181.941 192.735  1.00  0.00           O  
ATOM   2532  C3'   C A  79      22.188 183.368 194.426  1.00  0.00           C  
ATOM   2533  O3'   C A  79      21.992 184.708 194.843  1.00  0.00           O  
ATOM   2534  C2'   C A  79      20.968 182.739 193.770  1.00  0.00           C  
ATOM   2535  O2'   C A  79      20.389 183.620 192.819  1.00  0.00           O  
ATOM   2536  C1'   C A  79      21.607 181.575 193.020  1.00  0.00           C  
ATOM   2537  N1    C A  79      21.605 180.323 193.817  1.00  0.00           N  
ATOM   2538  C2    C A  79      20.390 179.650 194.010  1.00  0.00           C  
ATOM   2539  O2    C A  79      19.354 180.121 193.516  1.00  0.00           O  
ATOM   2540  N3    C A  79      20.369 178.503 194.734  1.00  0.00           N  
ATOM   2541  C4    C A  79      21.500 178.020 195.255  1.00  0.00           C  
ATOM   2542  N4    C A  79      21.439 176.888 195.962  1.00  0.00           N  
ATOM   2543  C5    C A  79      22.750 178.680 195.073  1.00  0.00           C  
ATOM   2544  C6    C A  79      22.757 179.813 194.357  1.00  0.00           C  
ATOM   2545  H5'   C A  79      25.325 183.145 192.975  1.00  0.00           H  
ATOM   2546 H5''   C A  79      24.871 184.143 194.336  1.00  0.00           H  
ATOM   2547  H4'   C A  79      23.117 183.997 192.621  1.00  0.00           H  
ATOM   2548  H3'   C A  79      22.471 182.778 195.273  1.00  0.00           H  
ATOM   2549  H2'   C A  79      20.253 182.405 194.493  1.00  0.00           H  
ATOM   2550 HO2'   C A  79      19.591 183.184 192.403  1.00  0.00           H  
ATOM   2551  H1'   C A  79      21.081 181.412 192.103  1.00  0.00           H  
ATOM   2552  H41   C A  79      22.270 176.504 196.363  1.00  0.00           H  
ATOM   2553  H42   C A  79      20.562 176.425 196.090  1.00  0.00           H  
ATOM   2554  H5    C A  79      23.651 178.285 195.493  1.00  0.00           H  
ATOM   2555  H6    C A  79      23.681 180.330 194.204  1.00  0.00           H  
ATOM   2556  P     G A  80      22.489 185.178 196.299  1.00  0.00           P  
ATOM   2557  OP1   G A  80      21.961 186.546 196.530  1.00  0.00           O  
ATOM   2558  OP2   G A  80      23.952 184.924 196.387  1.00  0.00           O  
ATOM   2559  O5'   G A  80      21.761 184.178 197.305  1.00  0.00           O  
ATOM   2560  C5'   G A  80      20.813 184.646 198.255  1.00  0.00           C  
ATOM   2561  C4'   G A  80      19.404 184.376 197.793  1.00  0.00           C  
ATOM   2562  O4'   G A  80      19.428 183.326 196.793  1.00  0.00           O  
ATOM   2563  C3'   G A  80      18.430 183.881 198.857  1.00  0.00           C  
ATOM   2564  O3'   G A  80      17.828 184.950 199.571  1.00  0.00           O  
ATOM   2565  C2'   G A  80      17.430 183.057 198.054  1.00  0.00           C  
ATOM   2566  O2'   G A  80      16.429 183.884 197.478  1.00  0.00           O  
ATOM   2567  C1'   G A  80      18.310 182.484 196.940  1.00  0.00           C  
ATOM   2568  N9    G A  80      18.796 181.126 197.239  1.00  0.00           N  
ATOM   2569  C8    G A  80      20.103 180.707 197.278  1.00  0.00           C  
ATOM   2570  N7    G A  80      20.224 179.440 197.561  1.00  0.00           N  
ATOM   2571  C5    G A  80      18.915 178.997 197.711  1.00  0.00           C  
ATOM   2572  C6    G A  80      18.408 177.708 198.022  1.00  0.00           C  
ATOM   2573  O6    G A  80      19.037 176.658 198.236  1.00  0.00           O  
ATOM   2574  N1    G A  80      17.014 177.719 198.071  1.00  0.00           N  
ATOM   2575  C2    G A  80      16.214 178.817 197.853  1.00  0.00           C  
ATOM   2576  N2    G A  80      14.893 178.623 197.949  1.00  0.00           N  
ATOM   2577  N3    G A  80      16.674 180.017 197.563  1.00  0.00           N  
ATOM   2578  C4    G A  80      18.022 180.029 197.508  1.00  0.00           C  
ATOM   2579  H5'   G A  80      20.942 185.700 198.387  1.00  0.00           H  
ATOM   2580 H5''   G A  80      20.977 184.147 199.187  1.00  0.00           H  
ATOM   2581  H4'   G A  80      19.009 185.266 197.350  1.00  0.00           H  
ATOM   2582  H3'   G A  80      18.947 183.243 199.543  1.00  0.00           H  
ATOM   2583  H2'   G A  80      16.999 182.279 198.649  1.00  0.00           H  
ATOM   2584 HO2'   G A  80      15.788 183.319 196.958  1.00  0.00           H  
ATOM   2585  H1'   G A  80      17.756 182.468 196.025  1.00  0.00           H  
ATOM   2586  H8    G A  80      20.936 181.353 197.095  1.00  0.00           H  
ATOM   2587  H1    G A  80      16.557 176.855 198.283  1.00  0.00           H  
ATOM   2588  H21   G A  80      14.536 177.715 198.169  1.00  0.00           H  
ATOM   2589  H22   G A  80      14.264 179.386 197.800  1.00  0.00           H  
ATOM   2590  P     G A  81      17.057 184.700 200.963  1.00  0.00           P  
ATOM   2591  OP1   G A  81      16.263 185.924 201.254  1.00  0.00           O  
ATOM   2592  OP2   G A  81      18.036 184.194 201.961  1.00  0.00           O  
ATOM   2593  O5'   G A  81      16.013 183.536 200.647  1.00  0.00           O  
ATOM   2594  C5'   G A  81      14.666 183.638 201.090  1.00  0.00           C  
ATOM   2595  C4'   G A  81      13.978 182.294 201.153  1.00  0.00           C  
ATOM   2596  O4'   G A  81      14.689 181.327 200.339  1.00  0.00           O  
ATOM   2597  C3'   G A  81      13.900 181.641 202.526  1.00  0.00           C  
ATOM   2598  O3'   G A  81      12.842 182.172 203.312  1.00  0.00           O  
ATOM   2599  C2'   G A  81      13.737 180.159 202.188  1.00  0.00           C  
ATOM   2600  O2'   G A  81      12.382 179.830 201.917  1.00  0.00           O  
ATOM   2601  C1'   G A  81      14.549 180.037 200.892  1.00  0.00           C  
ATOM   2602  N9    G A  81      15.888 179.454 201.102  1.00  0.00           N  
ATOM   2603  C8    G A  81      17.097 180.084 201.280  1.00  0.00           C  
ATOM   2604  N7    G A  81      18.095 179.251 201.427  1.00  0.00           N  
ATOM   2605  C5    G A  81      17.510 177.994 201.335  1.00  0.00           C  
ATOM   2606  C6    G A  81      18.072 176.688 201.414  1.00  0.00           C  
ATOM   2607  O6    G A  81      19.252 176.357 201.589  1.00  0.00           O  
ATOM   2608  N1    G A  81      17.092 175.706 201.264  1.00  0.00           N  
ATOM   2609  C2    G A  81      15.751 175.941 201.065  1.00  0.00           C  
ATOM   2610  N2    G A  81      14.960 174.866 200.939  1.00  0.00           N  
ATOM   2611  N3    G A  81      15.219 177.146 200.988  1.00  0.00           N  
ATOM   2612  C4    G A  81      16.149 178.111 201.132  1.00  0.00           C  
ATOM   2613  H5'   G A  81      14.128 184.268 200.413  1.00  0.00           H  
ATOM   2614 H5''   G A  81      14.657 184.075 202.067  1.00  0.00           H  
ATOM   2615  H4'   G A  81      12.985 182.400 200.768  1.00  0.00           H  
ATOM   2616  H3'   G A  81      14.828 181.786 203.039  1.00  0.00           H  
ATOM   2617  H2'   G A  81      14.141 179.538 202.960  1.00  0.00           H  
ATOM   2618 HO2'   G A  81      12.312 178.856 201.700  1.00  0.00           H  
ATOM   2619  H1'   G A  81      14.009 179.422 200.203  1.00  0.00           H  
ATOM   2620  H8    G A  81      17.210 181.148 201.297  1.00  0.00           H  
ATOM   2621  H1    G A  81      17.389 174.752 201.305  1.00  0.00           H  
ATOM   2622  H21   G A  81      15.352 173.948 200.991  1.00  0.00           H  
ATOM   2623  H22   G A  81      13.978 174.982 200.793  1.00  0.00           H  
ATOM   2624  P     U A  82      12.801 181.966 204.908  1.00  0.00           P  
ATOM   2625  OP1   U A  82      11.891 182.998 205.469  1.00  0.00           O  
ATOM   2626  OP2   U A  82      14.188 181.885 205.433  1.00  0.00           O  
ATOM   2627  O5'   U A  82      12.093 180.549 205.079  1.00  0.00           O  
ATOM   2628  C5'   U A  82      12.119 179.864 206.319  1.00  0.00           C  
ATOM   2629  C4'   U A  82      12.662 178.469 206.154  1.00  0.00           C  
ATOM   2630  O4'   U A  82      13.428 178.381 204.926  1.00  0.00           O  
ATOM   2631  C3'   U A  82      13.632 178.011 207.228  1.00  0.00           C  
ATOM   2632  O3'   U A  82      12.986 177.566 208.407  1.00  0.00           O  
ATOM   2633  C2'   U A  82      14.431 176.926 206.518  1.00  0.00           C  
ATOM   2634  O2'   U A  82      13.727 175.693 206.509  1.00  0.00           O  
ATOM   2635  C1'   U A  82      14.498 177.474 205.090  1.00  0.00           C  
ATOM   2636  N1    U A  82      15.779 178.164 204.805  1.00  0.00           N  
ATOM   2637  C2    U A  82      16.875 177.356 204.593  1.00  0.00           C  
ATOM   2638  O2    U A  82      16.811 176.140 204.647  1.00  0.00           O  
ATOM   2639  N3    U A  82      18.047 178.016 204.328  1.00  0.00           N  
ATOM   2640  C4    U A  82      18.232 179.376 204.246  1.00  0.00           C  
ATOM   2641  O4    U A  82      19.359 179.805 203.992  1.00  0.00           O  
ATOM   2642  C5    U A  82      17.050 180.152 204.471  1.00  0.00           C  
ATOM   2643  C6    U A  82      15.896 179.530 204.735  1.00  0.00           C  
ATOM   2644  H5'   U A  82      11.124 179.808 206.709  1.00  0.00           H  
ATOM   2645 H5''   U A  82      12.741 180.403 207.003  1.00  0.00           H  
ATOM   2646  H4'   U A  82      11.845 177.780 206.105  1.00  0.00           H  
ATOM   2647  H3'   U A  82      14.287 178.821 207.474  1.00  0.00           H  
ATOM   2648  H2'   U A  82      15.407 176.817 206.942  1.00  0.00           H  
ATOM   2649 HO2'   U A  82      14.273 175.001 206.038  1.00  0.00           H  
ATOM   2650  H1'   U A  82      14.377 176.665 204.400  1.00  0.00           H  
ATOM   2651  H3    U A  82      18.855 177.446 204.178  1.00  0.00           H  
ATOM   2652  H5    U A  82      17.090 181.220 204.428  1.00  0.00           H  
ATOM   2653  H6    U A  82      15.022 180.125 204.900  1.00  0.00           H  
ATOM   2654  P     A A  83      13.599 177.960 209.837  1.00  0.00           P  
ATOM   2655  OP1   A A  83      13.354 176.846 210.792  1.00  0.00           O  
ATOM   2656  OP2   A A  83      13.110 179.322 210.169  1.00  0.00           O  
ATOM   2657  O5'   A A  83      15.160 178.075 209.540  1.00  0.00           O  
ATOM   2658  C5'   A A  83      16.112 177.341 210.299  1.00  0.00           C  
ATOM   2659  C4'   A A  83      16.055 175.866 209.993  1.00  0.00           C  
ATOM   2660  O4'   A A  83      16.519 175.631 208.637  1.00  0.00           O  
ATOM   2661  C3'   A A  83      16.911 174.993 210.902  1.00  0.00           C  
ATOM   2662  O3'   A A  83      16.210 173.794 211.211  1.00  0.00           O  
ATOM   2663  C2'   A A  83      18.156 174.708 210.063  1.00  0.00           C  
ATOM   2664  O2'   A A  83      18.793 173.484 210.358  1.00  0.00           O  
ATOM   2665  C1'   A A  83      17.608 174.726 208.641  1.00  0.00           C  
ATOM   2666  N9    A A  83      18.577 175.202 207.654  1.00  0.00           N  
ATOM   2667  C8    A A  83      18.404 176.257 206.801  1.00  0.00           C  
ATOM   2668  N7    A A  83      19.422 176.473 206.005  1.00  0.00           N  
ATOM   2669  C5    A A  83      20.336 175.491 206.364  1.00  0.00           C  
ATOM   2670  C6    A A  83      21.627 175.182 205.889  1.00  0.00           C  
ATOM   2671  N6    A A  83      22.244 175.858 204.914  1.00  0.00           N  
ATOM   2672  N1    A A  83      22.271 174.140 206.461  1.00  0.00           N  
ATOM   2673  C2    A A  83      21.651 173.465 207.439  1.00  0.00           C  
ATOM   2674  N3    A A  83      20.442 173.656 207.970  1.00  0.00           N  
ATOM   2675  C4    A A  83      19.825 174.695 207.378  1.00  0.00           C  
ATOM   2676  H5'   A A  83      15.912 177.487 211.340  1.00  0.00           H  
ATOM   2677 H5''   A A  83      17.092 177.705 210.070  1.00  0.00           H  
ATOM   2678  H4'   A A  83      15.038 175.541 210.067  1.00  0.00           H  
ATOM   2679  H3'   A A  83      17.171 175.520 211.796  1.00  0.00           H  
ATOM   2680  H2'   A A  83      18.855 175.509 210.183  1.00  0.00           H  
ATOM   2681 HO2'   A A  83      19.594 173.374 209.769  1.00  0.00           H  
ATOM   2682  H1'   A A  83      17.267 173.748 208.372  1.00  0.00           H  
ATOM   2683  H8    A A  83      17.516 176.853 206.785  1.00  0.00           H  
ATOM   2684  H61   A A  83      23.162 175.588 204.622  1.00  0.00           H  
ATOM   2685  H62   A A  83      21.788 176.633 204.477  1.00  0.00           H  
ATOM   2686  H2    A A  83      22.208 172.652 207.856  1.00  0.00           H  
ATOM   2687  P     A A  84      15.260 173.767 212.505  1.00  0.00           P  
ATOM   2688  OP1   A A  84      13.896 173.352 212.091  1.00  0.00           O  
ATOM   2689  OP2   A A  84      15.421 175.054 213.227  1.00  0.00           O  
ATOM   2690  O5'   A A  84      15.899 172.625 213.407  1.00  0.00           O  
ATOM   2691  C5'   A A  84      15.156 171.454 213.705  1.00  0.00           C  
ATOM   2692  C4'   A A  84      15.950 170.193 213.479  1.00  0.00           C  
ATOM   2693  O4'   A A  84      17.010 170.420 212.509  1.00  0.00           O  
ATOM   2694  C3'   A A  84      16.610 169.598 214.721  1.00  0.00           C  
ATOM   2695  O3'   A A  84      16.300 168.211 214.784  1.00  0.00           O  
ATOM   2696  C2'   A A  84      18.110 169.834 214.496  1.00  0.00           C  
ATOM   2697  O2'   A A  84      18.954 168.859 215.072  1.00  0.00           O  
ATOM   2698  C1'   A A  84      18.213 169.842 212.975  1.00  0.00           C  
ATOM   2699  N9    A A  84      19.333 170.631 212.449  1.00  0.00           N  
ATOM   2700  C8    A A  84      19.648 171.929 212.755  1.00  0.00           C  
ATOM   2701  N7    A A  84      20.703 172.387 212.125  1.00  0.00           N  
ATOM   2702  C5    A A  84      21.116 171.319 211.343  1.00  0.00           C  
ATOM   2703  C6    A A  84      22.189 171.165 210.443  1.00  0.00           C  
ATOM   2704  N6    A A  84      23.069 172.130 210.165  1.00  0.00           N  
ATOM   2705  N1    A A  84      22.326 169.968 209.829  1.00  0.00           N  
ATOM   2706  C2    A A  84      21.442 169.002 210.110  1.00  0.00           C  
ATOM   2707  N3    A A  84      20.395 169.029 210.937  1.00  0.00           N  
ATOM   2708  C4    A A  84      20.281 170.230 211.533  1.00  0.00           C  
ATOM   2709  H5'   A A  84      14.288 171.430 213.079  1.00  0.00           H  
ATOM   2710 H5''   A A  84      14.855 171.491 214.731  1.00  0.00           H  
ATOM   2711  H4'   A A  84      15.288 169.456 213.075  1.00  0.00           H  
ATOM   2712  H3'   A A  84      16.276 170.101 215.605  1.00  0.00           H  
ATOM   2713  H2'   A A  84      18.376 170.799 214.873  1.00  0.00           H  
ATOM   2714 HO2'   A A  84      19.908 169.088 214.879  1.00  0.00           H  
ATOM   2715  H1'   A A  84      18.287 168.836 212.618  1.00  0.00           H  
ATOM   2716  H8    A A  84      19.083 172.517 213.447  1.00  0.00           H  
ATOM   2717  H61   A A  84      23.810 171.959 209.516  1.00  0.00           H  
ATOM   2718  H62   A A  84      22.987 173.024 210.606  1.00  0.00           H  
ATOM   2719  H2    A A  84      21.598 168.075 209.598  1.00  0.00           H  
ATOM   2720  P     G A  85      14.794 167.783 215.158  1.00  0.00           P  
ATOM   2721  OP1   G A  85      14.025 169.017 215.481  1.00  0.00           O  
ATOM   2722  OP2   G A  85      14.880 166.680 216.142  1.00  0.00           O  
ATOM   2723  O5'   G A  85      14.195 167.189 213.807  1.00  0.00           O  
ATOM   2724  C5'   G A  85      14.804 166.082 213.161  1.00  0.00           C  
ATOM   2725  C4'   G A  85      15.801 166.542 212.131  1.00  0.00           C  
ATOM   2726  O4'   G A  85      17.149 166.367 212.634  1.00  0.00           O  
ATOM   2727  C3'   G A  85      15.802 165.786 210.813  1.00  0.00           C  
ATOM   2728  O3'   G A  85      14.750 166.190 209.948  1.00  0.00           O  
ATOM   2729  C2'   G A  85      17.201 166.071 210.270  1.00  0.00           C  
ATOM   2730  O2'   G A  85      17.264 167.334 209.623  1.00  0.00           O  
ATOM   2731  C1'   G A  85      18.031 166.131 211.558  1.00  0.00           C  
ATOM   2732  N9    G A  85      18.788 164.887 211.797  1.00  0.00           N  
ATOM   2733  C8    G A  85      18.673 163.952 212.801  1.00  0.00           C  
ATOM   2734  N7    G A  85      19.534 162.972 212.679  1.00  0.00           N  
ATOM   2735  C5    G A  85      20.257 163.284 211.529  1.00  0.00           C  
ATOM   2736  C6    G A  85      21.327 162.613 210.871  1.00  0.00           C  
ATOM   2737  O6    G A  85      21.885 161.553 211.184  1.00  0.00           O  
ATOM   2738  N1    G A  85      21.748 163.304 209.733  1.00  0.00           N  
ATOM   2739  C2    G A  85      21.214 164.488 209.279  1.00  0.00           C  
ATOM   2740  N2    G A  85      21.736 165.023 208.166  1.00  0.00           N  
ATOM   2741  N3    G A  85      20.224 165.116 209.879  1.00  0.00           N  
ATOM   2742  C4    G A  85      19.804 164.464 210.983  1.00  0.00           C  
ATOM   2743  H5'   G A  85      14.048 165.498 212.680  1.00  0.00           H  
ATOM   2744 H5''   G A  85      15.306 165.483 213.892  1.00  0.00           H  
ATOM   2745  H4'   G A  85      15.639 167.581 211.933  1.00  0.00           H  
ATOM   2746  H3'   G A  85      15.710 164.738 211.010  1.00  0.00           H  
ATOM   2747  H2'   G A  85      17.537 165.285 209.626  1.00  0.00           H  
ATOM   2748 HO2'   G A  85      18.191 167.487 209.281  1.00  0.00           H  
ATOM   2749  H1'   G A  85      18.719 166.947 211.489  1.00  0.00           H  
ATOM   2750  H8    G A  85      17.958 164.018 213.595  1.00  0.00           H  
ATOM   2751  H1    G A  85      22.498 162.906 209.205  1.00  0.00           H  
ATOM   2752  H21   G A  85      22.488 164.562 207.695  1.00  0.00           H  
ATOM   2753  H22   G A  85      21.373 165.883 207.807  1.00  0.00           H  
ATOM   2754  P     G A  86      14.151 165.172 208.854  1.00  0.00           P  
ATOM   2755  OP1   G A  86      12.685 165.405 208.759  1.00  0.00           O  
ATOM   2756  OP2   G A  86      14.652 163.808 209.158  1.00  0.00           O  
ATOM   2757  O5'   G A  86      14.828 165.644 207.489  1.00  0.00           O  
ATOM   2758  C5'   G A  86      14.972 164.752 206.394  1.00  0.00           C  
ATOM   2759  C4'   G A  86      16.379 164.775 205.850  1.00  0.00           C  
ATOM   2760  O4'   G A  86      17.324 164.568 206.929  1.00  0.00           O  
ATOM   2761  C3'   G A  86      16.726 163.693 204.836  1.00  0.00           C  
ATOM   2762  O3'   G A  86      16.292 164.011 203.521  1.00  0.00           O  
ATOM   2763  C2'   G A  86      18.244 163.582 204.964  1.00  0.00           C  
ATOM   2764  O2'   G A  86      18.904 164.566 204.183  1.00  0.00           O  
ATOM   2765  C1'   G A  86      18.467 163.899 206.445  1.00  0.00           C  
ATOM   2766  N9    G A  86      18.714 162.692 207.257  1.00  0.00           N  
ATOM   2767  C8    G A  86      17.960 162.185 208.287  1.00  0.00           C  
ATOM   2768  N7    G A  86      18.472 161.102 208.805  1.00  0.00           N  
ATOM   2769  C5    G A  86      19.637 160.889 208.078  1.00  0.00           C  
ATOM   2770  C6    G A  86      20.620 159.870 208.177  1.00  0.00           C  
ATOM   2771  O6    G A  86      20.659 158.912 208.959  1.00  0.00           O  
ATOM   2772  N1    G A  86      21.637 160.041 207.239  1.00  0.00           N  
ATOM   2773  C2    G A  86      21.702 161.061 206.318  1.00  0.00           C  
ATOM   2774  N2    G A  86      22.758 161.061 205.487  1.00  0.00           N  
ATOM   2775  N3    G A  86      20.792 162.014 206.218  1.00  0.00           N  
ATOM   2776  C4    G A  86      19.800 161.865 207.122  1.00  0.00           C  
ATOM   2777  H5'   G A  86      14.294 165.040 205.618  1.00  0.00           H  
ATOM   2778 H5''   G A  86      14.740 163.760 206.720  1.00  0.00           H  
ATOM   2779  H4'   G A  86      16.563 165.733 205.409  1.00  0.00           H  
ATOM   2780  H3'   G A  86      16.279 162.770 205.140  1.00  0.00           H  
ATOM   2781  H2'   G A  86      18.585 162.597 204.720  1.00  0.00           H  
ATOM   2782 HO2'   G A  86      19.893 164.467 204.288  1.00  0.00           H  
ATOM   2783  H1'   G A  86      19.310 164.551 206.534  1.00  0.00           H  
ATOM   2784  H8    G A  86      17.049 162.631 208.629  1.00  0.00           H  
ATOM   2785  H1    G A  86      22.378 159.369 207.235  1.00  0.00           H  
ATOM   2786  H21   G A  86      23.449 160.342 205.557  1.00  0.00           H  
ATOM   2787  H22   G A  86      22.853 161.780 204.799  1.00  0.00           H  
ATOM   2788  P     U A  87      15.285 163.041 202.721  1.00  0.00           P  
ATOM   2789  OP1   U A  87      14.498 163.896 201.793  1.00  0.00           O  
ATOM   2790  OP2   U A  87      14.568 162.180 203.694  1.00  0.00           O  
ATOM   2791  O5'   U A  87      16.245 162.114 201.843  1.00  0.00           O  
ATOM   2792  C5'   U A  87      17.617 161.941 202.175  1.00  0.00           C  
ATOM   2793  C4'   U A  87      18.346 161.118 201.139  1.00  0.00           C  
ATOM   2794  O4'   U A  87      19.743 160.972 201.522  1.00  0.00           O  
ATOM   2795  C3'   U A  87      17.874 159.681 200.948  1.00  0.00           C  
ATOM   2796  O3'   U A  87      16.716 159.551 200.144  1.00  0.00           O  
ATOM   2797  C2'   U A  87      19.102 159.016 200.348  1.00  0.00           C  
ATOM   2798  O2'   U A  87      19.248 159.346 198.973  1.00  0.00           O  
ATOM   2799  C1'   U A  87      20.212 159.690 201.146  1.00  0.00           C  
ATOM   2800  N1    U A  87      20.511 158.919 202.371  1.00  0.00           N  
ATOM   2801  C2    U A  87      21.342 157.819 202.260  1.00  0.00           C  
ATOM   2802  O2    U A  87      21.862 157.467 201.212  1.00  0.00           O  
ATOM   2803  N3    U A  87      21.554 157.145 203.434  1.00  0.00           N  
ATOM   2804  C4    U A  87      21.024 157.449 204.670  1.00  0.00           C  
ATOM   2805  O4    U A  87      21.311 156.745 205.636  1.00  0.00           O  
ATOM   2806  C5    U A  87      20.164 158.593 204.699  1.00  0.00           C  
ATOM   2807  C6    U A  87      19.940 159.268 203.570  1.00  0.00           C  
ATOM   2808  H5'   U A  87      17.685 161.446 203.121  1.00  0.00           H  
ATOM   2809 H5''   U A  87      18.081 162.903 202.242  1.00  0.00           H  
ATOM   2810  H4'   U A  87      18.297 161.625 200.198  1.00  0.00           H  
ATOM   2811  H3'   U A  87      17.680 159.249 201.908  1.00  0.00           H  
ATOM   2812  H2'   U A  87      19.092 157.957 200.501  1.00  0.00           H  
ATOM   2813 HO2'   U A  87      20.062 158.895 198.607  1.00  0.00           H  
ATOM   2814  H1'   U A  87      21.093 159.782 200.545  1.00  0.00           H  
ATOM   2815  H3    U A  87      22.157 156.348 203.390  1.00  0.00           H  
ATOM   2816  H5    U A  87      19.706 158.903 205.615  1.00  0.00           H  
ATOM   2817  H6    U A  87      19.289 160.116 203.600  1.00  0.00           H  
ATOM   2818  P     G A  88      16.064 158.098 199.914  1.00  0.00           P  
ATOM   2819  OP1   G A  88      16.062 157.369 201.210  1.00  0.00           O  
ATOM   2820  OP2   G A  88      16.742 157.478 198.745  1.00  0.00           O  
ATOM   2821  O5'   G A  88      14.554 158.422 199.527  1.00  0.00           O  
ATOM   2822  C5'   G A  88      13.886 159.539 200.096  1.00  0.00           C  
ATOM   2823  C4'   G A  88      12.605 159.857 199.366  1.00  0.00           C  
ATOM   2824  O4'   G A  88      12.867 160.015 197.945  1.00  0.00           O  
ATOM   2825  C3'   G A  88      11.525 158.788 199.426  1.00  0.00           C  
ATOM   2826  O3'   G A  88      10.783 158.814 200.633  1.00  0.00           O  
ATOM   2827  C2'   G A  88      10.694 159.091 198.187  1.00  0.00           C  
ATOM   2828  O2'   G A  88       9.822 160.190 198.409  1.00  0.00           O  
ATOM   2829  C1'   G A  88      11.780 159.512 197.195  1.00  0.00           C  
ATOM   2830  N9    G A  88      12.263 158.383 196.374  1.00  0.00           N  
ATOM   2831  C8    G A  88      13.574 158.130 196.050  1.00  0.00           C  
ATOM   2832  N7    G A  88      13.731 157.069 195.304  1.00  0.00           N  
ATOM   2833  C5    G A  88      12.441 156.587 195.117  1.00  0.00           C  
ATOM   2834  C6    G A  88      11.977 155.453 194.391  1.00  0.00           C  
ATOM   2835  O6    G A  88      12.628 154.621 193.747  1.00  0.00           O  
ATOM   2836  N1    G A  88      10.592 155.330 194.459  1.00  0.00           N  
ATOM   2837  C2    G A  88       9.756 156.185 195.135  1.00  0.00           C  
ATOM   2838  N2    G A  88       8.447 155.894 195.083  1.00  0.00           N  
ATOM   2839  N3    G A  88      10.175 157.243 195.816  1.00  0.00           N  
ATOM   2840  C4    G A  88      11.520 157.389 195.766  1.00  0.00           C  
ATOM   2841  H5'   G A  88      14.532 160.390 200.048  1.00  0.00           H  
ATOM   2842 H5''   G A  88      13.657 159.322 201.118  1.00  0.00           H  
ATOM   2843  H4'   G A  88      12.207 160.773 199.749  1.00  0.00           H  
ATOM   2844  H3'   G A  88      11.979 157.826 199.316  1.00  0.00           H  
ATOM   2845  H2'   G A  88      10.162 158.227 197.847  1.00  0.00           H  
ATOM   2846 HO2'   G A  88       9.290 160.366 197.581  1.00  0.00           H  
ATOM   2847  H1'   G A  88      11.401 160.282 196.556  1.00  0.00           H  
ATOM   2848  H8    G A  88      14.388 158.743 196.377  1.00  0.00           H  
ATOM   2849  H1    G A  88      10.173 154.559 193.978  1.00  0.00           H  
ATOM   2850  H21   G A  88       8.133 155.094 194.573  1.00  0.00           H  
ATOM   2851  H22   G A  88       7.786 156.478 195.555  1.00  0.00           H  
ATOM   2852  P     A A  89      10.609 157.470 201.496  1.00  0.00           P  
ATOM   2853  OP1   A A  89       9.865 157.815 202.736  1.00  0.00           O  
ATOM   2854  OP2   A A  89      11.940 156.815 201.595  1.00  0.00           O  
ATOM   2855  O5'   A A  89       9.675 156.552 200.587  1.00  0.00           O  
ATOM   2856  C5'   A A  89       8.345 156.944 200.276  1.00  0.00           C  
ATOM   2857  C4'   A A  89       7.560 155.814 199.659  1.00  0.00           C  
ATOM   2858  O4'   A A  89       7.865 155.715 198.241  1.00  0.00           O  
ATOM   2859  C3'   A A  89       7.856 154.420 200.195  1.00  0.00           C  
ATOM   2860  O3'   A A  89       7.213 154.136 201.428  1.00  0.00           O  
ATOM   2861  C2'   A A  89       7.413 153.529 199.042  1.00  0.00           C  
ATOM   2862  O2'   A A  89       6.000 153.389 199.003  1.00  0.00           O  
ATOM   2863  C1'   A A  89       7.859 154.359 197.841  1.00  0.00           C  
ATOM   2864  N9    A A  89       9.221 153.994 197.412  1.00  0.00           N  
ATOM   2865  C8    A A  89      10.360 154.743 197.554  1.00  0.00           C  
ATOM   2866  N7    A A  89      11.437 154.161 197.086  1.00  0.00           N  
ATOM   2867  C5    A A  89      10.978 152.942 196.612  1.00  0.00           C  
ATOM   2868  C6    A A  89      11.639 151.866 195.997  1.00  0.00           C  
ATOM   2869  N6    A A  89      12.951 151.858 195.751  1.00  0.00           N  
ATOM   2870  N1    A A  89      10.897 150.792 195.640  1.00  0.00           N  
ATOM   2871  C2    A A  89       9.580 150.813 195.892  1.00  0.00           C  
ATOM   2872  N3    A A  89       8.845 151.767 196.466  1.00  0.00           N  
ATOM   2873  C4    A A  89       9.613 152.820 196.807  1.00  0.00           C  
ATOM   2874  H5'   A A  89       8.377 157.761 199.586  1.00  0.00           H  
ATOM   2875 H5''   A A  89       7.856 157.255 201.175  1.00  0.00           H  
ATOM   2876  H4'   A A  89       6.515 156.015 199.775  1.00  0.00           H  
ATOM   2877  H3'   A A  89       8.913 154.317 200.325  1.00  0.00           H  
ATOM   2878  H2'   A A  89       7.903 152.578 199.068  1.00  0.00           H  
ATOM   2879 HO2'   A A  89       5.744 152.800 198.237  1.00  0.00           H  
ATOM   2880  H1'   A A  89       7.174 154.222 197.030  1.00  0.00           H  
ATOM   2881  H8    A A  89      10.369 155.713 198.005  1.00  0.00           H  
ATOM   2882  H61   A A  89      13.372 151.065 195.310  1.00  0.00           H  
ATOM   2883  H62   A A  89      13.513 152.645 196.008  1.00  0.00           H  
ATOM   2884  H2    A A  89       9.041 149.939 195.589  1.00  0.00           H  
ATOM   2885  P     U A  90       7.945 153.217 202.531  1.00  0.00           P  
ATOM   2886  OP1   U A  90       7.182 153.330 203.800  1.00  0.00           O  
ATOM   2887  OP2   U A  90       9.392 153.548 202.523  1.00  0.00           O  
ATOM   2888  O5'   U A  90       7.769 151.729 201.979  1.00  0.00           O  
ATOM   2889  C5'   U A  90       6.479 151.140 201.875  1.00  0.00           C  
ATOM   2890  C4'   U A  90       6.426 150.045 200.834  1.00  0.00           C  
ATOM   2891  O4'   U A  90       7.148 150.445 199.641  1.00  0.00           O  
ATOM   2892  C3'   U A  90       7.059 148.717 201.217  1.00  0.00           C  
ATOM   2893  O3'   U A  90       6.218 147.929 202.042  1.00  0.00           O  
ATOM   2894  C2'   U A  90       7.349 148.081 199.861  1.00  0.00           C  
ATOM   2895  O2'   U A  90       6.189 147.454 199.330  1.00  0.00           O  
ATOM   2896  C1'   U A  90       7.692 149.305 199.006  1.00  0.00           C  
ATOM   2897  N1    U A  90       9.152 149.493 198.817  1.00  0.00           N  
ATOM   2898  C2    U A  90       9.789 148.617 197.960  1.00  0.00           C  
ATOM   2899  O2    U A  90       9.206 147.715 197.388  1.00  0.00           O  
ATOM   2900  N3    U A  90      11.134 148.826 197.797  1.00  0.00           N  
ATOM   2901  C4    U A  90      11.896 149.808 198.388  1.00  0.00           C  
ATOM   2902  O4    U A  90      13.101 149.868 198.139  1.00  0.00           O  
ATOM   2903  C5    U A  90      11.172 150.684 199.257  1.00  0.00           C  
ATOM   2904  C6    U A  90       9.858 150.501 199.433  1.00  0.00           C  
ATOM   2905  H5'   U A  90       5.775 151.901 201.610  1.00  0.00           H  
ATOM   2906 H5''   U A  90       6.214 150.724 202.825  1.00  0.00           H  
ATOM   2907  H4'   U A  90       5.403 149.872 200.572  1.00  0.00           H  
ATOM   2908  H3'   U A  90       7.982 148.900 201.726  1.00  0.00           H  
ATOM   2909  H2'   U A  90       8.172 147.399 199.916  1.00  0.00           H  
ATOM   2910 HO2'   U A  90       6.407 147.046 198.443  1.00  0.00           H  
ATOM   2911  H1'   U A  90       7.232 149.194 198.046  1.00  0.00           H  
ATOM   2912  H3    U A  90      11.612 148.198 197.183  1.00  0.00           H  
ATOM   2913  H5    U A  90      11.678 151.480 199.763  1.00  0.00           H  
ATOM   2914  H6    U A  90       9.332 151.169 200.083  1.00  0.00           H  
ATOM   2915  P     A A  91       6.568 147.713 203.596  1.00  0.00           P  
ATOM   2916  OP1   A A  91       6.849 146.268 203.801  1.00  0.00           O  
ATOM   2917  OP2   A A  91       5.503 148.370 204.396  1.00  0.00           O  
ATOM   2918  O5'   A A  91       7.923 148.527 203.805  1.00  0.00           O  
ATOM   2919  C5'   A A  91       8.663 148.424 205.017  1.00  0.00           C  
ATOM   2920  C4'   A A  91      10.104 148.829 204.830  1.00  0.00           C  
ATOM   2921  O4'   A A  91      10.764 147.863 203.967  1.00  0.00           O  
ATOM   2922  C3'   A A  91      10.318 150.197 204.183  1.00  0.00           C  
ATOM   2923  O3'   A A  91      11.470 150.827 204.748  1.00  0.00           O  
ATOM   2924  C2'   A A  91      10.575 149.846 202.719  1.00  0.00           C  
ATOM   2925  O2'   A A  91      11.325 150.806 202.005  1.00  0.00           O  
ATOM   2926  C1'   A A  91      11.323 148.521 202.844  1.00  0.00           C  
ATOM   2927  N9    A A  91      11.192 147.637 201.681  1.00  0.00           N  
ATOM   2928  C8    A A  91      10.129 146.829 201.361  1.00  0.00           C  
ATOM   2929  N7    A A  91      10.295 146.137 200.261  1.00  0.00           N  
ATOM   2930  C5    A A  91      11.558 146.506 199.826  1.00  0.00           C  
ATOM   2931  C6    A A  91      12.319 146.118 198.710  1.00  0.00           C  
ATOM   2932  N6    A A  91      11.890 145.242 197.801  1.00  0.00           N  
ATOM   2933  N1    A A  91      13.545 146.669 198.561  1.00  0.00           N  
ATOM   2934  C2    A A  91      13.962 147.548 199.483  1.00  0.00           C  
ATOM   2935  N3    A A  91      13.339 147.992 200.574  1.00  0.00           N  
ATOM   2936  C4    A A  91      12.127 147.422 200.693  1.00  0.00           C  
ATOM   2937  H5'   A A  91       8.630 147.410 205.358  1.00  0.00           H  
ATOM   2938 H5''   A A  91       8.216 149.062 205.751  1.00  0.00           H  
ATOM   2939  H4'   A A  91      10.588 148.822 205.784  1.00  0.00           H  
ATOM   2940  H3'   A A  91       9.450 150.814 204.286  1.00  0.00           H  
ATOM   2941  H2'   A A  91       9.641 149.682 202.223  1.00  0.00           H  
ATOM   2942 HO2'   A A  91      11.446 150.499 201.061  1.00  0.00           H  
ATOM   2943  H1'   A A  91      12.359 148.715 203.027  1.00  0.00           H  
ATOM   2944  H8    A A  91       9.243 146.770 201.958  1.00  0.00           H  
ATOM   2945  H61   A A  91      12.473 145.001 197.025  1.00  0.00           H  
ATOM   2946  H62   A A  91      10.985 144.826 197.895  1.00  0.00           H  
ATOM   2947  H2    A A  91      14.939 147.953 199.319  1.00  0.00           H  
ATOM   2948  P     U A  92      11.304 151.949 205.889  1.00  0.00           P  
ATOM   2949  OP1   U A  92       9.856 152.250 206.023  1.00  0.00           O  
ATOM   2950  OP2   U A  92      12.263 153.050 205.605  1.00  0.00           O  
ATOM   2951  O5'   U A  92      11.771 151.213 207.225  1.00  0.00           O  
ATOM   2952  C5'   U A  92      13.129 150.846 207.430  1.00  0.00           C  
ATOM   2953  C4'   U A  92      13.262 149.374 207.729  1.00  0.00           C  
ATOM   2954  O4'   U A  92      13.037 148.613 206.517  1.00  0.00           O  
ATOM   2955  C3'   U A  92      14.629 148.910 208.209  1.00  0.00           C  
ATOM   2956  O3'   U A  92      14.834 149.130 209.595  1.00  0.00           O  
ATOM   2957  C2'   U A  92      14.644 147.431 207.821  1.00  0.00           C  
ATOM   2958  O2'   U A  92      14.006 146.625 208.804  1.00  0.00           O  
ATOM   2959  C1'   U A  92      13.796 147.422 206.547  1.00  0.00           C  
ATOM   2960  N1    U A  92      14.597 147.300 205.300  1.00  0.00           N  
ATOM   2961  C2    U A  92      15.190 146.071 205.056  1.00  0.00           C  
ATOM   2962  O2    U A  92      15.105 145.126 205.824  1.00  0.00           O  
ATOM   2963  N3    U A  92      15.900 145.985 203.888  1.00  0.00           N  
ATOM   2964  C4    U A  92      16.068 146.976 202.948  1.00  0.00           C  
ATOM   2965  O4    U A  92      16.741 146.735 201.945  1.00  0.00           O  
ATOM   2966  C5    U A  92      15.419 148.216 203.257  1.00  0.00           C  
ATOM   2967  C6    U A  92      14.720 148.329 204.393  1.00  0.00           C  
ATOM   2968  H5'   U A  92      13.520 151.405 208.254  1.00  0.00           H  
ATOM   2969 H5''   U A  92      13.688 151.074 206.547  1.00  0.00           H  
ATOM   2970  H4'   U A  92      12.526 149.098 208.455  1.00  0.00           H  
ATOM   2971  H3'   U A  92      15.387 149.425 207.657  1.00  0.00           H  
ATOM   2972  H2'   U A  92      15.640 147.091 207.627  1.00  0.00           H  
ATOM   2973 HO2'   U A  92      14.034 145.667 208.519  1.00  0.00           H  
ATOM   2974  H1'   U A  92      13.121 146.593 206.597  1.00  0.00           H  
ATOM   2975  H3    U A  92      16.343 145.109 203.698  1.00  0.00           H  
ATOM   2976  H5    U A  92      15.493 149.045 202.585  1.00  0.00           H  
ATOM   2977  H6    U A  92      14.236 149.259 204.606  1.00  0.00           H  
ATOM   2978  P     G A  93      16.279 149.564 210.157  1.00  0.00           P  
ATOM   2979  OP1   G A  93      16.300 149.256 211.611  1.00  0.00           O  
ATOM   2980  OP2   G A  93      16.540 150.955 209.701  1.00  0.00           O  
ATOM   2981  O5'   G A  93      17.311 148.588 209.420  1.00  0.00           O  
ATOM   2982  C5'   G A  93      17.643 147.310 209.957  1.00  0.00           C  
ATOM   2983  C4'   G A  93      18.337 146.429 208.940  1.00  0.00           C  
ATOM   2984  O4'   G A  93      17.607 146.463 207.682  1.00  0.00           O  
ATOM   2985  C3'   G A  93      19.758 146.827 208.558  1.00  0.00           C  
ATOM   2986  O3'   G A  93      20.735 146.362 209.474  1.00  0.00           O  
ATOM   2987  C2'   G A  93      19.906 146.239 207.160  1.00  0.00           C  
ATOM   2988  O2'   G A  93      20.156 144.841 207.210  1.00  0.00           O  
ATOM   2989  C1'   G A  93      18.508 146.468 206.594  1.00  0.00           C  
ATOM   2990  N9    G A  93      18.392 147.770 205.905  1.00  0.00           N  
ATOM   2991  C8    G A  93      17.472 148.755 206.176  1.00  0.00           C  
ATOM   2992  N7    G A  93      17.584 149.813 205.421  1.00  0.00           N  
ATOM   2993  C5    G A  93      18.652 149.507 204.592  1.00  0.00           C  
ATOM   2994  C6    G A  93      19.244 150.273 203.556  1.00  0.00           C  
ATOM   2995  O6    G A  93      18.923 151.404 203.166  1.00  0.00           O  
ATOM   2996  N1    G A  93      20.307 149.587 202.963  1.00  0.00           N  
ATOM   2997  C2    G A  93      20.742 148.328 203.320  1.00  0.00           C  
ATOM   2998  N2    G A  93      21.783 147.835 202.630  1.00  0.00           N  
ATOM   2999  N3    G A  93      20.196 147.603 204.285  1.00  0.00           N  
ATOM   3000  C4    G A  93      19.163 148.250 204.872  1.00  0.00           C  
ATOM   3001  H5'   G A  93      16.744 146.826 210.277  1.00  0.00           H  
ATOM   3002 H5''   G A  93      18.293 147.446 210.796  1.00  0.00           H  
ATOM   3003  H4'   G A  93      18.347 145.423 209.305  1.00  0.00           H  
ATOM   3004  H3'   G A  93      19.817 147.894 208.496  1.00  0.00           H  
ATOM   3005  H2'   G A  93      20.652 146.754 206.591  1.00  0.00           H  
ATOM   3006 HO2'   G A  93      20.248 144.485 206.280  1.00  0.00           H  
ATOM   3007  H1'   G A  93      18.259 145.678 205.916  1.00  0.00           H  
ATOM   3008  H8    G A  93      16.729 148.662 206.940  1.00  0.00           H  
ATOM   3009  H1    G A  93      20.792 150.047 202.219  1.00  0.00           H  
ATOM   3010  H21   G A  93      22.201 148.376 201.900  1.00  0.00           H  
ATOM   3011  H22   G A  93      22.141 146.926 202.846  1.00  0.00           H  
ATOM   3012  P     A A  94      21.948 147.320 209.917  1.00  0.00           P  
ATOM   3013  OP1   A A  94      22.841 146.524 210.801  1.00  0.00           O  
ATOM   3014  OP2   A A  94      21.367 148.600 210.402  1.00  0.00           O  
ATOM   3015  O5'   A A  94      22.729 147.630 208.559  1.00  0.00           O  
ATOM   3016  C5'   A A  94      23.549 146.649 207.934  1.00  0.00           C  
ATOM   3017  C4'   A A  94      24.205 147.188 206.685  1.00  0.00           C  
ATOM   3018  O4'   A A  94      23.187 147.688 205.781  1.00  0.00           O  
ATOM   3019  C3'   A A  94      25.151 148.369 206.880  1.00  0.00           C  
ATOM   3020  O3'   A A  94      26.457 147.965 207.262  1.00  0.00           O  
ATOM   3021  C2'   A A  94      25.106 149.076 205.527  1.00  0.00           C  
ATOM   3022  O2'   A A  94      25.996 148.478 204.593  1.00  0.00           O  
ATOM   3023  C1'   A A  94      23.665 148.819 205.083  1.00  0.00           C  
ATOM   3024  N9    A A  94      22.773 149.963 205.360  1.00  0.00           N  
ATOM   3025  C8    A A  94      21.913 150.134 206.420  1.00  0.00           C  
ATOM   3026  N7    A A  94      21.242 151.261 206.379  1.00  0.00           N  
ATOM   3027  C5    A A  94      21.687 151.875 205.213  1.00  0.00           C  
ATOM   3028  C6    A A  94      21.363 153.102 204.598  1.00  0.00           C  
ATOM   3029  N6    A A  94      20.475 153.969 205.093  1.00  0.00           N  
ATOM   3030  N1    A A  94      21.991 153.414 203.439  1.00  0.00           N  
ATOM   3031  C2    A A  94      22.882 152.544 202.941  1.00  0.00           C  
ATOM   3032  N3    A A  94      23.271 151.362 203.423  1.00  0.00           N  
ATOM   3033  C4    A A  94      22.630 151.083 204.575  1.00  0.00           C  
ATOM   3034  H5'   A A  94      22.944 145.806 207.673  1.00  0.00           H  
ATOM   3035 H5''   A A  94      24.310 146.343 208.621  1.00  0.00           H  
ATOM   3036  H4'   A A  94      24.737 146.394 206.203  1.00  0.00           H  
ATOM   3037  H3'   A A  94      24.751 149.019 207.630  1.00  0.00           H  
ATOM   3038  H2'   A A  94      25.299 150.123 205.630  1.00  0.00           H  
ATOM   3039 HO2'   A A  94      25.941 148.965 203.721  1.00  0.00           H  
ATOM   3040  H1'   A A  94      23.654 148.613 204.033  1.00  0.00           H  
ATOM   3041  H8    A A  94      21.802 149.415 207.205  1.00  0.00           H  
ATOM   3042  H61   A A  94      20.288 154.824 204.610  1.00  0.00           H  
ATOM   3043  H62   A A  94      19.997 153.763 205.947  1.00  0.00           H  
ATOM   3044  H2    A A  94      23.348 152.841 202.025  1.00  0.00           H  
ATOM   3045  P     A A  95      27.206 148.661 208.504  1.00  0.00           P  
ATOM   3046  OP1   A A  95      28.224 147.692 208.990  1.00  0.00           O  
ATOM   3047  OP2   A A  95      26.184 149.199 209.441  1.00  0.00           O  
ATOM   3048  O5'   A A  95      27.961 149.908 207.857  1.00  0.00           O  
ATOM   3049  C5'   A A  95      29.025 149.725 206.933  1.00  0.00           C  
ATOM   3050  C4'   A A  95      28.975 150.735 205.811  1.00  0.00           C  
ATOM   3051  O4'   A A  95      27.622 150.816 205.285  1.00  0.00           O  
ATOM   3052  C3'   A A  95      29.306 152.178 206.169  1.00  0.00           C  
ATOM   3053  O3'   A A  95      30.694 152.444 206.282  1.00  0.00           O  
ATOM   3054  C2'   A A  95      28.630 152.948 205.045  1.00  0.00           C  
ATOM   3055  O2'   A A  95      29.386 152.878 203.845  1.00  0.00           O  
ATOM   3056  C1'   A A  95      27.350 152.140 204.868  1.00  0.00           C  
ATOM   3057  N9    A A  95      26.261 152.692 205.692  1.00  0.00           N  
ATOM   3058  C8    A A  95      25.884 152.349 206.969  1.00  0.00           C  
ATOM   3059  N7    A A  95      24.876 153.052 207.424  1.00  0.00           N  
ATOM   3060  C5    A A  95      24.579 153.920 206.380  1.00  0.00           C  
ATOM   3061  C6    A A  95      23.608 154.924 206.229  1.00  0.00           C  
ATOM   3062  N6    A A  95      22.721 155.235 207.179  1.00  0.00           N  
ATOM   3063  N1    A A  95      23.583 155.602 205.056  1.00  0.00           N  
ATOM   3064  C2    A A  95      24.476 155.289 204.107  1.00  0.00           C  
ATOM   3065  N3    A A  95      25.435 154.369 204.133  1.00  0.00           N  
ATOM   3066  C4    A A  95      25.430 153.715 205.310  1.00  0.00           C  
ATOM   3067  H5'   A A  95      28.957 148.742 206.517  1.00  0.00           H  
ATOM   3068 H5''   A A  95      29.955 149.829 207.451  1.00  0.00           H  
ATOM   3069  H4'   A A  95      29.631 150.414 205.029  1.00  0.00           H  
ATOM   3070  H3'   A A  95      28.829 152.424 207.094  1.00  0.00           H  
ATOM   3071  H2'   A A  95      28.424 153.960 205.325  1.00  0.00           H  
ATOM   3072 HO2'   A A  95      28.918 153.392 203.126  1.00  0.00           H  
ATOM   3073  H1'   A A  95      27.061 152.142 203.838  1.00  0.00           H  
ATOM   3074  H8    A A  95      26.367 151.582 207.537  1.00  0.00           H  
ATOM   3075  H61   A A  95      22.050 155.959 207.019  1.00  0.00           H  
ATOM   3076  H62   A A  95      22.728 154.743 208.050  1.00  0.00           H  
ATOM   3077  H2    A A  95      24.408 155.858 203.204  1.00  0.00           H  
ATOM   3078  P     C A  96      31.192 153.873 206.833  1.00  0.00           P  
ATOM   3079  OP1   C A  96      32.016 154.524 205.781  1.00  0.00           O  
ATOM   3080  OP2   C A  96      31.755 153.664 208.192  1.00  0.00           O  
ATOM   3081  O5'   C A  96      29.851 154.720 206.990  1.00  0.00           O  
ATOM   3082  C5'   C A  96      29.893 156.126 207.177  1.00  0.00           C  
ATOM   3083  C4'   C A  96      29.197 156.847 206.053  1.00  0.00           C  
ATOM   3084  O4'   C A  96      27.853 156.318 205.890  1.00  0.00           O  
ATOM   3085  C3'   C A  96      28.983 158.340 206.249  1.00  0.00           C  
ATOM   3086  O3'   C A  96      30.131 159.115 205.951  1.00  0.00           O  
ATOM   3087  C2'   C A  96      27.796 158.622 205.340  1.00  0.00           C  
ATOM   3088  O2'   C A  96      28.193 158.693 203.977  1.00  0.00           O  
ATOM   3089  C1'   C A  96      26.963 157.361 205.549  1.00  0.00           C  
ATOM   3090  N1    C A  96      25.981 157.524 206.647  1.00  0.00           N  
ATOM   3091  C2    C A  96      24.961 158.476 206.520  1.00  0.00           C  
ATOM   3092  O2    C A  96      24.905 159.172 205.495  1.00  0.00           O  
ATOM   3093  N3    C A  96      24.060 158.623 207.521  1.00  0.00           N  
ATOM   3094  C4    C A  96      24.147 157.859 208.612  1.00  0.00           C  
ATOM   3095  N4    C A  96      23.241 158.032 209.575  1.00  0.00           N  
ATOM   3096  C5    C A  96      25.170 156.880 208.766  1.00  0.00           C  
ATOM   3097  C6    C A  96      26.056 156.747 207.771  1.00  0.00           C  
ATOM   3098  H5'   C A  96      30.914 156.442 207.215  1.00  0.00           H  
ATOM   3099 H5''   C A  96      29.410 156.370 208.100  1.00  0.00           H  
ATOM   3100  H4'   C A  96      29.745 156.690 205.147  1.00  0.00           H  
ATOM   3101  H3'   C A  96      28.695 158.520 207.264  1.00  0.00           H  
ATOM   3102  H2'   C A  96      27.266 159.501 205.643  1.00  0.00           H  
ATOM   3103 HO2'   C A  96      27.393 158.879 203.406  1.00  0.00           H  
ATOM   3104  H1'   C A  96      26.451 157.114 204.643  1.00  0.00           H  
ATOM   3105  H41   C A  96      23.280 157.475 210.404  1.00  0.00           H  
ATOM   3106  H42   C A  96      22.522 158.719 209.468  1.00  0.00           H  
ATOM   3107  H5    C A  96      25.228 156.273 209.645  1.00  0.00           H  
ATOM   3108  H6    C A  96      26.837 156.020 207.856  1.00  0.00           H  
ATOM   3109  P     C A  97      30.111 160.702 206.202  1.00  0.00           P  
ATOM   3110  OP1   C A  97      31.288 161.309 205.526  1.00  0.00           O  
ATOM   3111  OP2   C A  97      29.891 160.928 207.655  1.00  0.00           O  
ATOM   3112  O5'   C A  97      28.801 161.185 205.440  1.00  0.00           O  
ATOM   3113  C5'   C A  97      28.848 162.196 204.444  1.00  0.00           C  
ATOM   3114  C4'   C A  97      27.588 163.024 204.459  1.00  0.00           C  
ATOM   3115  O4'   C A  97      26.462 162.182 204.833  1.00  0.00           O  
ATOM   3116  C3'   C A  97      27.555 164.153 205.476  1.00  0.00           C  
ATOM   3117  O3'   C A  97      28.231 165.320 205.041  1.00  0.00           O  
ATOM   3118  C2'   C A  97      26.063 164.351 205.704  1.00  0.00           C  
ATOM   3119  O2'   C A  97      25.473 165.089 204.643  1.00  0.00           O  
ATOM   3120  C1'   C A  97      25.560 162.911 205.641  1.00  0.00           C  
ATOM   3121  N1    C A  97      25.504 162.276 206.979  1.00  0.00           N  
ATOM   3122  C2    C A  97      24.480 162.649 207.848  1.00  0.00           C  
ATOM   3123  O2    C A  97      23.666 163.500 207.463  1.00  0.00           O  
ATOM   3124  N3    C A  97      24.406 162.080 209.078  1.00  0.00           N  
ATOM   3125  C4    C A  97      25.310 161.168 209.448  1.00  0.00           C  
ATOM   3126  N4    C A  97      25.209 160.628 210.665  1.00  0.00           N  
ATOM   3127  C5    C A  97      26.365 160.767 208.580  1.00  0.00           C  
ATOM   3128  C6    C A  97      26.421 161.340 207.371  1.00  0.00           C  
ATOM   3129  H5'   C A  97      28.954 161.737 203.483  1.00  0.00           H  
ATOM   3130 H5''   C A  97      29.688 162.832 204.630  1.00  0.00           H  
ATOM   3131  H4'   C A  97      27.418 163.425 203.482  1.00  0.00           H  
ATOM   3132  H3'   C A  97      28.002 163.812 206.386  1.00  0.00           H  
ATOM   3133  H2'   C A  97      25.864 164.798 206.655  1.00  0.00           H  
ATOM   3134 HO2'   C A  97      24.495 165.203 204.820  1.00  0.00           H  
ATOM   3135  H1'   C A  97      24.587 162.892 205.196  1.00  0.00           H  
ATOM   3136  H41   C A  97      25.873 159.943 210.965  1.00  0.00           H  
ATOM   3137  H42   C A  97      24.469 160.908 211.276  1.00  0.00           H  
ATOM   3138  H5    C A  97      27.085 160.036 208.882  1.00  0.00           H  
ATOM   3139  H6    C A  97      27.202 161.059 206.696  1.00  0.00           H  
ATOM   3140  P     G A  98      28.983 166.252 206.113  1.00  0.00           P  
ATOM   3141  OP1   G A  98      28.458 167.635 205.956  1.00  0.00           O  
ATOM   3142  OP2   G A  98      30.444 165.979 206.026  1.00  0.00           O  
ATOM   3143  O5'   G A  98      28.480 165.686 207.514  1.00  0.00           O  
ATOM   3144  C5'   G A  98      28.345 166.536 208.640  1.00  0.00           C  
ATOM   3145  C4'   G A  98      27.040 167.291 208.609  1.00  0.00           C  
ATOM   3146  O4'   G A  98      25.931 166.362 208.443  1.00  0.00           O  
ATOM   3147  C3'   G A  98      26.691 168.049 209.879  1.00  0.00           C  
ATOM   3148  O3'   G A  98      27.369 169.285 210.003  1.00  0.00           O  
ATOM   3149  C2'   G A  98      25.178 168.154 209.779  1.00  0.00           C  
ATOM   3150  O2'   G A  98      24.791 169.117 208.809  1.00  0.00           O  
ATOM   3151  C1'   G A  98      24.845 166.766 209.251  1.00  0.00           C  
ATOM   3152  N9    G A  98      24.736 165.802 210.360  1.00  0.00           N  
ATOM   3153  C8    G A  98      25.580 164.743 210.598  1.00  0.00           C  
ATOM   3154  N7    G A  98      25.262 164.062 211.663  1.00  0.00           N  
ATOM   3155  C5    G A  98      24.144 164.718 212.162  1.00  0.00           C  
ATOM   3156  C6    G A  98      23.352 164.436 213.307  1.00  0.00           C  
ATOM   3157  O6    G A  98      23.489 163.523 214.131  1.00  0.00           O  
ATOM   3158  N1    G A  98      22.310 165.348 213.453  1.00  0.00           N  
ATOM   3159  C2    G A  98      22.058 166.399 212.608  1.00  0.00           C  
ATOM   3160  N2    G A  98      21.001 167.158 212.934  1.00  0.00           N  
ATOM   3161  N3    G A  98      22.786 166.677 211.534  1.00  0.00           N  
ATOM   3162  C4    G A  98      23.805 165.800 211.373  1.00  0.00           C  
ATOM   3163  H5'   G A  98      29.153 167.238 208.645  1.00  0.00           H  
ATOM   3164 H5''   G A  98      28.383 165.943 209.530  1.00  0.00           H  
ATOM   3165  H4'   G A  98      27.050 167.974 207.785  1.00  0.00           H  
ATOM   3166  H3'   G A  98      26.937 167.437 210.722  1.00  0.00           H  
ATOM   3167  H2'   G A  98      24.726 168.340 210.731  1.00  0.00           H  
ATOM   3168 HO2'   G A  98      23.793 169.164 208.766  1.00  0.00           H  
ATOM   3169  H1'   G A  98      23.940 166.788 208.681  1.00  0.00           H  
ATOM   3170  H8    G A  98      26.414 164.502 209.972  1.00  0.00           H  
ATOM   3171  H1    G A  98      21.698 165.228 214.234  1.00  0.00           H  
ATOM   3172  H21   G A  98      20.459 166.939 213.746  1.00  0.00           H  
ATOM   3173  H22   G A  98      20.755 167.943 212.365  1.00  0.00           H  
ATOM   3174  P     U A  99      28.350 169.538 211.254  1.00  0.00           P  
ATOM   3175  OP1   U A  99      29.524 170.316 210.780  1.00  0.00           O  
ATOM   3176  OP2   U A  99      28.584 168.234 211.932  1.00  0.00           O  
ATOM   3177  O5'   U A  99      27.491 170.464 212.229  1.00  0.00           O  
ATOM   3178  C5'   U A  99      26.615 171.459 211.713  1.00  0.00           C  
ATOM   3179  C4'   U A  99      25.238 171.353 212.323  1.00  0.00           C  
ATOM   3180  O4'   U A  99      24.790 169.976 212.267  1.00  0.00           O  
ATOM   3181  C3'   U A  99      25.127 171.734 213.794  1.00  0.00           C  
ATOM   3182  O3'   U A  99      24.951 173.133 213.966  1.00  0.00           O  
ATOM   3183  C2'   U A  99      23.926 170.924 214.278  1.00  0.00           C  
ATOM   3184  O2'   U A  99      22.711 171.619 214.030  1.00  0.00           O  
ATOM   3185  C1'   U A  99      23.988 169.677 213.388  1.00  0.00           C  
ATOM   3186  N1    U A  99      24.537 168.478 214.074  1.00  0.00           N  
ATOM   3187  C2    U A  99      23.773 167.892 215.071  1.00  0.00           C  
ATOM   3188  O2    U A  99      22.693 168.336 215.432  1.00  0.00           O  
ATOM   3189  N3    U A  99      24.329 166.773 215.648  1.00  0.00           N  
ATOM   3190  C4    U A  99      25.535 166.179 215.330  1.00  0.00           C  
ATOM   3191  O4    U A  99      25.892 165.171 215.944  1.00  0.00           O  
ATOM   3192  C5    U A  99      26.262 166.829 214.280  1.00  0.00           C  
ATOM   3193  C6    U A  99      25.743 167.922 213.701  1.00  0.00           C  
ATOM   3194  H5'   U A  99      26.536 171.337 210.653  1.00  0.00           H  
ATOM   3195 H5''   U A  99      27.019 172.425 211.932  1.00  0.00           H  
ATOM   3196  H4'   U A  99      24.562 171.959 211.757  1.00  0.00           H  
ATOM   3197  H3'   U A  99      26.007 171.417 214.314  1.00  0.00           H  
ATOM   3198  H2'   U A  99      24.022 170.668 215.312  1.00  0.00           H  
ATOM   3199 HO2'   U A  99      21.941 171.070 214.355  1.00  0.00           H  
ATOM   3200  H1'   U A  99      22.999 169.452 213.048  1.00  0.00           H  
ATOM   3201  H3    U A  99      23.801 166.342 216.379  1.00  0.00           H  
ATOM   3202  H5    U A  99      27.209 166.446 213.961  1.00  0.00           H  
ATOM   3203  H6    U A  99      26.293 168.386 212.909  1.00  0.00           H  
ATOM   3204  P     U A 100      26.061 174.022 214.712  1.00  0.00           P  
ATOM   3205  OP1   U A 100      27.400 173.562 214.256  1.00  0.00           O  
ATOM   3206  OP2   U A 100      25.725 174.037 216.159  1.00  0.00           O  
ATOM   3207  O5'   U A 100      25.837 175.488 214.124  1.00  0.00           O  
ATOM   3208  C5'   U A 100      26.357 175.828 212.844  1.00  0.00           C  
ATOM   3209  C4'   U A 100      25.811 177.132 212.305  1.00  0.00           C  
ATOM   3210  O4'   U A 100      24.371 177.211 212.521  1.00  0.00           O  
ATOM   3211  C3'   U A 100      26.406 178.412 212.905  1.00  0.00           C  
ATOM   3212  O3'   U A 100      26.644 179.365 211.868  1.00  0.00           O  
ATOM   3213  C2'   U A 100      25.290 178.917 213.820  1.00  0.00           C  
ATOM   3214  O2'   U A 100      25.302 180.310 214.052  1.00  0.00           O  
ATOM   3215  C1'   U A 100      24.053 178.483 213.046  1.00  0.00           C  
ATOM   3216  N1    U A 100      22.813 178.406 213.840  1.00  0.00           N  
ATOM   3217  C2    U A 100      21.931 179.469 213.706  1.00  0.00           C  
ATOM   3218  O2    U A 100      22.140 180.427 212.982  1.00  0.00           O  
ATOM   3219  N3    U A 100      20.786 179.382 214.453  1.00  0.00           N  
ATOM   3220  C4    U A 100      20.433 178.361 215.307  1.00  0.00           C  
ATOM   3221  O4    U A 100      19.361 178.439 215.910  1.00  0.00           O  
ATOM   3222  C5    U A 100      21.389 177.295 215.397  1.00  0.00           C  
ATOM   3223  C6    U A 100      22.519 177.353 214.677  1.00  0.00           C  
ATOM   3224  H5'   U A 100      26.109 175.046 212.157  1.00  0.00           H  
ATOM   3225 H5''   U A 100      27.421 175.911 212.920  1.00  0.00           H  
ATOM   3226  H4'   U A 100      25.987 177.151 211.250  1.00  0.00           H  
ATOM   3227  H3'   U A 100      27.299 178.205 213.457  1.00  0.00           H  
ATOM   3228  H2'   U A 100      25.329 178.397 214.754  1.00  0.00           H  
ATOM   3229 HO2'   U A 100      24.544 180.554 214.657  1.00  0.00           H  
ATOM   3230  H1'   U A 100      23.900 179.162 212.233  1.00  0.00           H  
ATOM   3231  H3    U A 100      20.139 180.139 214.369  1.00  0.00           H  
ATOM   3232  H5    U A 100      21.201 176.457 216.036  1.00  0.00           H  
ATOM   3233  H6    U A 100      23.220 176.549 214.756  1.00  0.00           H  
ATOM   3234  P     A A 101      27.958 179.253 210.945  1.00  0.00           P  
ATOM   3235  OP1   A A 101      28.989 178.501 211.707  1.00  0.00           O  
ATOM   3236  OP2   A A 101      28.265 180.610 210.419  1.00  0.00           O  
ATOM   3237  O5'   A A 101      27.495 178.337 209.722  1.00  0.00           O  
ATOM   3238  C5'   A A 101      27.790 178.704 208.375  1.00  0.00           C  
ATOM   3239  C4'   A A 101      27.252 177.701 207.380  1.00  0.00           C  
ATOM   3240  O4'   A A 101      25.998 177.161 207.881  1.00  0.00           O  
ATOM   3241  C3'   A A 101      26.949 178.266 205.989  1.00  0.00           C  
ATOM   3242  O3'   A A 101      27.266 177.315 204.970  1.00  0.00           O  
ATOM   3243  C2'   A A 101      25.442 178.498 206.032  1.00  0.00           C  
ATOM   3244  O2'   A A 101      24.803 178.482 204.771  1.00  0.00           O  
ATOM   3245  C1'   A A 101      24.976 177.347 206.920  1.00  0.00           C  
ATOM   3246  N9    A A 101      23.715 177.616 207.617  1.00  0.00           N  
ATOM   3247  C8    A A 101      22.750 178.519 207.241  1.00  0.00           C  
ATOM   3248  N7    A A 101      21.711 178.549 208.038  1.00  0.00           N  
ATOM   3249  C5    A A 101      22.010 177.596 209.002  1.00  0.00           C  
ATOM   3250  C6    A A 101      21.303 177.150 210.131  1.00  0.00           C  
ATOM   3251  N6    A A 101      20.110 177.630 210.486  1.00  0.00           N  
ATOM   3252  N1    A A 101      21.872 176.187 210.888  1.00  0.00           N  
ATOM   3253  C2    A A 101      23.070 175.708 210.525  1.00  0.00           C  
ATOM   3254  N3    A A 101      23.832 176.046 209.487  1.00  0.00           N  
ATOM   3255  C4    A A 101      23.237 177.005 208.753  1.00  0.00           C  
ATOM   3256  H5'   A A 101      28.852 178.768 208.260  1.00  0.00           H  
ATOM   3257 H5''   A A 101      27.351 179.659 208.174  1.00  0.00           H  
ATOM   3258  H4'   A A 101      27.956 176.902 207.281  1.00  0.00           H  
ATOM   3259  H3'   A A 101      27.472 179.186 205.829  1.00  0.00           H  
ATOM   3260  H2'   A A 101      25.240 179.428 206.521  1.00  0.00           H  
ATOM   3261 HO2'   A A 101      23.823 178.641 204.892  1.00  0.00           H  
ATOM   3262  H1'   A A 101      24.875 176.460 206.330  1.00  0.00           H  
ATOM   3263  H8    A A 101      22.839 179.141 206.375  1.00  0.00           H  
ATOM   3264  H61   A A 101      19.651 177.276 211.301  1.00  0.00           H  
ATOM   3265  H62   A A 101      19.675 178.344 209.938  1.00  0.00           H  
ATOM   3266  H2    A A 101      23.471 174.946 211.160  1.00  0.00           H  
ATOM   3267  P     U A 102      27.608 177.828 203.482  1.00  0.00           P  
ATOM   3268  OP1   U A 102      29.060 178.139 203.423  1.00  0.00           O  
ATOM   3269  OP2   U A 102      26.613 178.869 203.118  1.00  0.00           O  
ATOM   3270  O5'   U A 102      27.349 176.561 202.553  1.00  0.00           O  
ATOM   3271  C5'   U A 102      26.045 176.255 202.068  1.00  0.00           C  
ATOM   3272  C4'   U A 102      25.969 174.836 201.563  1.00  0.00           C  
ATOM   3273  O4'   U A 102      26.584 174.769 200.249  1.00  0.00           O  
ATOM   3274  C3'   U A 102      26.693 173.811 202.430  1.00  0.00           C  
ATOM   3275  O3'   U A 102      25.970 172.579 202.442  1.00  0.00           O  
ATOM   3276  C2'   U A 102      28.046 173.656 201.734  1.00  0.00           C  
ATOM   3277  O2'   U A 102      28.679 172.409 201.946  1.00  0.00           O  
ATOM   3278  C1'   U A 102      27.679 173.869 200.264  1.00  0.00           C  
ATOM   3279  N1    U A 102      28.756 174.469 199.457  1.00  0.00           N  
ATOM   3280  C2    U A 102      29.899 173.725 199.212  1.00  0.00           C  
ATOM   3281  O2    U A 102      30.066 172.596 199.648  1.00  0.00           O  
ATOM   3282  N3    U A 102      30.849 174.365 198.446  1.00  0.00           N  
ATOM   3283  C4    U A 102      30.772 175.636 197.904  1.00  0.00           C  
ATOM   3284  O4    U A 102      31.710 176.072 197.234  1.00  0.00           O  
ATOM   3285  C5    U A 102      29.558 176.338 198.193  1.00  0.00           C  
ATOM   3286  C6    U A 102      28.619 175.741 198.937  1.00  0.00           C  
ATOM   3287  H5'   U A 102      25.805 176.923 201.268  1.00  0.00           H  
ATOM   3288 H5''   U A 102      25.339 176.381 202.862  1.00  0.00           H  
ATOM   3289  H4'   U A 102      24.940 174.553 201.479  1.00  0.00           H  
ATOM   3290  H3'   U A 102      26.821 174.182 203.425  1.00  0.00           H  
ATOM   3291  H2'   U A 102      28.699 174.442 202.052  1.00  0.00           H  
ATOM   3292 HO2'   U A 102      29.552 172.391 201.459  1.00  0.00           H  
ATOM   3293  H1'   U A 102      27.383 172.937 199.830  1.00  0.00           H  
ATOM   3294  H3    U A 102      31.688 173.854 198.261  1.00  0.00           H  
ATOM   3295  H5    U A 102      29.403 177.328 197.819  1.00  0.00           H  
ATOM   3296  H6    U A 102      27.715 176.277 199.139  1.00  0.00           H  
ATOM   3297  P     A A 103      24.729 172.403 203.452  1.00  0.00           P  
ATOM   3298  OP1   A A 103      23.628 173.282 202.976  1.00  0.00           O  
ATOM   3299  OP2   A A 103      25.230 172.573 204.840  1.00  0.00           O  
ATOM   3300  O5'   A A 103      24.278 170.882 203.273  1.00  0.00           O  
ATOM   3301  C5'   A A 103      25.233 169.835 203.145  1.00  0.00           C  
ATOM   3302  C4'   A A 103      24.678 168.509 203.611  1.00  0.00           C  
ATOM   3303  O4'   A A 103      24.679 168.457 205.066  1.00  0.00           O  
ATOM   3304  C3'   A A 103      23.230 168.211 203.232  1.00  0.00           C  
ATOM   3305  O3'   A A 103      23.065 167.734 201.905  1.00  0.00           O  
ATOM   3306  C2'   A A 103      22.817 167.210 204.299  1.00  0.00           C  
ATOM   3307  O2'   A A 103      23.354 165.924 204.038  1.00  0.00           O  
ATOM   3308  C1'   A A 103      23.521 167.786 205.523  1.00  0.00           C  
ATOM   3309  N9    A A 103      22.663 168.762 206.215  1.00  0.00           N  
ATOM   3310  C8    A A 103      22.967 170.056 206.550  1.00  0.00           C  
ATOM   3311  N7    A A 103      21.984 170.679 207.151  1.00  0.00           N  
ATOM   3312  C5    A A 103      20.964 169.736 207.209  1.00  0.00           C  
ATOM   3313  C6    A A 103      19.656 169.779 207.731  1.00  0.00           C  
ATOM   3314  N6    A A 103      19.126 170.858 208.318  1.00  0.00           N  
ATOM   3315  N1    A A 103      18.900 168.660 207.628  1.00  0.00           N  
ATOM   3316  C2    A A 103      19.430 167.578 207.040  1.00  0.00           C  
ATOM   3317  N3    A A 103      20.644 167.418 206.515  1.00  0.00           N  
ATOM   3318  C4    A A 103      21.371 168.546 206.634  1.00  0.00           C  
ATOM   3319  H5'   A A 103      26.093 170.077 203.734  1.00  0.00           H  
ATOM   3320 H5''   A A 103      25.517 169.749 202.117  1.00  0.00           H  
ATOM   3321  H4'   A A 103      25.301 167.724 203.237  1.00  0.00           H  
ATOM   3322  H3'   A A 103      22.651 169.103 203.353  1.00  0.00           H  
ATOM   3323  H2'   A A 103      21.755 167.180 204.427  1.00  0.00           H  
ATOM   3324 HO2'   A A 103      23.065 165.290 204.756  1.00  0.00           H  
ATOM   3325  H1'   A A 103      23.794 166.998 206.193  1.00  0.00           H  
ATOM   3326  H8    A A 103      23.912 170.511 206.341  1.00  0.00           H  
ATOM   3327  H61   A A 103      18.190 170.827 208.670  1.00  0.00           H  
ATOM   3328  H62   A A 103      19.665 171.695 208.405  1.00  0.00           H  
ATOM   3329  H2    A A 103      18.788 166.724 206.985  1.00  0.00           H  
ATOM   3330  P     A A 104      22.181 168.570 200.848  1.00  0.00           P  
ATOM   3331  OP1   A A 104      22.925 168.608 199.565  1.00  0.00           O  
ATOM   3332  OP2   A A 104      21.781 169.848 201.483  1.00  0.00           O  
ATOM   3333  O5'   A A 104      20.864 167.697 200.628  1.00  0.00           O  
ATOM   3334  C5'   A A 104      20.555 166.585 201.457  1.00  0.00           C  
ATOM   3335  C4'   A A 104      19.231 166.769 202.157  1.00  0.00           C  
ATOM   3336  O4'   A A 104      19.381 167.719 203.243  1.00  0.00           O  
ATOM   3337  C3'   A A 104      18.088 167.329 201.320  1.00  0.00           C  
ATOM   3338  O3'   A A 104      17.439 166.330 200.546  1.00  0.00           O  
ATOM   3339  C2'   A A 104      17.178 167.961 202.369  1.00  0.00           C  
ATOM   3340  O2'   A A 104      16.310 166.996 202.945  1.00  0.00           O  
ATOM   3341  C1'   A A 104      18.183 168.442 203.423  1.00  0.00           C  
ATOM   3342  N9    A A 104      18.472 169.886 203.306  1.00  0.00           N  
ATOM   3343  C8    A A 104      19.215 170.514 202.340  1.00  0.00           C  
ATOM   3344  N7    A A 104      19.293 171.814 202.492  1.00  0.00           N  
ATOM   3345  C5    A A 104      18.545 172.062 203.636  1.00  0.00           C  
ATOM   3346  C6    A A 104      18.237 173.249 204.327  1.00  0.00           C  
ATOM   3347  N6    A A 104      18.671 174.451 203.940  1.00  0.00           N  
ATOM   3348  N1    A A 104      17.468 173.160 205.436  1.00  0.00           N  
ATOM   3349  C2    A A 104      17.042 171.949 205.814  1.00  0.00           C  
ATOM   3350  N3    A A 104      17.264 170.763 205.247  1.00  0.00           N  
ATOM   3351  C4    A A 104      18.030 170.885 204.147  1.00  0.00           C  
ATOM   3352  H5'   A A 104      21.325 166.475 202.192  1.00  0.00           H  
ATOM   3353 H5''   A A 104      20.509 165.703 200.853  1.00  0.00           H  
ATOM   3354  H4'   A A 104      18.927 165.828 202.565  1.00  0.00           H  
ATOM   3355  H3'   A A 104      18.464 168.092 200.671  1.00  0.00           H  
ATOM   3356  H2'   A A 104      16.626 168.781 201.959  1.00  0.00           H  
ATOM   3357 HO2'   A A 104      15.727 167.437 203.627  1.00  0.00           H  
ATOM   3358  H1'   A A 104      17.793 168.239 204.399  1.00  0.00           H  
ATOM   3359  H8    A A 104      19.688 169.991 201.535  1.00  0.00           H  
ATOM   3360  H61   A A 104      18.424 175.265 204.466  1.00  0.00           H  
ATOM   3361  H62   A A 104      19.243 174.537 203.124  1.00  0.00           H  
ATOM   3362  H2    A A 104      16.437 171.930 206.697  1.00  0.00           H  
ATOM   3363  P     C A 105      17.096 166.579 198.994  1.00  0.00           P  
ATOM   3364  OP1   C A 105      16.876 165.261 198.348  1.00  0.00           O  
ATOM   3365  OP2   C A 105      18.116 167.501 198.438  1.00  0.00           O  
ATOM   3366  O5'   C A 105      15.707 167.359 199.014  1.00  0.00           O  
ATOM   3367  C5'   C A 105      14.564 166.817 199.661  1.00  0.00           C  
ATOM   3368  C4'   C A 105      13.766 167.892 200.356  1.00  0.00           C  
ATOM   3369  O4'   C A 105      14.590 168.526 201.372  1.00  0.00           O  
ATOM   3370  C3'   C A 105      13.300 169.056 199.492  1.00  0.00           C  
ATOM   3371  O3'   C A 105      12.147 168.771 198.717  1.00  0.00           O  
ATOM   3372  C2'   C A 105      13.095 170.159 200.522  1.00  0.00           C  
ATOM   3373  O2'   C A 105      11.879 169.984 201.236  1.00  0.00           O  
ATOM   3374  C1'   C A 105      14.264 169.900 201.469  1.00  0.00           C  
ATOM   3375  N1    C A 105      15.452 170.710 201.103  1.00  0.00           N  
ATOM   3376  C2    C A 105      15.712 171.904 201.791  1.00  0.00           C  
ATOM   3377  O2    C A 105      14.950 172.255 202.706  1.00  0.00           O  
ATOM   3378  N3    C A 105      16.795 172.652 201.447  1.00  0.00           N  
ATOM   3379  C4    C A 105      17.599 172.254 200.454  1.00  0.00           C  
ATOM   3380  N4    C A 105      18.663 173.000 200.138  1.00  0.00           N  
ATOM   3381  C5    C A 105      17.353 171.048 199.737  1.00  0.00           C  
ATOM   3382  C6    C A 105      16.281 170.322 200.084  1.00  0.00           C  
ATOM   3383  H5'   C A 105      14.882 166.096 200.385  1.00  0.00           H  
ATOM   3384 H5''   C A 105      13.944 166.340 198.931  1.00  0.00           H  
ATOM   3385  H4'   C A 105      12.915 167.445 200.827  1.00  0.00           H  
ATOM   3386  H3'   C A 105      14.096 169.340 198.836  1.00  0.00           H  
ATOM   3387  H2'   C A 105      13.155 171.130 200.077  1.00  0.00           H  
ATOM   3388 HO2'   C A 105      11.775 170.722 201.902  1.00  0.00           H  
ATOM   3389  H1'   C A 105      13.970 170.128 202.472  1.00  0.00           H  
ATOM   3390  H41   C A 105      19.272 172.714 199.398  1.00  0.00           H  
ATOM   3391  H42   C A 105      18.850 173.844 200.642  1.00  0.00           H  
ATOM   3392  H5    C A 105      18.002 170.732 198.948  1.00  0.00           H  
ATOM   3393  H6    C A 105      16.068 169.418 199.552  1.00  0.00           H  
ATOM   3394  P     C A 106      11.871 169.586 197.356  1.00  0.00           P  
ATOM   3395  OP1   C A 106      10.676 169.006 196.691  1.00  0.00           O  
ATOM   3396  OP2   C A 106      13.150 169.709 196.609  1.00  0.00           O  
ATOM   3397  O5'   C A 106      11.483 171.047 197.854  1.00  0.00           O  
ATOM   3398  C5'   C A 106      10.160 171.356 198.264  1.00  0.00           C  
ATOM   3399  C4'   C A 106       9.956 172.846 198.363  1.00  0.00           C  
ATOM   3400  O4'   C A 106      10.910 173.412 199.308  1.00  0.00           O  
ATOM   3401  C3'   C A 106      10.202 173.631 197.082  1.00  0.00           C  
ATOM   3402  O3'   C A 106       9.113 173.603 196.176  1.00  0.00           O  
ATOM   3403  C2'   C A 106      10.534 175.014 197.613  1.00  0.00           C  
ATOM   3404  O2'   C A 106       9.365 175.686 198.062  1.00  0.00           O  
ATOM   3405  C1'   C A 106      11.385 174.651 198.824  1.00  0.00           C  
ATOM   3406  N1    C A 106      12.807 174.484 198.450  1.00  0.00           N  
ATOM   3407  C2    C A 106      13.504 175.568 197.918  1.00  0.00           C  
ATOM   3408  O2    C A 106      12.917 176.654 197.775  1.00  0.00           O  
ATOM   3409  N3    C A 106      14.804 175.405 197.571  1.00  0.00           N  
ATOM   3410  C4    C A 106      15.407 174.223 197.736  1.00  0.00           C  
ATOM   3411  N4    C A 106      16.690 174.111 197.381  1.00  0.00           N  
ATOM   3412  C5    C A 106      14.713 173.102 198.274  1.00  0.00           C  
ATOM   3413  C6    C A 106      13.430 173.279 198.611  1.00  0.00           C  
ATOM   3414  H5'   C A 106       9.979 170.914 199.222  1.00  0.00           H  
ATOM   3415 H5''   C A 106       9.471 170.956 197.550  1.00  0.00           H  
ATOM   3416  H4'   C A 106       8.962 173.042 198.709  1.00  0.00           H  
ATOM   3417  H3'   C A 106      11.067 173.232 196.594  1.00  0.00           H  
ATOM   3418  H2'   C A 106      11.080 175.595 196.900  1.00  0.00           H  
ATOM   3419 HO2'   C A 106       9.612 176.592 198.406  1.00  0.00           H  
ATOM   3420  H1'   C A 106      11.289 175.402 199.580  1.00  0.00           H  
ATOM   3421  H41   C A 106      17.166 173.239 197.494  1.00  0.00           H  
ATOM   3422  H42   C A 106      17.175 174.900 197.003  1.00  0.00           H  
ATOM   3423  H5    C A 106      15.198 172.157 198.404  1.00  0.00           H  
ATOM   3424  H6    C A 106      12.879 172.456 199.016  1.00  0.00           H  
ATOM   3425  P     G A 107       9.362 173.230 194.631  1.00  0.00           P  
ATOM   3426  OP1   G A 107       8.060 172.830 194.040  1.00  0.00           O  
ATOM   3427  OP2   G A 107      10.515 172.293 194.564  1.00  0.00           O  
ATOM   3428  O5'   G A 107       9.796 174.610 193.963  1.00  0.00           O  
ATOM   3429  C5'   G A 107       8.967 175.758 194.053  1.00  0.00           C  
ATOM   3430  C4'   G A 107       9.772 177.029 193.951  1.00  0.00           C  
ATOM   3431  O4'   G A 107      10.722 177.105 195.053  1.00  0.00           O  
ATOM   3432  C3'   G A 107      10.651 177.170 192.718  1.00  0.00           C  
ATOM   3433  O3'   G A 107       9.955 177.545 191.546  1.00  0.00           O  
ATOM   3434  C2'   G A 107      11.680 178.189 193.179  1.00  0.00           C  
ATOM   3435  O2'   G A 107      11.127 179.499 193.209  1.00  0.00           O  
ATOM   3436  C1'   G A 107      11.919 177.719 194.612  1.00  0.00           C  
ATOM   3437  N9    G A 107      13.013 176.728 194.671  1.00  0.00           N  
ATOM   3438  C8    G A 107      12.898 175.373 194.874  1.00  0.00           C  
ATOM   3439  N7    G A 107      14.044 174.747 194.862  1.00  0.00           N  
ATOM   3440  C5    G A 107      14.979 175.745 194.630  1.00  0.00           C  
ATOM   3441  C6    G A 107      16.394 175.670 194.513  1.00  0.00           C  
ATOM   3442  O6    G A 107      17.125 174.673 194.595  1.00  0.00           O  
ATOM   3443  N1    G A 107      16.954 176.923 194.277  1.00  0.00           N  
ATOM   3444  C2    G A 107      16.247 178.096 194.169  1.00  0.00           C  
ATOM   3445  N2    G A 107      16.971 179.202 193.940  1.00  0.00           N  
ATOM   3446  N3    G A 107      14.929 178.179 194.275  1.00  0.00           N  
ATOM   3447  C4    G A 107      14.360 176.974 194.505  1.00  0.00           C  
ATOM   3448  H5'   G A 107       8.455 175.745 194.993  1.00  0.00           H  
ATOM   3449 H5''   G A 107       8.252 175.734 193.257  1.00  0.00           H  
ATOM   3450  H4'   G A 107       9.109 177.867 194.004  1.00  0.00           H  
ATOM   3451  H3'   G A 107      11.146 176.238 192.540  1.00  0.00           H  
ATOM   3452  H2'   G A 107      12.573 178.147 192.592  1.00  0.00           H  
ATOM   3453 HO2'   G A 107      11.824 180.148 193.515  1.00  0.00           H  
ATOM   3454  H1'   G A 107      12.151 178.556 195.237  1.00  0.00           H  
ATOM   3455  H8    G A 107      11.961 174.880 195.027  1.00  0.00           H  
ATOM   3456  H1    G A 107      17.948 176.973 194.178  1.00  0.00           H  
ATOM   3457  H21   G A 107      17.966 179.140 193.858  1.00  0.00           H  
ATOM   3458  H22   G A 107      16.516 180.088 193.851  1.00  0.00           H  
ATOM   3459  P     G A 108      10.604 177.217 190.112  1.00  0.00           P  
ATOM   3460  OP1   G A 108       9.526 177.255 189.092  1.00  0.00           O  
ATOM   3461  OP2   G A 108      11.444 175.999 190.264  1.00  0.00           O  
ATOM   3462  O5'   G A 108      11.582 178.445 189.835  1.00  0.00           O  
ATOM   3463  C5'   G A 108      11.068 179.746 189.587  1.00  0.00           C  
ATOM   3464  C4'   G A 108      12.169 180.763 189.403  1.00  0.00           C  
ATOM   3465  O4'   G A 108      13.018 180.798 190.585  1.00  0.00           O  
ATOM   3466  C3'   G A 108      13.152 180.507 188.269  1.00  0.00           C  
ATOM   3467  O3'   G A 108      12.654 180.835 186.982  1.00  0.00           O  
ATOM   3468  C2'   G A 108      14.355 181.331 188.704  1.00  0.00           C  
ATOM   3469  O2'   G A 108      14.138 182.721 188.496  1.00  0.00           O  
ATOM   3470  C1'   G A 108      14.357 181.057 190.204  1.00  0.00           C  
ATOM   3471  N9    G A 108      15.187 179.882 190.530  1.00  0.00           N  
ATOM   3472  C8    G A 108      14.776 178.614 190.864  1.00  0.00           C  
ATOM   3473  N7    G A 108      15.769 177.794 191.086  1.00  0.00           N  
ATOM   3474  C5    G A 108      16.906 178.563 190.880  1.00  0.00           C  
ATOM   3475  C6    G A 108      18.283 178.225 190.975  1.00  0.00           C  
ATOM   3476  O6    G A 108      18.795 177.137 191.269  1.00  0.00           O  
ATOM   3477  N1    G A 108      19.095 179.317 190.681  1.00  0.00           N  
ATOM   3478  C2    G A 108      18.646 180.571 190.340  1.00  0.00           C  
ATOM   3479  N2    G A 108      19.579 181.502 190.090  1.00  0.00           N  
ATOM   3480  N3    G A 108      17.368 180.895 190.251  1.00  0.00           N  
ATOM   3481  C4    G A 108      16.561 179.851 190.532  1.00  0.00           C  
ATOM   3482  H5'   G A 108      10.460 180.041 190.416  1.00  0.00           H  
ATOM   3483 H5''   G A 108      10.471 179.718 188.699  1.00  0.00           H  
ATOM   3484  H4'   G A 108      11.728 181.728 189.266  1.00  0.00           H  
ATOM   3485  H3'   G A 108      13.424 179.472 188.278  1.00  0.00           H  
ATOM   3486  H2'   G A 108      15.257 180.995 188.237  1.00  0.00           H  
ATOM   3487 HO2'   G A 108      14.945 183.232 188.791  1.00  0.00           H  
ATOM   3488  H1'   G A 108      14.723 181.915 190.728  1.00  0.00           H  
ATOM   3489  H8    G A 108      13.748 178.327 190.935  1.00  0.00           H  
ATOM   3490  H1    G A 108      20.084 179.178 190.721  1.00  0.00           H  
ATOM   3491  H21   G A 108      20.549 181.268 190.156  1.00  0.00           H  
ATOM   3492  H22   G A 108      19.304 182.430 189.838  1.00  0.00           H  
ATOM   3493  P     C A 109      12.804 179.784 185.769  1.00  0.00           P  
ATOM   3494  OP1   C A 109      11.959 180.266 184.647  1.00  0.00           O  
ATOM   3495  OP2   C A 109      12.593 178.415 186.312  1.00  0.00           O  
ATOM   3496  O5'   C A 109      14.334 179.896 185.329  1.00  0.00           O  
ATOM   3497  C5'   C A 109      14.848 181.096 184.768  1.00  0.00           C  
ATOM   3498  C4'   C A 109      16.336 181.231 184.988  1.00  0.00           C  
ATOM   3499  O4'   C A 109      16.640 181.075 186.403  1.00  0.00           O  
ATOM   3500  C3'   C A 109      17.211 180.187 184.307  1.00  0.00           C  
ATOM   3501  O3'   C A 109      17.468 180.462 182.944  1.00  0.00           O  
ATOM   3502  C2'   C A 109      18.459 180.190 185.173  1.00  0.00           C  
ATOM   3503  O2'   C A 109      19.275 181.319 184.894  1.00  0.00           O  
ATOM   3504  C1'   C A 109      17.845 180.352 186.559  1.00  0.00           C  
ATOM   3505  N1    C A 109      17.532 179.039 187.166  1.00  0.00           N  
ATOM   3506  C2    C A 109      18.586 178.159 187.426  1.00  0.00           C  
ATOM   3507  O2    C A 109      19.746 178.503 187.142  1.00  0.00           O  
ATOM   3508  N3    C A 109      18.313 176.953 187.978  1.00  0.00           N  
ATOM   3509  C4    C A 109      17.054 176.616 188.266  1.00  0.00           C  
ATOM   3510  N4    C A 109      16.833 175.418 188.809  1.00  0.00           N  
ATOM   3511  C5    C A 109      15.962 177.492 188.009  1.00  0.00           C  
ATOM   3512  C6    C A 109      16.245 178.680 187.463  1.00  0.00           C  
ATOM   3513  H5'   C A 109      14.354 181.929 185.223  1.00  0.00           H  
ATOM   3514 H5''   C A 109      14.653 181.097 183.716  1.00  0.00           H  
ATOM   3515  H4'   C A 109      16.647 182.205 184.671  1.00  0.00           H  
ATOM   3516  H3'   C A 109      16.736 179.231 184.385  1.00  0.00           H  
ATOM   3517  H2'   C A 109      19.005 179.274 185.085  1.00  0.00           H  
ATOM   3518 HO2'   C A 109      20.087 181.295 185.477  1.00  0.00           H  
ATOM   3519  H1'   C A 109      18.515 180.895 187.192  1.00  0.00           H  
ATOM   3520  H41   C A 109      15.901 175.136 189.036  1.00  0.00           H  
ATOM   3521  H42   C A 109      17.600 174.802 188.989  1.00  0.00           H  
ATOM   3522  H5    C A 109      14.956 177.212 188.243  1.00  0.00           H  
ATOM   3523  H6    C A 109      15.449 179.364 187.254  1.00  0.00           H  
ATOM   3524  P     G A 110      17.945 179.275 181.972  1.00  0.00           P  
ATOM   3525  OP1   G A 110      17.855 179.771 180.576  1.00  0.00           O  
ATOM   3526  OP2   G A 110      17.229 178.034 182.370  1.00  0.00           O  
ATOM   3527  O5'   G A 110      19.481 179.069 182.329  1.00  0.00           O  
ATOM   3528  C5'   G A 110      20.242 178.063 181.681  1.00  0.00           C  
ATOM   3529  C4'   G A 110      21.557 177.837 182.375  1.00  0.00           C  
ATOM   3530  O4'   G A 110      21.374 177.895 183.815  1.00  0.00           O  
ATOM   3531  C3'   G A 110      22.198 176.480 182.141  1.00  0.00           C  
ATOM   3532  O3'   G A 110      22.876 176.393 180.901  1.00  0.00           O  
ATOM   3533  C2'   G A 110      23.098 176.326 183.359  1.00  0.00           C  
ATOM   3534  O2'   G A 110      24.303 177.066 183.223  1.00  0.00           O  
ATOM   3535  C1'   G A 110      22.237 176.972 184.445  1.00  0.00           C  
ATOM   3536  N9    G A 110      21.416 175.974 185.148  1.00  0.00           N  
ATOM   3537  C8    G A 110      20.071 176.026 185.418  1.00  0.00           C  
ATOM   3538  N7    G A 110      19.643 174.972 186.060  1.00  0.00           N  
ATOM   3539  C5    G A 110      20.773 174.180 186.221  1.00  0.00           C  
ATOM   3540  C6    G A 110      20.938 172.913 186.841  1.00  0.00           C  
ATOM   3541  O6    G A 110      20.085 172.207 187.394  1.00  0.00           O  
ATOM   3542  N1    G A 110      22.261 172.484 186.771  1.00  0.00           N  
ATOM   3543  C2    G A 110      23.289 173.181 186.182  1.00  0.00           C  
ATOM   3544  N2    G A 110      24.501 172.610 186.213  1.00  0.00           N  
ATOM   3545  N3    G A 110      23.146 174.358 185.603  1.00  0.00           N  
ATOM   3546  C4    G A 110      21.874 174.791 185.662  1.00  0.00           C  
ATOM   3547  H5'   G A 110      20.428 178.364 180.671  1.00  0.00           H  
ATOM   3548 H5''   G A 110      19.685 177.149 181.684  1.00  0.00           H  
ATOM   3549  H4'   G A 110      22.244 178.603 182.079  1.00  0.00           H  
ATOM   3550  H3'   G A 110      21.438 175.727 182.174  1.00  0.00           H  
ATOM   3551  H2'   G A 110      23.293 175.296 183.574  1.00  0.00           H  
ATOM   3552 HO2'   G A 110      24.866 176.940 184.040  1.00  0.00           H  
ATOM   3553  H1'   G A 110      22.863 177.483 185.146  1.00  0.00           H  
ATOM   3554  H8    G A 110      19.441 176.842 185.133  1.00  0.00           H  
ATOM   3555  H1    G A 110      22.481 171.599 187.182  1.00  0.00           H  
ATOM   3556  H21   G A 110      24.623 171.719 186.650  1.00  0.00           H  
ATOM   3557  H22   G A 110      25.283 173.075 185.799  1.00  0.00           H  
ATOM   3558  P     A A 111      22.683 175.102 179.964  1.00  0.00           P  
ATOM   3559  OP1   A A 111      22.445 175.578 178.579  1.00  0.00           O  
ATOM   3560  OP2   A A 111      21.699 174.190 180.598  1.00  0.00           O  
ATOM   3561  O5'   A A 111      24.103 174.381 179.995  1.00  0.00           O  
ATOM   3562  C5'   A A 111      25.100 174.757 180.934  1.00  0.00           C  
ATOM   3563  C4'   A A 111      25.636 173.558 181.670  1.00  0.00           C  
ATOM   3564  O4'   A A 111      25.007 173.451 182.973  1.00  0.00           O  
ATOM   3565  C3'   A A 111      25.361 172.213 181.020  1.00  0.00           C  
ATOM   3566  O3'   A A 111      26.246 171.919 179.954  1.00  0.00           O  
ATOM   3567  C2'   A A 111      25.459 171.250 182.197  1.00  0.00           C  
ATOM   3568  O2'   A A 111      26.810 170.952 182.521  1.00  0.00           O  
ATOM   3569  C1'   A A 111      24.855 172.089 183.322  1.00  0.00           C  
ATOM   3570  N9    A A 111      23.422 171.806 183.513  1.00  0.00           N  
ATOM   3571  C8    A A 111      22.356 172.601 183.170  1.00  0.00           C  
ATOM   3572  N7    A A 111      21.191 172.077 183.465  1.00  0.00           N  
ATOM   3573  C5    A A 111      21.510 170.855 184.040  1.00  0.00           C  
ATOM   3574  C6    A A 111      20.712 169.824 184.566  1.00  0.00           C  
ATOM   3575  N6    A A 111      19.376 169.860 184.598  1.00  0.00           N  
ATOM   3576  N1    A A 111      21.350 168.740 185.062  1.00  0.00           N  
ATOM   3577  C2    A A 111      22.692 168.704 185.030  1.00  0.00           C  
ATOM   3578  N3    A A 111      23.550 169.609 184.562  1.00  0.00           N  
ATOM   3579  C4    A A 111      22.884 170.674 184.076  1.00  0.00           C  
ATOM   3580  H5'   A A 111      24.674 175.439 181.641  1.00  0.00           H  
ATOM   3581 H5''   A A 111      25.904 175.236 180.416  1.00  0.00           H  
ATOM   3582  H4'   A A 111      26.692 173.673 181.801  1.00  0.00           H  
ATOM   3583  H3'   A A 111      24.357 172.206 180.649  1.00  0.00           H  
ATOM   3584  H2'   A A 111      24.892 170.360 182.024  1.00  0.00           H  
ATOM   3585 HO2'   A A 111      26.835 170.320 183.295  1.00  0.00           H  
ATOM   3586  H1'   A A 111      25.381 171.894 184.233  1.00  0.00           H  
ATOM   3587  H8    A A 111      22.466 173.559 182.705  1.00  0.00           H  
ATOM   3588  H61   A A 111      18.864 169.093 184.986  1.00  0.00           H  
ATOM   3589  H62   A A 111      18.888 170.653 184.234  1.00  0.00           H  
ATOM   3590  H2    A A 111      23.136 167.821 185.440  1.00  0.00           H  
ATOM   3591  P     U A 112      25.678 171.280 178.594  1.00  0.00           P  
ATOM   3592  OP1   U A 112      26.776 171.294 177.593  1.00  0.00           O  
ATOM   3593  OP2   U A 112      24.386 171.946 178.279  1.00  0.00           O  
ATOM   3594  O5'   U A 112      25.386 169.761 178.982  1.00  0.00           O  
ATOM   3595  C5'   U A 112      26.454 168.890 179.327  1.00  0.00           C  
ATOM   3596  C4'   U A 112      25.992 167.684 180.112  1.00  0.00           C  
ATOM   3597  O4'   U A 112      25.219 168.085 181.273  1.00  0.00           O  
ATOM   3598  C3'   U A 112      25.072 166.707 179.402  1.00  0.00           C  
ATOM   3599  O3'   U A 112      25.740 165.884 178.461  1.00  0.00           O  
ATOM   3600  C2'   U A 112      24.460 165.943 180.570  1.00  0.00           C  
ATOM   3601  O2'   U A 112      25.358 164.965 181.080  1.00  0.00           O  
ATOM   3602  C1'   U A 112      24.302 167.058 181.607  1.00  0.00           C  
ATOM   3603  N1    U A 112      22.922 167.600 181.628  1.00  0.00           N  
ATOM   3604  C2    U A 112      22.028 166.928 182.439  1.00  0.00           C  
ATOM   3605  O2    U A 112      22.358 165.960 183.107  1.00  0.00           O  
ATOM   3606  N3    U A 112      20.747 167.430 182.447  1.00  0.00           N  
ATOM   3607  C4    U A 112      20.276 168.515 181.733  1.00  0.00           C  
ATOM   3608  O4    U A 112      19.091 168.844 181.849  1.00  0.00           O  
ATOM   3609  C5    U A 112      21.260 169.157 180.907  1.00  0.00           C  
ATOM   3610  C6    U A 112      22.517 168.686 180.883  1.00  0.00           C  
ATOM   3611  H5'   U A 112      27.161 169.433 179.918  1.00  0.00           H  
ATOM   3612 H5''   U A 112      26.925 168.553 178.427  1.00  0.00           H  
ATOM   3613  H4'   U A 112      26.856 167.150 180.450  1.00  0.00           H  
ATOM   3614  H3'   U A 112      24.301 167.255 178.901  1.00  0.00           H  
ATOM   3615  H2'   U A 112      23.516 165.512 180.308  1.00  0.00           H  
ATOM   3616 HO2'   U A 112      24.928 164.483 181.843  1.00  0.00           H  
ATOM   3617  H1'   U A 112      24.543 166.673 182.576  1.00  0.00           H  
ATOM   3618  H3    U A 112      20.086 166.959 183.032  1.00  0.00           H  
ATOM   3619  H5    U A 112      20.993 170.006 180.314  1.00  0.00           H  
ATOM   3620  H6    U A 112      23.235 169.175 180.258  1.00  0.00           H  
ATOM   3621  P     U A 113      25.171 165.754 176.963  1.00  0.00           P  
ATOM   3622  OP1   U A 113      25.949 164.679 176.295  1.00  0.00           O  
ATOM   3623  OP2   U A 113      25.120 167.107 176.350  1.00  0.00           O  
ATOM   3624  O5'   U A 113      23.677 165.235 177.165  1.00  0.00           O  
ATOM   3625  C5'   U A 113      23.428 164.042 177.892  1.00  0.00           C  
ATOM   3626  C4'   U A 113      21.966 163.867 178.221  1.00  0.00           C  
ATOM   3627  O4'   U A 113      21.470 165.014 178.954  1.00  0.00           O  
ATOM   3628  C3'   U A 113      21.015 163.749 177.042  1.00  0.00           C  
ATOM   3629  O3'   U A 113      21.025 162.453 176.463  1.00  0.00           O  
ATOM   3630  C2'   U A 113      19.670 164.135 177.657  1.00  0.00           C  
ATOM   3631  O2'   U A 113      19.060 163.021 178.295  1.00  0.00           O  
ATOM   3632  C1'   U A 113      20.085 165.166 178.718  1.00  0.00           C  
ATOM   3633  N1    U A 113      19.789 166.564 178.317  1.00  0.00           N  
ATOM   3634  C2    U A 113      18.511 167.021 178.598  1.00  0.00           C  
ATOM   3635  O2    U A 113      17.661 166.331 179.138  1.00  0.00           O  
ATOM   3636  N3    U A 113      18.257 168.317 178.226  1.00  0.00           N  
ATOM   3637  C4    U A 113      19.131 169.191 177.615  1.00  0.00           C  
ATOM   3638  O4    U A 113      18.741 170.329 177.342  1.00  0.00           O  
ATOM   3639  C5    U A 113      20.437 168.653 177.356  1.00  0.00           C  
ATOM   3640  C6    U A 113      20.713 167.388 177.708  1.00  0.00           C  
ATOM   3641  H5'   U A 113      23.985 164.073 178.805  1.00  0.00           H  
ATOM   3642 H5''   U A 113      23.751 163.208 177.305  1.00  0.00           H  
ATOM   3643  H4'   U A 113      21.857 162.997 178.835  1.00  0.00           H  
ATOM   3644  H3'   U A 113      21.283 164.470 176.298  1.00  0.00           H  
ATOM   3645  H2'   U A 113      19.019 164.569 176.927  1.00  0.00           H  
ATOM   3646 HO2'   U A 113      18.184 163.300 178.688  1.00  0.00           H  
ATOM   3647  H1'   U A 113      19.559 164.953 179.625  1.00  0.00           H  
ATOM   3648  H3    U A 113      17.340 168.665 178.419  1.00  0.00           H  
ATOM   3649  H5    U A 113      21.185 169.257 176.886  1.00  0.00           H  
ATOM   3650  H6    U A 113      21.691 167.002 177.508  1.00  0.00           H  
ATOM   3651  P     U A 114      20.594 162.242 174.928  1.00  0.00           P  
ATOM   3652  OP1   U A 114      21.264 163.288 174.113  1.00  0.00           O  
ATOM   3653  OP2   U A 114      19.112 162.128 174.894  1.00  0.00           O  
ATOM   3654  O5'   U A 114      21.210 160.822 174.536  1.00  0.00           O  
ATOM   3655  C5'   U A 114      22.614 160.594 174.540  1.00  0.00           C  
ATOM   3656  C4'   U A 114      22.944 159.187 174.978  1.00  0.00           C  
ATOM   3657  O4'   U A 114      22.566 159.019 176.371  1.00  0.00           O  
ATOM   3658  C3'   U A 114      22.208 158.071 174.243  1.00  0.00           C  
ATOM   3659  O3'   U A 114      22.842 157.699 173.028  1.00  0.00           O  
ATOM   3660  C2'   U A 114      22.159 156.954 175.280  1.00  0.00           C  
ATOM   3661  O2'   U A 114      23.389 156.242 175.344  1.00  0.00           O  
ATOM   3662  C1'   U A 114      21.981 157.751 176.570  1.00  0.00           C  
ATOM   3663  N1    U A 114      20.555 157.963 176.913  1.00  0.00           N  
ATOM   3664  C2    U A 114      19.794 156.899 177.367  1.00  0.00           C  
ATOM   3665  O2    U A 114      20.228 155.763 177.492  1.00  0.00           O  
ATOM   3666  N3    U A 114      18.489 157.219 177.661  1.00  0.00           N  
ATOM   3667  C4    U A 114      17.885 158.462 177.559  1.00  0.00           C  
ATOM   3668  O4    U A 114      16.698 158.601 177.860  1.00  0.00           O  
ATOM   3669  C5    U A 114      18.738 159.506 177.091  1.00  0.00           C  
ATOM   3670  C6    U A 114      20.009 159.223 176.797  1.00  0.00           C  
ATOM   3671  H5'   U A 114      23.077 161.285 175.213  1.00  0.00           H  
ATOM   3672 H5''   U A 114      22.994 160.749 173.552  1.00  0.00           H  
ATOM   3673  H4'   U A 114      23.998 159.031 174.882  1.00  0.00           H  
ATOM   3674  H3'   U A 114      21.210 158.393 174.031  1.00  0.00           H  
ATOM   3675  H2'   U A 114      21.333 156.296 175.109  1.00  0.00           H  
ATOM   3676 HO2'   U A 114      23.321 155.520 176.032  1.00  0.00           H  
ATOM   3677  H1'   U A 114      22.475 157.248 177.375  1.00  0.00           H  
ATOM   3678  H3    U A 114      17.911 156.470 177.985  1.00  0.00           H  
ATOM   3679  H5    U A 114      18.364 160.502 176.977  1.00  0.00           H  
ATOM   3680  H6    U A 114      20.638 160.017 176.453  1.00  0.00           H  
ATOM   3681  P     C A 115      22.139 157.995 171.610  1.00  0.00           P  
ATOM   3682  OP1   C A 115      23.199 157.948 170.563  1.00  0.00           O  
ATOM   3683  OP2   C A 115      21.305 159.218 171.752  1.00  0.00           O  
ATOM   3684  O5'   C A 115      21.151 156.758 171.396  1.00  0.00           O  
ATOM   3685  C5'   C A 115      21.650 155.439 171.199  1.00  0.00           C  
ATOM   3686  C4'   C A 115      20.539 154.416 171.110  1.00  0.00           C  
ATOM   3687  O4'   C A 115      19.959 154.202 172.427  1.00  0.00           O  
ATOM   3688  C3'   C A 115      19.337 154.785 170.246  1.00  0.00           C  
ATOM   3689  O3'   C A 115      19.531 154.608 168.857  1.00  0.00           O  
ATOM   3690  C2'   C A 115      18.250 153.896 170.820  1.00  0.00           C  
ATOM   3691  O2'   C A 115      18.418 152.550 170.395  1.00  0.00           O  
ATOM   3692  C1'   C A 115      18.563 153.997 172.308  1.00  0.00           C  
ATOM   3693  N1    C A 115      17.865 155.157 172.904  1.00  0.00           N  
ATOM   3694  C2    C A 115      16.551 155.005 173.352  1.00  0.00           C  
ATOM   3695  O2    C A 115      16.011 153.891 173.263  1.00  0.00           O  
ATOM   3696  N3    C A 115      15.908 156.072 173.884  1.00  0.00           N  
ATOM   3697  C4    C A 115      16.528 157.252 173.961  1.00  0.00           C  
ATOM   3698  N4    C A 115      15.865 158.280 174.492  1.00  0.00           N  
ATOM   3699  C5    C A 115      17.860 157.435 173.499  1.00  0.00           C  
ATOM   3700  C6    C A 115      18.481 156.374 172.978  1.00  0.00           C  
ATOM   3701  H5'   C A 115      22.287 155.185 172.020  1.00  0.00           H  
ATOM   3702 H5''   C A 115      22.214 155.416 170.290  1.00  0.00           H  
ATOM   3703  H4'   C A 115      20.947 153.492 170.758  1.00  0.00           H  
ATOM   3704  H3'   C A 115      19.080 155.807 170.431  1.00  0.00           H  
ATOM   3705  H2'   C A 115      17.272 154.266 170.593  1.00  0.00           H  
ATOM   3706 HO2'   C A 115      17.692 151.984 170.785  1.00  0.00           H  
ATOM   3707  H1'   C A 115      18.277 153.096 172.809  1.00  0.00           H  
ATOM   3708  H41   C A 115      16.304 159.176 174.562  1.00  0.00           H  
ATOM   3709  H42   C A 115      14.928 158.155 174.820  1.00  0.00           H  
ATOM   3710  H5    C A 115      18.346 158.386 173.566  1.00  0.00           H  
ATOM   3711  H6    C A 115      19.481 156.479 172.611  1.00  0.00           H  
ATOM   3712  P     C A 116      18.728 155.551 167.833  1.00  0.00           P  
ATOM   3713  OP1   C A 116      19.071 155.125 166.451  1.00  0.00           O  
ATOM   3714  OP2   C A 116      18.950 156.958 168.256  1.00  0.00           O  
ATOM   3715  O5'   C A 116      17.191 155.225 168.113  1.00  0.00           O  
ATOM   3716  C5'   C A 116      16.549 154.133 167.473  1.00  0.00           C  
ATOM   3717  C4'   C A 116      15.095 154.015 167.863  1.00  0.00           C  
ATOM   3718  O4'   C A 116      14.951 154.146 169.302  1.00  0.00           O  
ATOM   3719  C3'   C A 116      14.144 155.064 167.307  1.00  0.00           C  
ATOM   3720  O3'   C A 116      13.766 154.824 165.961  1.00  0.00           O  
ATOM   3721  C2'   C A 116      12.977 154.991 168.283  1.00  0.00           C  
ATOM   3722  O2'   C A 116      12.141 153.883 167.999  1.00  0.00           O  
ATOM   3723  C1'   C A 116      13.699 154.729 169.606  1.00  0.00           C  
ATOM   3724  N1    C A 116      13.905 155.975 170.381  1.00  0.00           N  
ATOM   3725  C2    C A 116      12.830 156.444 171.148  1.00  0.00           C  
ATOM   3726  O2    C A 116      11.767 155.802 171.151  1.00  0.00           O  
ATOM   3727  N3    C A 116      12.969 157.579 171.870  1.00  0.00           N  
ATOM   3728  C4    C A 116      14.126 158.239 171.841  1.00  0.00           C  
ATOM   3729  N4    C A 116      14.214 159.353 172.568  1.00  0.00           N  
ATOM   3730  C5    C A 116      15.239 157.791 171.067  1.00  0.00           C  
ATOM   3731  C6    C A 116      15.088 156.664 170.357  1.00  0.00           C  
ATOM   3732  H5'   C A 116      17.053 153.229 167.746  1.00  0.00           H  
ATOM   3733 H5''   C A 116      16.611 154.270 166.414  1.00  0.00           H  
ATOM   3734  H4'   C A 116      14.742 153.048 167.572  1.00  0.00           H  
ATOM   3735  H3'   C A 116      14.603 156.028 167.378  1.00  0.00           H  
ATOM   3736  H2'   C A 116      12.425 155.907 168.308  1.00  0.00           H  
ATOM   3737 HO2'   C A 116      11.385 153.859 168.653  1.00  0.00           H  
ATOM   3738  H1'   C A 116      13.124 154.042 170.191  1.00  0.00           H  
ATOM   3739  H41   C A 116      15.064 159.880 172.575  1.00  0.00           H  
ATOM   3740  H42   C A 116      13.430 159.662 173.106  1.00  0.00           H  
ATOM   3741  H5    C A 116      16.160 158.335 171.054  1.00  0.00           H  
ATOM   3742  H6    C A 116      15.901 156.299 169.765  1.00  0.00           H  
ATOM   3743  P     G A 117      13.194 156.025 165.057  1.00  0.00           P  
ATOM   3744  OP1   G A 117      12.606 155.477 163.811  1.00  0.00           O  
ATOM   3745  OP2   G A 117      14.274 157.035 164.951  1.00  0.00           O  
ATOM   3746  O5'   G A 117      12.003 156.636 165.921  1.00  0.00           O  
ATOM   3747  C5'   G A 117      10.690 156.104 165.831  1.00  0.00           C  
ATOM   3748  C4'   G A 117       9.717 156.862 166.700  1.00  0.00           C  
ATOM   3749  O4'   G A 117      10.215 156.915 168.062  1.00  0.00           O  
ATOM   3750  C3'   G A 117       9.483 158.320 166.328  1.00  0.00           C  
ATOM   3751  O3'   G A 117       8.537 158.473 165.282  1.00  0.00           O  
ATOM   3752  C2'   G A 117       9.030 158.937 167.647  1.00  0.00           C  
ATOM   3753  O2'   G A 117       7.649 158.706 167.880  1.00  0.00           O  
ATOM   3754  C1'   G A 117       9.847 158.139 168.665  1.00  0.00           C  
ATOM   3755  N9    G A 117      11.071 158.850 169.084  1.00  0.00           N  
ATOM   3756  C8    G A 117      12.376 158.491 168.836  1.00  0.00           C  
ATOM   3757  N7    G A 117      13.250 159.319 169.338  1.00  0.00           N  
ATOM   3758  C5    G A 117      12.474 160.286 169.959  1.00  0.00           C  
ATOM   3759  C6    G A 117      12.865 161.443 170.677  1.00  0.00           C  
ATOM   3760  O6    G A 117      14.009 161.853 170.912  1.00  0.00           O  
ATOM   3761  N1    G A 117      11.759 162.147 171.138  1.00  0.00           N  
ATOM   3762  C2    G A 117      10.447 161.792 170.939  1.00  0.00           C  
ATOM   3763  N2    G A 117       9.532 162.617 171.469  1.00  0.00           N  
ATOM   3764  N3    G A 117      10.066 160.714 170.271  1.00  0.00           N  
ATOM   3765  C4    G A 117      11.127 160.013 169.814  1.00  0.00           C  
ATOM   3766  H5'   G A 117      10.709 155.081 166.143  1.00  0.00           H  
ATOM   3767 H5''   G A 117      10.363 156.160 164.814  1.00  0.00           H  
ATOM   3768  H4'   G A 117       8.778 156.349 166.695  1.00  0.00           H  
ATOM   3769  H3'   G A 117      10.411 158.762 166.032  1.00  0.00           H  
ATOM   3770  H2'   G A 117       9.264 159.980 167.691  1.00  0.00           H  
ATOM   3771 HO2'   G A 117       7.384 159.122 168.750  1.00  0.00           H  
ATOM   3772  H1'   G A 117       9.242 157.941 169.525  1.00  0.00           H  
ATOM   3773  H8    G A 117      12.648 157.616 168.284  1.00  0.00           H  
ATOM   3774  H1    G A 117      11.933 162.983 171.659  1.00  0.00           H  
ATOM   3775  H21   G A 117       9.824 163.431 171.971  1.00  0.00           H  
ATOM   3776  H22   G A 117       8.558 162.418 171.362  1.00  0.00           H  
ATOM   3777  P     A A 118       9.015 158.710 163.764  1.00  0.00           P  
ATOM   3778  OP1   A A 118       8.059 157.985 162.888  1.00  0.00           O  
ATOM   3779  OP2   A A 118      10.463 158.385 163.661  1.00  0.00           O  
ATOM   3780  O5'   A A 118       8.804 160.277 163.533  1.00  0.00           O  
ATOM   3781  C5'   A A 118       7.584 160.912 163.897  1.00  0.00           C  
ATOM   3782  C4'   A A 118       7.294 162.123 163.042  1.00  0.00           C  
ATOM   3783  O4'   A A 118       7.211 163.306 163.883  1.00  0.00           O  
ATOM   3784  C3'   A A 118       8.347 162.478 161.998  1.00  0.00           C  
ATOM   3785  O3'   A A 118       8.237 161.719 160.806  1.00  0.00           O  
ATOM   3786  C2'   A A 118       8.124 163.970 161.796  1.00  0.00           C  
ATOM   3787  O2'   A A 118       7.008 164.219 160.948  1.00  0.00           O  
ATOM   3788  C1'   A A 118       7.795 164.411 163.223  1.00  0.00           C  
ATOM   3789  N9    A A 118       9.015 164.791 163.965  1.00  0.00           N  
ATOM   3790  C8    A A 118      10.317 164.489 163.637  1.00  0.00           C  
ATOM   3791  N7    A A 118      11.206 164.954 164.482  1.00  0.00           N  
ATOM   3792  C5    A A 118      10.439 165.606 165.435  1.00  0.00           C  
ATOM   3793  C6    A A 118      10.789 166.311 166.599  1.00  0.00           C  
ATOM   3794  N6    A A 118      12.050 166.476 167.012  1.00  0.00           N  
ATOM   3795  N1    A A 118       9.787 166.847 167.333  1.00  0.00           N  
ATOM   3796  C2    A A 118       8.523 166.680 166.917  1.00  0.00           C  
ATOM   3797  N3    A A 118       8.069 166.037 165.843  1.00  0.00           N  
ATOM   3798  C4    A A 118       9.088 165.516 165.133  1.00  0.00           C  
ATOM   3799  H5'   A A 118       7.647 161.220 164.920  1.00  0.00           H  
ATOM   3800 H5''   A A 118       6.784 160.211 163.784  1.00  0.00           H  
ATOM   3801  H4'   A A 118       6.354 161.982 162.551  1.00  0.00           H  
ATOM   3802  H3'   A A 118       9.319 162.326 162.419  1.00  0.00           H  
ATOM   3803  H2'   A A 118       9.007 164.452 161.432  1.00  0.00           H  
ATOM   3804 HO2'   A A 118       6.888 165.205 160.835  1.00  0.00           H  
ATOM   3805  H1'   A A 118       7.108 165.231 163.204  1.00  0.00           H  
ATOM   3806  H8    A A 118      10.581 163.924 162.768  1.00  0.00           H  
ATOM   3807  H61   A A 118      12.239 166.988 167.850  1.00  0.00           H  
ATOM   3808  H62   A A 118      12.804 166.087 166.483  1.00  0.00           H  
ATOM   3809  H2    A A 118       7.773 167.127 167.536  1.00  0.00           H  
ATOM   3810  P     A A 119       9.519 161.524 159.855  1.00  0.00           P  
ATOM   3811  OP1   A A 119       9.532 162.635 158.867  1.00  0.00           O  
ATOM   3812  OP2   A A 119       9.539 160.115 159.387  1.00  0.00           O  
ATOM   3813  O5'   A A 119      10.757 161.728 160.833  1.00  0.00           O  
ATOM   3814  C5'   A A 119      11.417 160.624 161.438  1.00  0.00           C  
ATOM   3815  C4'   A A 119      12.781 161.027 161.932  1.00  0.00           C  
ATOM   3816  O4'   A A 119      12.620 162.074 162.928  1.00  0.00           O  
ATOM   3817  C3'   A A 119      13.597 159.925 162.607  1.00  0.00           C  
ATOM   3818  O3'   A A 119      14.988 160.140 162.368  1.00  0.00           O  
ATOM   3819  C2'   A A 119      13.306 160.156 164.085  1.00  0.00           C  
ATOM   3820  O2'   A A 119      14.290 159.657 164.967  1.00  0.00           O  
ATOM   3821  C1'   A A 119      13.234 161.676 164.137  1.00  0.00           C  
ATOM   3822  N9    A A 119      12.459 162.212 165.255  1.00  0.00           N  
ATOM   3823  C8    A A 119      11.103 162.395 165.351  1.00  0.00           C  
ATOM   3824  N7    A A 119      10.724 162.914 166.494  1.00  0.00           N  
ATOM   3825  C5    A A 119      11.915 163.083 167.188  1.00  0.00           C  
ATOM   3826  C6    A A 119      12.202 163.587 168.466  1.00  0.00           C  
ATOM   3827  N6    A A 119      11.261 164.034 169.300  1.00  0.00           N  
ATOM   3828  N1    A A 119      13.498 163.617 168.854  1.00  0.00           N  
ATOM   3829  C2    A A 119      14.436 163.166 168.010  1.00  0.00           C  
ATOM   3830  N3    A A 119      14.291 162.668 166.786  1.00  0.00           N  
ATOM   3831  C4    A A 119      12.993 162.661 166.434  1.00  0.00           C  
ATOM   3832  H5'   A A 119      11.522 159.839 160.718  1.00  0.00           H  
ATOM   3833 H5''   A A 119      10.833 160.275 162.264  1.00  0.00           H  
ATOM   3834  H4'   A A 119      13.344 161.417 161.110  1.00  0.00           H  
ATOM   3835  H3'   A A 119      13.286 158.951 162.290  1.00  0.00           H  
ATOM   3836  H2'   A A 119      12.352 159.740 164.335  1.00  0.00           H  
ATOM   3837 HO2'   A A 119      14.021 159.850 165.910  1.00  0.00           H  
ATOM   3838  H1'   A A 119      14.227 162.074 164.175  1.00  0.00           H  
ATOM   3839  H8    A A 119      10.420 162.139 164.568  1.00  0.00           H  
ATOM   3840  H61   A A 119      11.517 164.384 170.201  1.00  0.00           H  
ATOM   3841  H62   A A 119      10.300 164.019 169.024  1.00  0.00           H  
ATOM   3842  H2    A A 119      15.442 163.213 168.372  1.00  0.00           H  
ATOM   3843  P     U A 120      15.678 159.684 160.990  1.00  0.00           P  
ATOM   3844  OP1   U A 120      15.081 158.395 160.563  1.00  0.00           O  
ATOM   3845  OP2   U A 120      17.144 159.769 161.196  1.00  0.00           O  
ATOM   3846  O5'   U A 120      15.279 160.828 159.953  1.00  0.00           O  
ATOM   3847  C5'   U A 120      15.954 160.947 158.703  1.00  0.00           C  
ATOM   3848  C4'   U A 120      16.697 162.256 158.578  1.00  0.00           C  
ATOM   3849  O4'   U A 120      15.746 163.345 158.403  1.00  0.00           O  
ATOM   3850  C3'   U A 120      17.556 162.641 159.780  1.00  0.00           C  
ATOM   3851  O3'   U A 120      18.696 163.364 159.321  1.00  0.00           O  
ATOM   3852  C2'   U A 120      16.636 163.577 160.558  1.00  0.00           C  
ATOM   3853  O2'   U A 120      17.297 164.466 161.432  1.00  0.00           O  
ATOM   3854  C1'   U A 120      15.944 164.312 159.418  1.00  0.00           C  
ATOM   3855  N1    U A 120      14.646 164.913 159.757  1.00  0.00           N  
ATOM   3856  C2    U A 120      14.661 166.132 160.406  1.00  0.00           C  
ATOM   3857  O2    U A 120      15.691 166.702 160.728  1.00  0.00           O  
ATOM   3858  N3    U A 120      13.420 166.651 160.683  1.00  0.00           N  
ATOM   3859  C4    U A 120      12.196 166.095 160.371  1.00  0.00           C  
ATOM   3860  O4    U A 120      11.163 166.685 160.688  1.00  0.00           O  
ATOM   3861  C5    U A 120      12.266 164.839 159.686  1.00  0.00           C  
ATOM   3862  C6    U A 120      13.463 164.309 159.405  1.00  0.00           C  
ATOM   3863  H5'   U A 120      15.233 160.883 157.915  1.00  0.00           H  
ATOM   3864 H5''   U A 120      16.654 160.143 158.612  1.00  0.00           H  
ATOM   3865  H4'   U A 120      17.324 162.210 157.712  1.00  0.00           H  
ATOM   3866  H3'   U A 120      17.835 161.786 160.359  1.00  0.00           H  
ATOM   3867  H2'   U A 120      15.917 163.003 161.105  1.00  0.00           H  
ATOM   3868 HO2'   U A 120      16.622 165.039 161.898  1.00  0.00           H  
ATOM   3869  H1'   U A 120      16.596 165.076 159.049  1.00  0.00           H  
ATOM   3870  H3    U A 120      13.401 167.528 161.163  1.00  0.00           H  
ATOM   3871  H5    U A 120      11.370 164.329 159.401  1.00  0.00           H  
ATOM   3872  H6    U A 120      13.500 163.375 158.884  1.00  0.00           H  
ATOM   3873  P     G A 121      20.075 163.326 160.141  1.00  0.00           P  
ATOM   3874  OP1   G A 121      20.083 162.096 160.973  1.00  0.00           O  
ATOM   3875  OP2   G A 121      20.257 164.659 160.775  1.00  0.00           O  
ATOM   3876  O5'   G A 121      21.192 163.139 159.018  1.00  0.00           O  
ATOM   3877  C5'   G A 121      20.898 163.304 157.636  1.00  0.00           C  
ATOM   3878  C4'   G A 121      21.773 162.414 156.791  1.00  0.00           C  
ATOM   3879  O4'   G A 121      22.915 161.995 157.585  1.00  0.00           O  
ATOM   3880  C3'   G A 121      21.142 161.107 156.325  1.00  0.00           C  
ATOM   3881  O3'   G A 121      20.358 161.244 155.153  1.00  0.00           O  
ATOM   3882  C2'   G A 121      22.348 160.195 156.155  1.00  0.00           C  
ATOM   3883  O2'   G A 121      23.030 160.451 154.937  1.00  0.00           O  
ATOM   3884  C1'   G A 121      23.223 160.646 157.319  1.00  0.00           C  
ATOM   3885  N9    G A 121      22.938 159.863 158.531  1.00  0.00           N  
ATOM   3886  C8    G A 121      22.369 160.300 159.702  1.00  0.00           C  
ATOM   3887  N7    G A 121      22.236 159.347 160.585  1.00  0.00           N  
ATOM   3888  C5    G A 121      22.742 158.216 159.956  1.00  0.00           C  
ATOM   3889  C6    G A 121      22.867 156.876 160.411  1.00  0.00           C  
ATOM   3890  O6    G A 121      22.545 156.396 161.505  1.00  0.00           O  
ATOM   3891  N1    G A 121      23.437 156.062 159.435  1.00  0.00           N  
ATOM   3892  C2    G A 121      23.835 156.476 158.188  1.00  0.00           C  
ATOM   3893  N2    G A 121      24.361 155.538 157.386  1.00  0.00           N  
ATOM   3894  N3    G A 121      23.725 157.719 157.753  1.00  0.00           N  
ATOM   3895  C4    G A 121      23.175 158.523 158.684  1.00  0.00           C  
ATOM   3896  H5'   G A 121      21.067 164.324 157.361  1.00  0.00           H  
ATOM   3897 H5''   G A 121      19.872 163.053 157.463  1.00  0.00           H  
ATOM   3898  H4'   G A 121      22.117 162.963 155.940  1.00  0.00           H  
ATOM   3899  H3'   G A 121      20.525 160.722 157.110  1.00  0.00           H  
ATOM   3900  H2'   G A 121      22.076 159.164 156.244  1.00  0.00           H  
ATOM   3901 HO2'   G A 121      23.814 159.836 154.859  1.00  0.00           H  
ATOM   3902  H1'   G A 121      24.256 160.552 157.057  1.00  0.00           H  
ATOM   3903  H8    G A 121      22.067 161.312 159.873  1.00  0.00           H  
ATOM   3904  H1    G A 121      23.567 155.097 159.661  1.00  0.00           H  
ATOM   3905  H21   G A 121      24.446 154.595 157.708  1.00  0.00           H  
ATOM   3906  H22   G A 121      24.668 155.782 156.466  1.00  0.00           H  
ATOM   3907  P     G A 122      19.072 160.305 154.930  1.00  0.00           P  
ATOM   3908  OP1   G A 122      18.409 160.751 153.679  1.00  0.00           O  
ATOM   3909  OP2   G A 122      18.294 160.270 156.196  1.00  0.00           O  
ATOM   3910  O5'   G A 122      19.687 158.855 154.680  1.00  0.00           O  
ATOM   3911  C5'   G A 122      20.367 158.553 153.470  1.00  0.00           C  
ATOM   3912  C4'   G A 122      20.421 157.067 153.204  1.00  0.00           C  
ATOM   3913  O4'   G A 122      21.479 156.453 153.991  1.00  0.00           O  
ATOM   3914  C3'   G A 122      19.185 156.263 153.577  1.00  0.00           C  
ATOM   3915  O3'   G A 122      18.119 156.373 152.651  1.00  0.00           O  
ATOM   3916  C2'   G A 122      19.750 154.856 153.708  1.00  0.00           C  
ATOM   3917  O2'   G A 122      19.983 154.262 152.438  1.00  0.00           O  
ATOM   3918  C1'   G A 122      21.090 155.148 154.378  1.00  0.00           C  
ATOM   3919  N9    G A 122      20.950 155.110 155.844  1.00  0.00           N  
ATOM   3920  C8    G A 122      20.778 156.180 156.690  1.00  0.00           C  
ATOM   3921  N7    G A 122      20.654 155.828 157.941  1.00  0.00           N  
ATOM   3922  C5    G A 122      20.733 154.440 157.917  1.00  0.00           C  
ATOM   3923  C6    G A 122      20.663 153.496 158.974  1.00  0.00           C  
ATOM   3924  O6    G A 122      20.512 153.697 160.185  1.00  0.00           O  
ATOM   3925  N1    G A 122      20.789 152.195 158.500  1.00  0.00           N  
ATOM   3926  C2    G A 122      20.962 151.834 157.187  1.00  0.00           C  
ATOM   3927  N2    G A 122      21.061 150.516 156.948  1.00  0.00           N  
ATOM   3928  N3    G A 122      21.030 152.705 156.193  1.00  0.00           N  
ATOM   3929  C4    G A 122      20.909 153.979 156.627  1.00  0.00           C  
ATOM   3930  H5'   G A 122      21.367 158.929 153.533  1.00  0.00           H  
ATOM   3931 H5''   G A 122      19.857 159.030 152.659  1.00  0.00           H  
ATOM   3932  H4'   G A 122      20.631 156.912 152.166  1.00  0.00           H  
ATOM   3933  H3'   G A 122      18.841 156.586 154.537  1.00  0.00           H  
ATOM   3934  H2'   G A 122      19.129 154.239 154.323  1.00  0.00           H  
ATOM   3935 HO2'   G A 122      20.353 153.341 152.563  1.00  0.00           H  
ATOM   3936  H1'   G A 122      21.823 154.436 154.060  1.00  0.00           H  
ATOM   3937  H8    G A 122      20.749 157.197 156.357  1.00  0.00           H  
ATOM   3938  H1    G A 122      20.750 151.458 159.175  1.00  0.00           H  
ATOM   3939  H21   G A 122      21.008 149.865 157.705  1.00  0.00           H  
ATOM   3940  H22   G A 122      21.188 150.186 156.013  1.00  0.00           H  
ATOM   3941  P     G A 123      16.601 156.293 153.174  1.00  0.00           P  
ATOM   3942  OP1   G A 123      15.708 156.416 151.994  1.00  0.00           O  
ATOM   3943  OP2   G A 123      16.446 157.237 154.309  1.00  0.00           O  
ATOM   3944  O5'   G A 123      16.466 154.813 153.750  1.00  0.00           O  
ATOM   3945  C5'   G A 123      16.514 153.692 152.882  1.00  0.00           C  
ATOM   3946  C4'   G A 123      16.828 152.416 153.624  1.00  0.00           C  
ATOM   3947  O4'   G A 123      17.841 152.665 154.636  1.00  0.00           O  
ATOM   3948  C3'   G A 123      15.693 151.784 154.415  1.00  0.00           C  
ATOM   3949  O3'   G A 123      14.743 151.086 153.629  1.00  0.00           O  
ATOM   3950  C2'   G A 123      16.452 150.902 155.393  1.00  0.00           C  
ATOM   3951  O2'   G A 123      16.958 149.736 154.756  1.00  0.00           O  
ATOM   3952  C1'   G A 123      17.617 151.820 155.751  1.00  0.00           C  
ATOM   3953  N9    G A 123      17.284 152.646 156.929  1.00  0.00           N  
ATOM   3954  C8    G A 123      16.879 153.962 156.956  1.00  0.00           C  
ATOM   3955  N7    G A 123      16.633 154.398 158.163  1.00  0.00           N  
ATOM   3956  C5    G A 123      16.880 153.301 158.981  1.00  0.00           C  
ATOM   3957  C6    G A 123      16.787 153.162 160.388  1.00  0.00           C  
ATOM   3958  O6    G A 123      16.455 154.014 161.218  1.00  0.00           O  
ATOM   3959  N1    G A 123      17.125 151.879 160.807  1.00  0.00           N  
ATOM   3960  C2    G A 123      17.506 150.854 159.980  1.00  0.00           C  
ATOM   3961  N2    G A 123      17.789 149.690 160.577  1.00  0.00           N  
ATOM   3962  N3    G A 123      17.601 150.966 158.665  1.00  0.00           N  
ATOM   3963  C4    G A 123      17.275 152.209 158.237  1.00  0.00           C  
ATOM   3964  H5'   G A 123      17.271 153.858 152.145  1.00  0.00           H  
ATOM   3965 H5''   G A 123      15.564 153.587 152.400  1.00  0.00           H  
ATOM   3966  H4'   G A 123      17.206 151.696 152.928  1.00  0.00           H  
ATOM   3967  H3'   G A 123      15.188 152.551 154.964  1.00  0.00           H  
ATOM   3968  H2'   G A 123      15.860 150.660 156.251  1.00  0.00           H  
ATOM   3969 HO2'   G A 123      17.451 149.178 155.424  1.00  0.00           H  
ATOM   3970  H1'   G A 123      18.493 151.238 155.949  1.00  0.00           H  
ATOM   3971  H8    G A 123      16.776 154.566 156.079  1.00  0.00           H  
ATOM   3972  H1    G A 123      17.087 151.690 161.788  1.00  0.00           H  
ATOM   3973  H21   G A 123      17.716 149.607 161.571  1.00  0.00           H  
ATOM   3974  H22   G A 123      18.073 148.903 160.029  1.00  0.00           H  
ATOM   3975  P     G A 124      13.192 151.121 154.054  1.00  0.00           P  
ATOM   3976  OP1   G A 124      12.393 150.368 153.053  1.00  0.00           O  
ATOM   3977  OP2   G A 124      12.852 152.541 154.342  1.00  0.00           O  
ATOM   3978  O5'   G A 124      13.148 150.331 155.441  1.00  0.00           O  
ATOM   3979  C5'   G A 124      13.632 148.999 155.556  1.00  0.00           C  
ATOM   3980  C4'   G A 124      13.759 148.581 157.002  1.00  0.00           C  
ATOM   3981  O4'   G A 124      14.652 149.491 157.694  1.00  0.00           O  
ATOM   3982  C3'   G A 124      12.475 148.615 157.820  1.00  0.00           C  
ATOM   3983  O3'   G A 124      11.699 147.439 157.664  1.00  0.00           O  
ATOM   3984  C2'   G A 124      12.982 148.815 159.242  1.00  0.00           C  
ATOM   3985  O2'   G A 124      13.409 147.582 159.805  1.00  0.00           O  
ATOM   3986  C1'   G A 124      14.203 149.705 159.014  1.00  0.00           C  
ATOM   3987  N9    G A 124      13.910 151.143 159.189  1.00  0.00           N  
ATOM   3988  C8    G A 124      13.906 152.136 158.231  1.00  0.00           C  
ATOM   3989  N7    G A 124      13.624 153.323 158.703  1.00  0.00           N  
ATOM   3990  C5    G A 124      13.437 153.103 160.061  1.00  0.00           C  
ATOM   3991  C6    G A 124      13.107 154.006 161.102  1.00  0.00           C  
ATOM   3992  O6    G A 124      12.908 155.224 161.035  1.00  0.00           O  
ATOM   3993  N1    G A 124      13.017 153.353 162.328  1.00  0.00           N  
ATOM   3994  C2    G A 124      13.215 152.008 162.530  1.00  0.00           C  
ATOM   3995  N2    G A 124      13.083 151.562 163.788  1.00  0.00           N  
ATOM   3996  N3    G A 124      13.522 151.155 161.570  1.00  0.00           N  
ATOM   3997  C4    G A 124      13.615 151.768 160.374  1.00  0.00           C  
ATOM   3998  H5'   G A 124      14.593 148.937 155.090  1.00  0.00           H  
ATOM   3999 H5''   G A 124      12.952 148.338 155.061  1.00  0.00           H  
ATOM   4000  H4'   G A 124      14.170 147.594 157.043  1.00  0.00           H  
ATOM   4001  H3'   G A 124      11.893 149.464 157.529  1.00  0.00           H  
ATOM   4002  H2'   G A 124      12.251 149.298 159.857  1.00  0.00           H  
ATOM   4003 HO2'   G A 124      13.737 147.737 160.737  1.00  0.00           H  
ATOM   4004  H1'   G A 124      14.976 149.420 159.697  1.00  0.00           H  
ATOM   4005  H8    G A 124      14.114 151.952 157.198  1.00  0.00           H  
ATOM   4006  H1    G A 124      12.789 153.908 163.128  1.00  0.00           H  
ATOM   4007  H21   G A 124      12.851 152.200 164.523  1.00  0.00           H  
ATOM   4008  H22   G A 124      13.216 150.592 163.991  1.00  0.00           H  
ATOM   4009  P     A A 125      10.101 147.485 157.836  1.00  0.00           P  
ATOM   4010  OP1   A A 125       9.532 146.397 157.001  1.00  0.00           O  
ATOM   4011  OP2   A A 125       9.637 148.882 157.627  1.00  0.00           O  
ATOM   4012  O5'   A A 125       9.860 147.098 159.363  1.00  0.00           O  
ATOM   4013  C5'   A A 125       8.536 146.994 159.880  1.00  0.00           C  
ATOM   4014  C4'   A A 125       8.485 146.221 161.176  1.00  0.00           C  
ATOM   4015  O4'   A A 125       8.955 144.865 160.944  1.00  0.00           O  
ATOM   4016  C3'   A A 125       9.334 146.783 162.319  1.00  0.00           C  
ATOM   4017  O3'   A A 125       8.642 146.641 163.560  1.00  0.00           O  
ATOM   4018  C2'   A A 125      10.573 145.893 162.299  1.00  0.00           C  
ATOM   4019  O2'   A A 125      11.245 145.782 163.535  1.00  0.00           O  
ATOM   4020  C1'   A A 125       9.986 144.557 161.857  1.00  0.00           C  
ATOM   4021  N9    A A 125      10.952 143.684 161.193  1.00  0.00           N  
ATOM   4022  C8    A A 125      11.884 144.018 160.242  1.00  0.00           C  
ATOM   4023  N7    A A 125      12.616 143.003 159.856  1.00  0.00           N  
ATOM   4024  C5    A A 125      12.135 141.936 160.606  1.00  0.00           C  
ATOM   4025  C6    A A 125      12.491 140.573 160.667  1.00  0.00           C  
ATOM   4026  N6    A A 125      13.459 140.019 159.929  1.00  0.00           N  
ATOM   4027  N1    A A 125      11.804 139.784 161.528  1.00  0.00           N  
ATOM   4028  C2    A A 125      10.830 140.333 162.272  1.00  0.00           C  
ATOM   4029  N3    A A 125      10.402 141.594 162.302  1.00  0.00           N  
ATOM   4030  C4    A A 125      11.107 142.347 161.437  1.00  0.00           C  
ATOM   4031  H5'   A A 125       7.923 146.496 159.158  1.00  0.00           H  
ATOM   4032 H5''   A A 125       8.156 147.979 160.052  1.00  0.00           H  
ATOM   4033  H4'   A A 125       7.467 146.175 161.502  1.00  0.00           H  
ATOM   4034  H3'   A A 125       9.593 147.805 162.138  1.00  0.00           H  
ATOM   4035  H2'   A A 125      11.254 146.247 161.554  1.00  0.00           H  
ATOM   4036 HO2'   A A 125      12.039 145.184 163.430  1.00  0.00           H  
ATOM   4037  H1'   A A 125       9.572 144.052 162.705  1.00  0.00           H  
ATOM   4038  H8    A A 125      12.001 145.009 159.855  1.00  0.00           H  
ATOM   4039  H61   A A 125      13.662 139.044 160.021  1.00  0.00           H  
ATOM   4040  H62   A A 125      13.980 140.580 159.285  1.00  0.00           H  
ATOM   4041  H2    A A 125      10.326 139.662 162.935  1.00  0.00           H  
ATOM   4042  P     A A 126       7.436 147.641 163.927  1.00  0.00           P  
ATOM   4043  OP1   A A 126       6.707 147.082 165.096  1.00  0.00           O  
ATOM   4044  OP2   A A 126       6.701 147.962 162.678  1.00  0.00           O  
ATOM   4045  O5'   A A 126       8.170 148.971 164.401  1.00  0.00           O  
ATOM   4046  C5'   A A 126       8.931 148.991 165.600  1.00  0.00           C  
ATOM   4047  C4'   A A 126       9.615 150.319 165.813  1.00  0.00           C  
ATOM   4048  O4'   A A 126       8.667 151.289 166.321  1.00  0.00           O  
ATOM   4049  C3'   A A 126      10.742 150.318 166.834  1.00  0.00           C  
ATOM   4050  O3'   A A 126      11.969 149.898 166.260  1.00  0.00           O  
ATOM   4051  C2'   A A 126      10.778 151.762 167.323  1.00  0.00           C  
ATOM   4052  O2'   A A 126      11.619 152.561 166.502  1.00  0.00           O  
ATOM   4053  C1'   A A 126       9.323 152.215 167.154  1.00  0.00           C  
ATOM   4054  N9    A A 126       8.595 152.336 168.434  1.00  0.00           N  
ATOM   4055  C8    A A 126       8.353 151.395 169.405  1.00  0.00           C  
ATOM   4056  N7    A A 126       7.656 151.858 170.420  1.00  0.00           N  
ATOM   4057  C5    A A 126       7.422 153.191 170.103  1.00  0.00           C  
ATOM   4058  C6    A A 126       6.739 154.238 170.764  1.00  0.00           C  
ATOM   4059  N6    A A 126       6.129 154.122 171.944  1.00  0.00           N  
ATOM   4060  N1    A A 126       6.696 155.442 170.158  1.00  0.00           N  
ATOM   4061  C2    A A 126       7.300 155.579 168.973  1.00  0.00           C  
ATOM   4062  N3    A A 126       7.968 154.680 168.254  1.00  0.00           N  
ATOM   4063  C4    A A 126       7.992 153.490 168.879  1.00  0.00           C  
ATOM   4064  H5'   A A 126       9.675 148.223 165.550  1.00  0.00           H  
ATOM   4065 H5''   A A 126       8.278 148.802 166.427  1.00  0.00           H  
ATOM   4066  H4'   A A 126       9.997 150.666 164.876  1.00  0.00           H  
ATOM   4067  H3'   A A 126      10.487 149.671 167.647  1.00  0.00           H  
ATOM   4068  H2'   A A 126      11.080 151.813 168.348  1.00  0.00           H  
ATOM   4069 HO2'   A A 126      11.624 153.500 166.845  1.00  0.00           H  
ATOM   4070  H1'   A A 126       9.319 153.169 166.670  1.00  0.00           H  
ATOM   4071  H8    A A 126       8.698 150.384 169.342  1.00  0.00           H  
ATOM   4072  H61   A A 126       5.666 154.911 172.347  1.00  0.00           H  
ATOM   4073  H62   A A 126       6.134 153.246 172.426  1.00  0.00           H  
ATOM   4074  H2    A A 126       7.237 156.555 168.539  1.00  0.00           H  
ATOM   4075  P     A A 127      12.866 148.766 166.958  1.00  0.00           P  
ATOM   4076  OP1   A A 127      13.957 148.405 166.009  1.00  0.00           O  
ATOM   4077  OP2   A A 127      11.955 147.722 167.493  1.00  0.00           O  
ATOM   4078  O5'   A A 127      13.529 149.512 168.199  1.00  0.00           O  
ATOM   4079  C5'   A A 127      14.452 150.575 168.006  1.00  0.00           C  
ATOM   4080  C4'   A A 127      15.011 151.063 169.320  1.00  0.00           C  
ATOM   4081  O4'   A A 127      13.931 151.600 170.129  1.00  0.00           O  
ATOM   4082  C3'   A A 127      15.657 149.995 170.197  1.00  0.00           C  
ATOM   4083  O3'   A A 127      17.016 149.758 169.857  1.00  0.00           O  
ATOM   4084  C2'   A A 127      15.449 150.538 171.604  1.00  0.00           C  
ATOM   4085  O2'   A A 127      16.411 151.532 171.924  1.00  0.00           O  
ATOM   4086  C1'   A A 127      14.078 151.196 171.470  1.00  0.00           C  
ATOM   4087  N9    A A 127      12.981 150.260 171.773  1.00  0.00           N  
ATOM   4088  C8    A A 127      13.026 148.896 171.959  1.00  0.00           C  
ATOM   4089  N7    A A 127      11.854 148.362 172.209  1.00  0.00           N  
ATOM   4090  C5    A A 127      10.980 149.445 172.176  1.00  0.00           C  
ATOM   4091  C6    A A 127       9.588 149.551 172.360  1.00  0.00           C  
ATOM   4092  N6    A A 127       8.796 148.507 172.628  1.00  0.00           N  
ATOM   4093  N1    A A 127       9.038 150.786 172.262  1.00  0.00           N  
ATOM   4094  C2    A A 127       9.833 151.832 171.995  1.00  0.00           C  
ATOM   4095  N3    A A 127      11.148 151.858 171.798  1.00  0.00           N  
ATOM   4096  C4    A A 127      11.664 150.619 171.907  1.00  0.00           C  
ATOM   4097  H5'   A A 127      13.953 151.385 167.517  1.00  0.00           H  
ATOM   4098 H5''   A A 127      15.257 150.230 167.392  1.00  0.00           H  
ATOM   4099  H4'   A A 127      15.724 151.838 169.130  1.00  0.00           H  
ATOM   4100  H3'   A A 127      15.109 149.082 170.093  1.00  0.00           H  
ATOM   4101  H2'   A A 127      15.439 149.753 172.331  1.00  0.00           H  
ATOM   4102 HO2'   A A 127      16.248 151.867 172.852  1.00  0.00           H  
ATOM   4103  H1'   A A 127      14.018 152.048 172.115  1.00  0.00           H  
ATOM   4104  H8    A A 127      13.930 148.326 171.905  1.00  0.00           H  
ATOM   4105  H61   A A 127       7.813 148.643 172.749  1.00  0.00           H  
ATOM   4106  H62   A A 127       9.187 147.590 172.707  1.00  0.00           H  
ATOM   4107  H2    A A 127       9.340 152.780 171.931  1.00  0.00           H  
ATOM   4108  P     C A 128      17.988 148.945 170.847  1.00  0.00           P  
ATOM   4109  OP1   C A 128      17.143 148.212 171.826  1.00  0.00           O  
ATOM   4110  OP2   C A 128      19.026 149.889 171.338  1.00  0.00           O  
ATOM   4111  O5'   C A 128      18.695 147.867 169.906  1.00  0.00           O  
ATOM   4112  C5'   C A 128      19.367 148.247 168.711  1.00  0.00           C  
ATOM   4113  C4'   C A 128      18.709 147.643 167.494  1.00  0.00           C  
ATOM   4114  O4'   C A 128      17.495 148.371 167.186  1.00  0.00           O  
ATOM   4115  C3'   C A 128      19.505 147.684 166.197  1.00  0.00           C  
ATOM   4116  O3'   C A 128      20.443 146.625 166.101  1.00  0.00           O  
ATOM   4117  C2'   C A 128      18.415 147.602 165.135  1.00  0.00           C  
ATOM   4118  O2'   C A 128      17.985 146.261 164.951  1.00  0.00           O  
ATOM   4119  C1'   C A 128      17.280 148.387 165.791  1.00  0.00           C  
ATOM   4120  N1    C A 128      17.214 149.794 165.332  1.00  0.00           N  
ATOM   4121  C2    C A 128      16.444 150.094 164.204  1.00  0.00           C  
ATOM   4122  O2    C A 128      15.854 149.173 163.620  1.00  0.00           O  
ATOM   4123  N3    C A 128      16.363 151.379 163.779  1.00  0.00           N  
ATOM   4124  C4    C A 128      17.008 152.349 164.434  1.00  0.00           C  
ATOM   4125  N4    C A 128      16.896 153.602 163.978  1.00  0.00           N  
ATOM   4126  C5    C A 128      17.797 152.067 165.589  1.00  0.00           C  
ATOM   4127  C6    C A 128      17.870 150.792 166.000  1.00  0.00           C  
ATOM   4128  H5'   C A 128      20.382 147.912 168.761  1.00  0.00           H  
ATOM   4129 H5''   C A 128      19.347 149.313 168.624  1.00  0.00           H  
ATOM   4130  H4'   C A 128      18.455 146.626 167.710  1.00  0.00           H  
ATOM   4131  H3'   C A 128      20.014 148.622 166.118  1.00  0.00           H  
ATOM   4132  H2'   C A 128      18.725 148.049 164.214  1.00  0.00           H  
ATOM   4133 HO2'   C A 128      17.271 146.233 164.251  1.00  0.00           H  
ATOM   4134  H1'   C A 128      16.350 147.904 165.575  1.00  0.00           H  
ATOM   4135  H41   C A 128      17.367 154.349 164.447  1.00  0.00           H  
ATOM   4136  H42   C A 128      16.341 153.792 163.168  1.00  0.00           H  
ATOM   4137  H5    C A 128      18.313 152.846 166.110  1.00  0.00           H  
ATOM   4138  H6    C A 128      18.451 150.551 166.865  1.00  0.00           H  
ATOM   4139  P     C A 129      22.020 146.898 166.241  1.00  0.00           P  
ATOM   4140  OP1   C A 129      22.627 145.694 166.861  1.00  0.00           O  
ATOM   4141  OP2   C A 129      22.216 148.232 166.863  1.00  0.00           O  
ATOM   4142  O5'   C A 129      22.542 146.955 164.738  1.00  0.00           O  
ATOM   4143  C5'   C A 129      22.628 145.778 163.946  1.00  0.00           C  
ATOM   4144  C4'   C A 129      22.371 146.089 162.494  1.00  0.00           C  
ATOM   4145  O4'   C A 129      21.135 146.832 162.392  1.00  0.00           O  
ATOM   4146  C3'   C A 129      23.418 146.963 161.812  1.00  0.00           C  
ATOM   4147  O3'   C A 129      24.464 146.182 161.253  1.00  0.00           O  
ATOM   4148  C2'   C A 129      22.623 147.736 160.760  1.00  0.00           C  
ATOM   4149  O2'   C A 129      22.587 147.048 159.519  1.00  0.00           O  
ATOM   4150  C1'   C A 129      21.215 147.786 161.363  1.00  0.00           C  
ATOM   4151  N1    C A 129      20.873 149.108 161.925  1.00  0.00           N  
ATOM   4152  C2    C A 129      20.621 150.140 161.026  1.00  0.00           C  
ATOM   4153  O2    C A 129      20.713 149.903 159.810  1.00  0.00           O  
ATOM   4154  N3    C A 129      20.297 151.362 161.499  1.00  0.00           N  
ATOM   4155  C4    C A 129      20.213 151.561 162.815  1.00  0.00           C  
ATOM   4156  N4    C A 129      19.888 152.787 163.235  1.00  0.00           N  
ATOM   4157  C5    C A 129      20.456 150.517 163.757  1.00  0.00           C  
ATOM   4158  C6    C A 129      20.778 149.312 163.273  1.00  0.00           C  
ATOM   4159  H5'   C A 129      21.900 145.072 164.287  1.00  0.00           H  
ATOM   4160 H5''   C A 129      23.607 145.358 164.047  1.00  0.00           H  
ATOM   4161  H4'   C A 129      22.274 145.172 161.952  1.00  0.00           H  
ATOM   4162  H3'   C A 129      23.827 147.649 162.524  1.00  0.00           H  
ATOM   4163  H2'   C A 129      23.018 148.723 160.635  1.00  0.00           H  
ATOM   4164 HO2'   C A 129      22.060 147.582 158.857  1.00  0.00           H  
ATOM   4165  H1'   C A 129      20.503 147.537 160.604  1.00  0.00           H  
ATOM   4166  H41   C A 129      19.815 152.977 164.214  1.00  0.00           H  
ATOM   4167  H42   C A 129      19.718 153.515 162.570  1.00  0.00           H  
ATOM   4168  H5    C A 129      20.383 150.691 164.810  1.00  0.00           H  
ATOM   4169  H6    C A 129      20.963 148.501 163.947  1.00  0.00           H  
ATOM   4170  P     C A 130      26.010 146.538 161.509  1.00  0.00           P  
ATOM   4171  OP1   C A 130      26.778 145.270 161.378  1.00  0.00           O  
ATOM   4172  OP2   C A 130      26.117 147.328 162.763  1.00  0.00           O  
ATOM   4173  O5'   C A 130      26.393 147.481 160.281  1.00  0.00           O  
ATOM   4174  C5'   C A 130      26.576 146.940 158.980  1.00  0.00           C  
ATOM   4175  C4'   C A 130      26.346 147.971 157.901  1.00  0.00           C  
ATOM   4176  O4'   C A 130      25.036 148.568 158.052  1.00  0.00           O  
ATOM   4177  C3'   C A 130      27.301 149.156 157.879  1.00  0.00           C  
ATOM   4178  O3'   C A 130      28.516 148.839 157.220  1.00  0.00           O  
ATOM   4179  C2'   C A 130      26.492 150.241 157.169  1.00  0.00           C  
ATOM   4180  O2'   C A 130      26.622 150.146 155.759  1.00  0.00           O  
ATOM   4181  C1'   C A 130      25.053 149.894 157.568  1.00  0.00           C  
ATOM   4182  N1    C A 130      24.509 150.795 158.607  1.00  0.00           N  
ATOM   4183  C2    C A 130      24.045 152.060 158.226  1.00  0.00           C  
ATOM   4184  O2    C A 130      24.111 152.399 157.034  1.00  0.00           O  
ATOM   4185  N3    C A 130      23.538 152.888 159.168  1.00  0.00           N  
ATOM   4186  C4    C A 130      23.482 152.490 160.442  1.00  0.00           C  
ATOM   4187  N4    C A 130      22.973 153.329 161.349  1.00  0.00           N  
ATOM   4188  C5    C A 130      23.944 151.205 160.850  1.00  0.00           C  
ATOM   4189  C6    C A 130      24.445 150.396 159.910  1.00  0.00           C  
ATOM   4190  H5'   C A 130      25.886 146.134 158.841  1.00  0.00           H  
ATOM   4191 H5''   C A 130      27.577 146.571 158.897  1.00  0.00           H  
ATOM   4192  H4'   C A 130      26.389 147.483 156.950  1.00  0.00           H  
ATOM   4193  H3'   C A 130      27.509 149.465 158.882  1.00  0.00           H  
ATOM   4194  H2'   C A 130      26.765 151.215 157.517  1.00  0.00           H  
ATOM   4195 HO2'   C A 130      26.082 150.868 155.325  1.00  0.00           H  
ATOM   4196  H1'   C A 130      24.430 149.953 156.700  1.00  0.00           H  
ATOM   4197  H41   C A 130      22.920 153.055 162.309  1.00  0.00           H  
ATOM   4198  H42   C A 130      22.645 154.231 161.067  1.00  0.00           H  
ATOM   4199  H5    C A 130      23.892 150.898 161.874  1.00  0.00           H  
ATOM   4200  H6    C A 130      24.800 149.424 160.183  1.00  0.00           H  
ATOM   4201  P     A A 131      29.699 149.919 157.073  1.00  0.00           P  
ATOM   4202  OP1   A A 131      30.391 149.657 155.783  1.00  0.00           O  
ATOM   4203  OP2   A A 131      30.480 149.904 158.333  1.00  0.00           O  
ATOM   4204  O5'   A A 131      28.960 151.326 156.949  1.00  0.00           O  
ATOM   4205  C5'   A A 131      29.678 152.489 156.562  1.00  0.00           C  
ATOM   4206  C4'   A A 131      28.819 153.421 155.745  1.00  0.00           C  
ATOM   4207  O4'   A A 131      27.660 153.817 156.519  1.00  0.00           O  
ATOM   4208  C3'   A A 131      29.457 154.740 155.328  1.00  0.00           C  
ATOM   4209  O3'   A A 131      30.274 154.617 154.172  1.00  0.00           O  
ATOM   4210  C2'   A A 131      28.249 155.646 155.109  1.00  0.00           C  
ATOM   4211  O2'   A A 131      27.698 155.469 153.813  1.00  0.00           O  
ATOM   4212  C1'   A A 131      27.255 155.117 156.148  1.00  0.00           C  
ATOM   4213  N9    A A 131      27.182 155.968 157.349  1.00  0.00           N  
ATOM   4214  C8    A A 131      27.429 155.630 158.657  1.00  0.00           C  
ATOM   4215  N7    A A 131      27.263 156.625 159.497  1.00  0.00           N  
ATOM   4216  C5    A A 131      26.873 157.686 158.689  1.00  0.00           C  
ATOM   4217  C6    A A 131      26.543 159.024 158.970  1.00  0.00           C  
ATOM   4218  N6    A A 131      26.552 159.545 160.199  1.00  0.00           N  
ATOM   4219  N1    A A 131      26.199 159.816 157.930  1.00  0.00           N  
ATOM   4220  C2    A A 131      26.189 159.292 156.698  1.00  0.00           C  
ATOM   4221  N3    A A 131      26.477 158.054 156.309  1.00  0.00           N  
ATOM   4222  C4    A A 131      26.816 157.293 157.365  1.00  0.00           C  
ATOM   4223  H5'   A A 131      30.526 152.196 155.979  1.00  0.00           H  
ATOM   4224 H5''   A A 131      30.009 153.002 157.441  1.00  0.00           H  
ATOM   4225  H4'   A A 131      28.488 152.905 154.868  1.00  0.00           H  
ATOM   4226  H3'   A A 131      30.044 155.121 156.138  1.00  0.00           H  
ATOM   4227  H2'   A A 131      28.494 156.672 155.291  1.00  0.00           H  
ATOM   4228 HO2'   A A 131      26.910 156.075 153.700  1.00  0.00           H  
ATOM   4229  H1'   A A 131      26.284 155.063 155.702  1.00  0.00           H  
ATOM   4230  H8    A A 131      27.728 154.649 158.962  1.00  0.00           H  
ATOM   4231  H61   A A 131      26.307 160.505 160.337  1.00  0.00           H  
ATOM   4232  H62   A A 131      26.803 158.976 160.982  1.00  0.00           H  
ATOM   4233  H2    A A 131      25.909 159.966 155.915  1.00  0.00           H  
ATOM   4234  P     G A 132      31.877 154.554 154.292  1.00  0.00           P  
ATOM   4235  OP1   G A 132      32.355 153.489 153.376  1.00  0.00           O  
ATOM   4236  OP2   G A 132      32.233 154.505 155.732  1.00  0.00           O  
ATOM   4237  O5'   G A 132      32.378 155.955 153.718  1.00  0.00           O  
ATOM   4238  C5'   G A 132      32.214 156.292 152.347  1.00  0.00           C  
ATOM   4239  C4'   G A 132      31.738 157.714 152.187  1.00  0.00           C  
ATOM   4240  O4'   G A 132      30.494 157.888 152.916  1.00  0.00           O  
ATOM   4241  C3'   G A 132      32.660 158.790 152.747  1.00  0.00           C  
ATOM   4242  O3'   G A 132      33.692 159.148 151.841  1.00  0.00           O  
ATOM   4243  C2'   G A 132      31.698 159.930 153.068  1.00  0.00           C  
ATOM   4244  O2'   G A 132      31.387 160.690 151.909  1.00  0.00           O  
ATOM   4245  C1'   G A 132      30.449 159.167 153.509  1.00  0.00           C  
ATOM   4246  N9    G A 132      30.374 158.991 154.972  1.00  0.00           N  
ATOM   4247  C8    G A 132      30.657 157.841 155.668  1.00  0.00           C  
ATOM   4248  N7    G A 132      30.497 157.962 156.956  1.00  0.00           N  
ATOM   4249  C5    G A 132      30.079 159.275 157.123  1.00  0.00           C  
ATOM   4250  C6    G A 132      29.749 159.987 158.307  1.00  0.00           C  
ATOM   4251  O6    G A 132      29.761 159.586 159.478  1.00  0.00           O  
ATOM   4252  N1    G A 132      29.374 161.298 158.026  1.00  0.00           N  
ATOM   4253  C2    G A 132      29.321 161.851 156.771  1.00  0.00           C  
ATOM   4254  N2    G A 132      28.935 163.132 156.715  1.00  0.00           N  
ATOM   4255  N3    G A 132      29.625 161.201 155.657  1.00  0.00           N  
ATOM   4256  C4    G A 132      29.994 159.925 155.906  1.00  0.00           C  
ATOM   4257  H5'   G A 132      31.495 155.632 151.909  1.00  0.00           H  
ATOM   4258 H5''   G A 132      33.153 156.180 151.846  1.00  0.00           H  
ATOM   4259  H4'   G A 132      31.564 157.909 151.149  1.00  0.00           H  
ATOM   4260  H3'   G A 132      33.099 158.436 153.656  1.00  0.00           H  
ATOM   4261  H2'   G A 132      32.075 160.551 153.854  1.00  0.00           H  
ATOM   4262 HO2'   G A 132      30.756 161.427 152.153  1.00  0.00           H  
ATOM   4263  H1'   G A 132      29.577 159.686 153.169  1.00  0.00           H  
ATOM   4264  H8    G A 132      30.977 156.934 155.199  1.00  0.00           H  
ATOM   4265  H1    G A 132      29.124 161.882 158.798  1.00  0.00           H  
ATOM   4266  H21   G A 132      28.707 163.623 157.556  1.00  0.00           H  
ATOM   4267  H22   G A 132      28.874 163.598 155.832  1.00  0.00           H  
ATOM   4268  P     U A 133      35.152 159.558 152.378  1.00  0.00           P  
ATOM   4269  OP1   U A 133      36.057 159.659 151.202  1.00  0.00           O  
ATOM   4270  OP2   U A 133      35.509 158.655 153.503  1.00  0.00           O  
ATOM   4271  O5'   U A 133      34.954 161.033 152.953  1.00  0.00           O  
ATOM   4272  C5'   U A 133      34.637 162.111 152.084  1.00  0.00           C  
ATOM   4273  C4'   U A 133      34.226 163.352 152.840  1.00  0.00           C  
ATOM   4274  O4'   U A 133      33.044 163.088 153.642  1.00  0.00           O  
ATOM   4275  C3'   U A 133      35.224 163.901 153.845  1.00  0.00           C  
ATOM   4276  O3'   U A 133      36.291 164.617 153.246  1.00  0.00           O  
ATOM   4277  C2'   U A 133      34.336 164.749 154.746  1.00  0.00           C  
ATOM   4278  O2'   U A 133      34.019 165.993 154.135  1.00  0.00           O  
ATOM   4279  C1'   U A 133      33.073 163.888 154.811  1.00  0.00           C  
ATOM   4280  N1    U A 133      33.075 163.007 156.002  1.00  0.00           N  
ATOM   4281  C2    U A 133      32.354 163.426 157.103  1.00  0.00           C  
ATOM   4282  O2    U A 133      31.712 164.463 157.121  1.00  0.00           O  
ATOM   4283  N3    U A 133      32.398 162.578 158.180  1.00  0.00           N  
ATOM   4284  C4    U A 133      33.085 161.384 158.272  1.00  0.00           C  
ATOM   4285  O4    U A 133      33.027 160.734 159.316  1.00  0.00           O  
ATOM   4286  C5    U A 133      33.817 161.021 157.097  1.00  0.00           C  
ATOM   4287  C6    U A 133      33.789 161.830 156.032  1.00  0.00           C  
ATOM   4288  H5'   U A 133      33.831 161.814 151.446  1.00  0.00           H  
ATOM   4289 H5''   U A 133      35.497 162.339 151.490  1.00  0.00           H  
ATOM   4290  H4'   U A 133      33.994 164.121 152.133  1.00  0.00           H  
ATOM   4291  H3'   U A 133      35.626 163.090 154.416  1.00  0.00           H  
ATOM   4292  H2'   U A 133      34.771 164.885 155.714  1.00  0.00           H  
ATOM   4293 HO2'   U A 133      33.437 166.527 154.748  1.00  0.00           H  
ATOM   4294  H1'   U A 133      32.210 164.520 154.834  1.00  0.00           H  
ATOM   4295  H3    U A 133      31.876 162.855 158.987  1.00  0.00           H  
ATOM   4296  H5    U A 133      34.381 160.112 157.071  1.00  0.00           H  
ATOM   4297  H6    U A 133      34.347 161.550 155.163  1.00  0.00           H  
ATOM   4298  P     G A 134      37.783 164.487 153.834  1.00  0.00           P  
ATOM   4299  OP1   G A 134      38.743 164.781 152.737  1.00  0.00           O  
ATOM   4300  OP2   G A 134      37.883 163.200 154.569  1.00  0.00           O  
ATOM   4301  O5'   G A 134      37.871 165.656 154.913  1.00  0.00           O  
ATOM   4302  C5'   G A 134      37.544 166.994 154.567  1.00  0.00           C  
ATOM   4303  C4'   G A 134      37.221 167.820 155.788  1.00  0.00           C  
ATOM   4304  O4'   G A 134      35.975 167.360 156.378  1.00  0.00           O  
ATOM   4305  C3'   G A 134      38.224 167.742 156.930  1.00  0.00           C  
ATOM   4306  O3'   G A 134      39.356 168.576 156.741  1.00  0.00           O  
ATOM   4307  C2'   G A 134      37.376 168.114 158.138  1.00  0.00           C  
ATOM   4308  O2'   G A 134      37.184 169.520 158.216  1.00  0.00           O  
ATOM   4309  C1'   G A 134      36.046 167.446 157.785  1.00  0.00           C  
ATOM   4310  N9    G A 134      35.954 166.080 158.337  1.00  0.00           N  
ATOM   4311  C8    G A 134      36.354 164.913 157.727  1.00  0.00           C  
ATOM   4312  N7    G A 134      36.154 163.852 158.458  1.00  0.00           N  
ATOM   4313  C5    G A 134      35.589 164.348 159.627  1.00  0.00           C  
ATOM   4314  C6    G A 134      35.154 163.670 160.797  1.00  0.00           C  
ATOM   4315  O6    G A 134      35.185 162.458 161.041  1.00  0.00           O  
ATOM   4316  N1    G A 134      34.644 164.555 161.744  1.00  0.00           N  
ATOM   4317  C2    G A 134      34.560 165.918 161.587  1.00  0.00           C  
ATOM   4318  N2    G A 134      34.034 166.601 162.616  1.00  0.00           N  
ATOM   4319  N3    G A 134      34.959 166.563 160.501  1.00  0.00           N  
ATOM   4320  C4    G A 134      35.461 165.721 159.569  1.00  0.00           C  
ATOM   4321  H5'   G A 134      36.694 166.987 153.918  1.00  0.00           H  
ATOM   4322 H5''   G A 134      38.377 167.435 154.060  1.00  0.00           H  
ATOM   4323  H4'   G A 134      37.109 168.843 155.495  1.00  0.00           H  
ATOM   4324  H3'   G A 134      38.553 166.729 157.035  1.00  0.00           H  
ATOM   4325  H2'   G A 134      37.787 167.721 159.045  1.00  0.00           H  
ATOM   4326 HO2'   G A 134      36.625 169.736 159.017  1.00  0.00           H  
ATOM   4327  H1'   G A 134      35.235 168.039 158.152  1.00  0.00           H  
ATOM   4328  H8    G A 134      36.787 164.880 156.749  1.00  0.00           H  
ATOM   4329  H1    G A 134      34.313 164.169 162.605  1.00  0.00           H  
ATOM   4330  H21   G A 134      33.730 166.115 163.436  1.00  0.00           H  
ATOM   4331  H22   G A 134      33.946 167.596 162.563  1.00  0.00           H  
ATOM   4332  P     U A 135      40.748 168.225 157.467  1.00  0.00           P  
ATOM   4333  OP1   U A 135      41.824 169.017 156.819  1.00  0.00           O  
ATOM   4334  OP2   U A 135      40.887 166.747 157.532  1.00  0.00           O  
ATOM   4335  O5'   U A 135      40.548 168.777 158.948  1.00  0.00           O  
ATOM   4336  C5'   U A 135      41.328 168.278 160.024  1.00  0.00           C  
ATOM   4337  C4'   U A 135      40.516 168.164 161.290  1.00  0.00           C  
ATOM   4338  O4'   U A 135      39.181 167.681 160.978  1.00  0.00           O  
ATOM   4339  C3'   U A 135      41.037 167.173 162.319  1.00  0.00           C  
ATOM   4340  O3'   U A 135      42.086 167.698 163.112  1.00  0.00           O  
ATOM   4341  C2'   U A 135      39.782 166.825 163.103  1.00  0.00           C  
ATOM   4342  O2'   U A 135      39.450 167.864 164.015  1.00  0.00           O  
ATOM   4343  C1'   U A 135      38.740 166.796 161.988  1.00  0.00           C  
ATOM   4344  N1    U A 135      38.595 165.445 161.391  1.00  0.00           N  
ATOM   4345  C2    U A 135      37.901 164.469 162.088  1.00  0.00           C  
ATOM   4346  O2    U A 135      37.398 164.654 163.184  1.00  0.00           O  
ATOM   4347  N3    U A 135      37.819 163.255 161.451  1.00  0.00           N  
ATOM   4348  C4    U A 135      38.340 162.920 160.219  1.00  0.00           C  
ATOM   4349  O4    U A 135      38.177 161.779 159.782  1.00  0.00           O  
ATOM   4350  C5    U A 135      39.040 163.978 159.558  1.00  0.00           C  
ATOM   4351  C6    U A 135      39.138 165.170 160.155  1.00  0.00           C  
ATOM   4352  H5'   U A 135      42.149 168.943 160.196  1.00  0.00           H  
ATOM   4353 H5''   U A 135      41.702 167.310 159.763  1.00  0.00           H  
ATOM   4354  H4'   U A 135      40.440 169.130 161.744  1.00  0.00           H  
ATOM   4355  H3'   U A 135      41.387 166.297 161.814  1.00  0.00           H  
ATOM   4356  H2'   U A 135      39.868 165.878 163.593  1.00  0.00           H  
ATOM   4357 HO2'   U A 135      38.623 167.614 164.519  1.00  0.00           H  
ATOM   4358  H1'   U A 135      37.796 167.125 162.369  1.00  0.00           H  
ATOM   4359  H3    U A 135      37.326 162.532 161.935  1.00  0.00           H  
ATOM   4360  H5    U A 135      39.480 163.817 158.596  1.00  0.00           H  
ATOM   4361  H6    U A 135      39.665 165.950 159.647  1.00  0.00           H  
ATOM   4362  P     G A 136      43.550 167.037 163.057  1.00  0.00           P  
ATOM   4363  OP1   G A 136      44.531 168.111 162.760  1.00  0.00           O  
ATOM   4364  OP2   G A 136      43.496 165.834 162.187  1.00  0.00           O  
ATOM   4365  O5'   G A 136      43.800 166.535 164.545  1.00  0.00           O  
ATOM   4366  C5'   G A 136      43.290 167.251 165.661  1.00  0.00           C  
ATOM   4367  C4'   G A 136      42.758 166.307 166.707  1.00  0.00           C  
ATOM   4368  O4'   G A 136      41.478 165.780 166.277  1.00  0.00           O  
ATOM   4369  C3'   G A 136      43.619 165.077 166.967  1.00  0.00           C  
ATOM   4370  O3'   G A 136      44.639 165.342 167.916  1.00  0.00           O  
ATOM   4371  C2'   G A 136      42.608 164.035 167.434  1.00  0.00           C  
ATOM   4372  O2'   G A 136      42.334 164.170 168.821  1.00  0.00           O  
ATOM   4373  C1'   G A 136      41.360 164.423 166.637  1.00  0.00           C  
ATOM   4374  N9    G A 136      41.198 163.642 165.397  1.00  0.00           N  
ATOM   4375  C8    G A 136      41.457 164.088 164.123  1.00  0.00           C  
ATOM   4376  N7    G A 136      41.211 163.196 163.205  1.00  0.00           N  
ATOM   4377  C5    G A 136      40.753 162.096 163.919  1.00  0.00           C  
ATOM   4378  C6    G A 136      40.332 160.824 163.460  1.00  0.00           C  
ATOM   4379  O6    G A 136      40.277 160.401 162.300  1.00  0.00           O  
ATOM   4380  N1    G A 136      39.949 160.007 164.517  1.00  0.00           N  
ATOM   4381  C2    G A 136      39.966 160.362 165.846  1.00  0.00           C  
ATOM   4382  N2    G A 136      39.559 159.439 166.732  1.00  0.00           N  
ATOM   4383  N3    G A 136      40.357 161.547 166.282  1.00  0.00           N  
ATOM   4384  C4    G A 136      40.734 162.356 165.273  1.00  0.00           C  
ATOM   4385  H5'   G A 136      42.499 167.893 165.334  1.00  0.00           H  
ATOM   4386 H5''   G A 136      44.075 167.840 166.087  1.00  0.00           H  
ATOM   4387  H4'   G A 136      42.625 166.841 167.625  1.00  0.00           H  
ATOM   4388  H3'   G A 136      44.063 164.754 166.049  1.00  0.00           H  
ATOM   4389  H2'   G A 136      42.931 163.043 167.195  1.00  0.00           H  
ATOM   4390 HO2'   G A 136      41.670 163.476 169.099  1.00  0.00           H  
ATOM   4391  H1'   G A 136      40.494 164.294 167.252  1.00  0.00           H  
ATOM   4392  H8    G A 136      41.824 165.069 163.906  1.00  0.00           H  
ATOM   4393  H1    G A 136      39.635 159.084 164.293  1.00  0.00           H  
ATOM   4394  H21   G A 136      39.261 158.539 166.415  1.00  0.00           H  
ATOM   4395  H22   G A 136      39.554 159.652 167.709  1.00  0.00           H  
ATOM   4396  P     U A 137      46.150 164.841 167.685  1.00  0.00           P  
ATOM   4397  OP1   U A 137      47.015 166.046 167.598  1.00  0.00           O  
ATOM   4398  OP2   U A 137      46.177 163.861 166.570  1.00  0.00           O  
ATOM   4399  O5'   U A 137      46.494 164.101 169.054  1.00  0.00           O  
ATOM   4400  C5'   U A 137      47.513 163.112 169.127  1.00  0.00           C  
ATOM   4401  C4'   U A 137      47.030 161.882 169.853  1.00  0.00           C  
ATOM   4402  O4'   U A 137      45.791 161.436 169.239  1.00  0.00           O  
ATOM   4403  C3'   U A 137      47.980 160.693 169.801  1.00  0.00           C  
ATOM   4404  O3'   U A 137      47.865 159.922 170.997  1.00  0.00           O  
ATOM   4405  C2'   U A 137      47.470 159.903 168.600  1.00  0.00           C  
ATOM   4406  O2'   U A 137      47.780 158.525 168.622  1.00  0.00           O  
ATOM   4407  C1'   U A 137      45.962 160.148 168.672  1.00  0.00           C  
ATOM   4408  N1    U A 137      45.312 160.156 167.353  1.00  0.00           N  
ATOM   4409  C2    U A 137      45.103 158.953 166.706  1.00  0.00           C  
ATOM   4410  O2    U A 137      45.432 157.876 167.176  1.00  0.00           O  
ATOM   4411  N3    U A 137      44.500 159.066 165.477  1.00  0.00           N  
ATOM   4412  C4    U A 137      44.093 160.227 164.848  1.00  0.00           C  
ATOM   4413  O4    U A 137      43.559 160.158 163.740  1.00  0.00           O  
ATOM   4414  C5    U A 137      44.341 161.429 165.582  1.00  0.00           C  
ATOM   4415  C6    U A 137      44.928 161.345 166.778  1.00  0.00           C  
ATOM   4416  H5'   U A 137      48.355 163.517 169.649  1.00  0.00           H  
ATOM   4417 H5''   U A 137      47.806 162.839 168.135  1.00  0.00           H  
ATOM   4418  H4'   U A 137      46.841 162.133 170.876  1.00  0.00           H  
ATOM   4419  H3'   U A 137      48.989 161.015 169.648  1.00  0.00           H  
ATOM   4420  H2'   U A 137      47.856 160.338 167.702  1.00  0.00           H  
ATOM   4421 HO2'   U A 137      47.410 158.087 167.803  1.00  0.00           H  
ATOM   4422  H1'   U A 137      45.504 159.411 169.298  1.00  0.00           H  
ATOM   4423  H3    U A 137      44.337 158.212 164.982  1.00  0.00           H  
ATOM   4424  H5    U A 137      44.061 162.380 165.179  1.00  0.00           H  
ATOM   4425  H6    U A 137      45.109 162.251 167.318  1.00  0.00           H  
ATOM   4426  P     U A 138      49.174 159.263 171.660  1.00  0.00           P  
ATOM   4427  OP1   U A 138      49.953 158.653 170.555  1.00  0.00           O  
ATOM   4428  OP2   U A 138      48.753 158.431 172.817  1.00  0.00           O  
ATOM   4429  O5'   U A 138      50.011 160.503 172.213  1.00  0.00           O  
ATOM   4430  C5'   U A 138      51.166 160.299 173.024  1.00  0.00           C  
ATOM   4431  C4'   U A 138      52.441 160.424 172.224  1.00  0.00           C  
ATOM   4432  O4'   U A 138      52.979 161.768 172.389  1.00  0.00           O  
ATOM   4433  C3'   U A 138      53.562 159.465 172.628  1.00  0.00           C  
ATOM   4434  O3'   U A 138      54.304 159.067 171.470  1.00  0.00           O  
ATOM   4435  C2'   U A 138      54.430 160.325 173.543  1.00  0.00           C  
ATOM   4436  O2'   U A 138      55.775 159.907 173.644  1.00  0.00           O  
ATOM   4437  C1'   U A 138      54.305 161.695 172.881  1.00  0.00           C  
ATOM   4438  N1    U A 138      54.534 162.834 173.785  1.00  0.00           N  
ATOM   4439  C2    U A 138      55.845 163.158 174.086  1.00  0.00           C  
ATOM   4440  O2    U A 138      56.800 162.536 173.652  1.00  0.00           O  
ATOM   4441  N3    U A 138      56.000 164.229 174.929  1.00  0.00           N  
ATOM   4442  C4    U A 138      55.001 165.003 175.481  1.00  0.00           C  
ATOM   4443  O4    U A 138      55.305 165.940 176.222  1.00  0.00           O  
ATOM   4444  C5    U A 138      53.670 164.615 175.117  1.00  0.00           C  
ATOM   4445  C6    U A 138      53.490 163.570 174.300  1.00  0.00           C  
ATOM   4446  H5'   U A 138      51.120 159.319 173.452  1.00  0.00           H  
ATOM   4447 H5''   U A 138      51.174 161.030 173.805  1.00  0.00           H  
ATOM   4448  H4'   U A 138      52.214 160.270 171.190  1.00  0.00           H  
ATOM   4449  H3'   U A 138      53.174 158.615 173.150  1.00  0.00           H  
ATOM   4450  H2'   U A 138      53.993 160.360 174.519  1.00  0.00           H  
ATOM   4451 HO2'   U A 138      56.270 160.521 174.259  1.00  0.00           H  
ATOM   4452  H1'   U A 138      54.989 161.753 172.060  1.00  0.00           H  
ATOM   4453  H3    U A 138      56.939 164.475 175.169  1.00  0.00           H  
ATOM   4454  H5    U A 138      52.828 165.156 175.495  1.00  0.00           H  
ATOM   4455  H6    U A 138      52.491 163.294 174.035  1.00  0.00           H  
ATOM   4456  P     U A 139      54.733 157.530 171.254  1.00  0.00           P  
ATOM   4457  OP1   U A 139      54.621 156.828 172.559  1.00  0.00           O  
ATOM   4458  OP2   U A 139      56.027 157.517 170.526  1.00  0.00           O  
ATOM   4459  O5'   U A 139      53.618 156.938 170.277  1.00  0.00           O  
ATOM   4460  C5'   U A 139      52.325 156.598 170.771  1.00  0.00           C  
ATOM   4461  C4'   U A 139      51.667 155.498 169.970  1.00  0.00           C  
ATOM   4462  O4'   U A 139      51.154 154.508 170.900  1.00  0.00           O  
ATOM   4463  C3'   U A 139      50.477 155.933 169.120  1.00  0.00           C  
ATOM   4464  O3'   U A 139      50.370 155.108 167.957  1.00  0.00           O  
ATOM   4465  C2'   U A 139      49.291 155.691 170.049  1.00  0.00           C  
ATOM   4466  O2'   U A 139      48.061 155.479 169.387  1.00  0.00           O  
ATOM   4467  C1'   U A 139      49.739 154.451 170.828  1.00  0.00           C  
ATOM   4468  N1    U A 139      49.239 154.414 172.212  1.00  0.00           N  
ATOM   4469  C2    U A 139      48.264 153.502 172.563  1.00  0.00           C  
ATOM   4470  O2    U A 139      47.775 152.711 171.773  1.00  0.00           O  
ATOM   4471  N3    U A 139      47.878 153.557 173.882  1.00  0.00           N  
ATOM   4472  C4    U A 139      48.356 154.405 174.861  1.00  0.00           C  
ATOM   4473  O4    U A 139      47.907 154.332 176.005  1.00  0.00           O  
ATOM   4474  C5    U A 139      49.365 155.317 174.421  1.00  0.00           C  
ATOM   4475  C6    U A 139      49.757 155.284 173.145  1.00  0.00           C  
ATOM   4476  H5'   U A 139      51.704 157.468 170.733  1.00  0.00           H  
ATOM   4477 H5''   U A 139      52.421 156.273 171.786  1.00  0.00           H  
ATOM   4478  H4'   U A 139      52.399 155.039 169.339  1.00  0.00           H  
ATOM   4479  H3'   U A 139      50.552 156.966 168.853  1.00  0.00           H  
ATOM   4480  H2'   U A 139      49.194 156.517 170.722  1.00  0.00           H  
ATOM   4481 HO2'   U A 139      47.340 155.329 170.063  1.00  0.00           H  
ATOM   4482  H1'   U A 139      49.437 153.566 170.308  1.00  0.00           H  
ATOM   4483  H3    U A 139      47.171 152.909 174.164  1.00  0.00           H  
ATOM   4484  H5    U A 139      49.800 156.016 175.104  1.00  0.00           H  
ATOM   4485  H6    U A 139      50.515 155.971 172.831  1.00  0.00           H  
ATOM   4486  P     C A 140      50.655 155.718 166.494  1.00  0.00           P  
ATOM   4487  OP1   C A 140      51.263 154.651 165.658  1.00  0.00           O  
ATOM   4488  OP2   C A 140      51.377 157.004 166.665  1.00  0.00           O  
ATOM   4489  O5'   C A 140      49.206 156.039 165.912  1.00  0.00           O  
ATOM   4490  C5'   C A 140      49.042 156.507 164.575  1.00  0.00           C  
ATOM   4491  C4'   C A 140      47.779 157.317 164.410  1.00  0.00           C  
ATOM   4492  O4'   C A 140      47.841 158.480 165.285  1.00  0.00           O  
ATOM   4493  C3'   C A 140      47.533 157.865 163.004  1.00  0.00           C  
ATOM   4494  O3'   C A 140      46.126 157.940 162.763  1.00  0.00           O  
ATOM   4495  C2'   C A 140      48.111 159.273 163.097  1.00  0.00           C  
ATOM   4496  O2'   C A 140      47.623 160.180 162.132  1.00  0.00           O  
ATOM   4497  C1'   C A 140      47.698 159.660 164.514  1.00  0.00           C  
ATOM   4498  N1    C A 140      48.494 160.737 165.128  1.00  0.00           N  
ATOM   4499  C2    C A 140      49.599 160.445 165.942  1.00  0.00           C  
ATOM   4500  O2    C A 140      49.934 159.265 166.129  1.00  0.00           O  
ATOM   4501  N3    C A 140      50.294 161.465 166.500  1.00  0.00           N  
ATOM   4502  C4    C A 140      49.924 162.730 166.289  1.00  0.00           C  
ATOM   4503  N4    C A 140      50.641 163.699 166.863  1.00  0.00           N  
ATOM   4504  C5    C A 140      48.800 163.055 165.478  1.00  0.00           C  
ATOM   4505  C6    C A 140      48.121 162.040 164.929  1.00  0.00           C  
ATOM   4506  H5'   C A 140      49.000 155.664 163.917  1.00  0.00           H  
ATOM   4507 H5''   C A 140      49.881 157.119 164.318  1.00  0.00           H  
ATOM   4508  H4'   C A 140      46.943 156.714 164.696  1.00  0.00           H  
ATOM   4509  H3'   C A 140      48.032 157.281 162.259  1.00  0.00           H  
ATOM   4510  H2'   C A 140      49.178 159.226 163.036  1.00  0.00           H  
ATOM   4511 HO2'   C A 140      48.053 161.073 162.266  1.00  0.00           H  
ATOM   4512  H1'   C A 140      46.668 159.949 164.509  1.00  0.00           H  
ATOM   4513  H41   C A 140      50.389 164.657 166.724  1.00  0.00           H  
ATOM   4514  H42   C A 140      51.430 163.467 167.432  1.00  0.00           H  
ATOM   4515  H5    C A 140      48.509 164.071 165.313  1.00  0.00           H  
ATOM   4516  H6    C A 140      47.267 162.252 164.320  1.00  0.00           H  
ATOM   4517  P     G A 141      45.403 156.942 161.729  1.00  0.00           P  
ATOM   4518  OP1   G A 141      46.169 156.951 160.456  1.00  0.00           O  
ATOM   4519  OP2   G A 141      43.957 157.287 161.718  1.00  0.00           O  
ATOM   4520  O5'   G A 141      45.561 155.500 162.389  1.00  0.00           O  
ATOM   4521  C5'   G A 141      44.459 154.599 162.450  1.00  0.00           C  
ATOM   4522  C4'   G A 141      44.717 153.331 161.673  1.00  0.00           C  
ATOM   4523  O4'   G A 141      45.886 152.663 162.226  1.00  0.00           O  
ATOM   4524  C3'   G A 141      43.582 152.309 161.724  1.00  0.00           C  
ATOM   4525  O3'   G A 141      43.484 151.602 160.487  1.00  0.00           O  
ATOM   4526  C2'   G A 141      44.025 151.364 162.834  1.00  0.00           C  
ATOM   4527  O2'   G A 141      43.482 150.063 162.759  1.00  0.00           O  
ATOM   4528  C1'   G A 141      45.538 151.356 162.645  1.00  0.00           C  
ATOM   4529  N9    G A 141      46.274 151.049 163.873  1.00  0.00           N  
ATOM   4530  C8    G A 141      47.009 149.922 164.153  1.00  0.00           C  
ATOM   4531  N7    G A 141      47.536 149.939 165.348  1.00  0.00           N  
ATOM   4532  C5    G A 141      47.115 151.148 165.891  1.00  0.00           C  
ATOM   4533  C6    G A 141      47.367 151.729 167.162  1.00  0.00           C  
ATOM   4534  O6    G A 141      48.037 151.274 168.098  1.00  0.00           O  
ATOM   4535  N1    G A 141      46.745 152.968 167.293  1.00  0.00           N  
ATOM   4536  C2    G A 141      45.978 153.573 166.327  1.00  0.00           C  
ATOM   4537  N2    G A 141      45.463 154.770 166.642  1.00  0.00           N  
ATOM   4538  N3    G A 141      45.736 153.044 165.140  1.00  0.00           N  
ATOM   4539  C4    G A 141      46.330 151.840 164.994  1.00  0.00           C  
ATOM   4540  H5'   G A 141      43.595 155.083 162.044  1.00  0.00           H  
ATOM   4541 H5''   G A 141      44.277 154.345 163.473  1.00  0.00           H  
ATOM   4542  H4'   G A 141      44.912 153.583 160.652  1.00  0.00           H  
ATOM   4543  H3'   G A 141      42.653 152.780 161.970  1.00  0.00           H  
ATOM   4544  H2'   G A 141      43.787 151.795 163.784  1.00  0.00           H  
ATOM   4545 HO2'   G A 141      43.824 149.514 163.522  1.00  0.00           H  
ATOM   4546  H1'   G A 141      45.801 150.652 161.883  1.00  0.00           H  
ATOM   4547  H8    G A 141      47.136 149.114 163.463  1.00  0.00           H  
ATOM   4548  H1    G A 141      46.866 153.455 168.158  1.00  0.00           H  
ATOM   4549  H21   G A 141      45.646 155.173 167.539  1.00  0.00           H  
ATOM   4550  H22   G A 141      44.896 155.260 165.980  1.00  0.00           H  
ATOM   4551  P     A A 142      42.036 151.278 159.866  1.00  0.00           P  
ATOM   4552  OP1   A A 142      42.230 150.482 158.627  1.00  0.00           O  
ATOM   4553  OP2   A A 142      41.278 152.553 159.801  1.00  0.00           O  
ATOM   4554  O5'   A A 142      41.352 150.333 160.955  1.00  0.00           O  
ATOM   4555  C5'   A A 142      40.004 150.531 161.361  1.00  0.00           C  
ATOM   4556  C4'   A A 142      39.884 150.559 162.865  1.00  0.00           C  
ATOM   4557  O4'   A A 142      41.077 151.168 163.430  1.00  0.00           O  
ATOM   4558  C3'   A A 142      38.734 151.388 163.428  1.00  0.00           C  
ATOM   4559  O3'   A A 142      37.497 150.692 163.448  1.00  0.00           O  
ATOM   4560  C2'   A A 142      39.251 151.776 164.808  1.00  0.00           C  
ATOM   4561  O2'   A A 142      39.125 150.701 165.728  1.00  0.00           O  
ATOM   4562  C1'   A A 142      40.731 152.003 164.514  1.00  0.00           C  
ATOM   4563  N9    A A 142      41.001 153.396 164.111  1.00  0.00           N  
ATOM   4564  C8    A A 142      40.725 153.949 162.883  1.00  0.00           C  
ATOM   4565  N7    A A 142      41.062 155.208 162.776  1.00  0.00           N  
ATOM   4566  C5    A A 142      41.595 155.505 164.020  1.00  0.00           C  
ATOM   4567  C6    A A 142      42.134 156.692 164.533  1.00  0.00           C  
ATOM   4568  N6    A A 142      42.198 157.813 163.813  1.00  0.00           N  
ATOM   4569  N1    A A 142      42.578 156.683 165.810  1.00  0.00           N  
ATOM   4570  C2    A A 142      42.487 155.542 166.508  1.00  0.00           C  
ATOM   4571  N3    A A 142      42.003 154.358 166.131  1.00  0.00           N  
ATOM   4572  C4    A A 142      41.564 154.406 164.860  1.00  0.00           C  
ATOM   4573  H5'   A A 142      39.404 149.732 160.978  1.00  0.00           H  
ATOM   4574 H5''   A A 142      39.654 151.462 160.966  1.00  0.00           H  
ATOM   4575  H4'   A A 142      39.800 149.556 163.227  1.00  0.00           H  
ATOM   4576  H3'   A A 142      38.624 152.274 162.838  1.00  0.00           H  
ATOM   4577  H2'   A A 142      38.779 152.665 165.171  1.00  0.00           H  
ATOM   4578 HO2'   A A 142      39.471 150.985 166.622  1.00  0.00           H  
ATOM   4579  H1'   A A 142      41.318 151.750 165.372  1.00  0.00           H  
ATOM   4580  H8    A A 142      40.274 153.398 162.085  1.00  0.00           H  
ATOM   4581  H61   A A 142      42.590 158.642 164.212  1.00  0.00           H  
ATOM   4582  H62   A A 142      41.854 157.824 162.874  1.00  0.00           H  
ATOM   4583  H2    A A 142      42.856 155.588 167.511  1.00  0.00           H  
ATOM   4584  P     C A 143      36.105 151.484 163.265  1.00  0.00           P  
ATOM   4585  OP1   C A 143      35.371 150.855 162.135  1.00  0.00           O  
ATOM   4586  OP2   C A 143      36.399 152.939 163.204  1.00  0.00           O  
ATOM   4587  O5'   C A 143      35.304 151.158 164.607  1.00  0.00           O  
ATOM   4588  C5'   C A 143      34.462 152.122 165.227  1.00  0.00           C  
ATOM   4589  C4'   C A 143      34.837 152.317 166.676  1.00  0.00           C  
ATOM   4590  O4'   C A 143      36.283 152.232 166.807  1.00  0.00           O  
ATOM   4591  C3'   C A 143      34.478 153.668 167.288  1.00  0.00           C  
ATOM   4592  O3'   C A 143      33.144 153.737 167.768  1.00  0.00           O  
ATOM   4593  C2'   C A 143      35.533 153.831 168.374  1.00  0.00           C  
ATOM   4594  O2'   C A 143      35.223 153.047 169.518  1.00  0.00           O  
ATOM   4595  C1'   C A 143      36.751 153.229 167.688  1.00  0.00           C  
ATOM   4596  N1    C A 143      37.467 154.235 166.876  1.00  0.00           N  
ATOM   4597  C2    C A 143      38.451 155.049 167.445  1.00  0.00           C  
ATOM   4598  O2    C A 143      38.731 154.921 168.646  1.00  0.00           O  
ATOM   4599  N3    C A 143      39.074 155.955 166.656  1.00  0.00           N  
ATOM   4600  C4    C A 143      38.740 156.055 165.366  1.00  0.00           C  
ATOM   4601  N4    C A 143      39.375 156.955 164.625  1.00  0.00           N  
ATOM   4602  C5    C A 143      37.743 155.243 164.766  1.00  0.00           C  
ATOM   4603  C6    C A 143      37.138 154.358 165.557  1.00  0.00           C  
ATOM   4604  H5'   C A 143      33.447 151.788 165.170  1.00  0.00           H  
ATOM   4605 H5''   C A 143      34.560 153.055 164.712  1.00  0.00           H  
ATOM   4606  H4'   C A 143      34.388 151.540 167.259  1.00  0.00           H  
ATOM   4607  H3'   C A 143      34.620 154.430 166.551  1.00  0.00           H  
ATOM   4608  H2'   C A 143      35.687 154.859 168.627  1.00  0.00           H  
ATOM   4609 HO2'   C A 143      35.932 153.175 170.212  1.00  0.00           H  
ATOM   4610  H1'   C A 143      37.411 152.801 168.414  1.00  0.00           H  
ATOM   4611  H41   C A 143      39.148 157.055 163.656  1.00  0.00           H  
ATOM   4612  H42   C A 143      40.080 157.533 165.036  1.00  0.00           H  
ATOM   4613  H5    C A 143      37.490 155.337 163.731  1.00  0.00           H  
ATOM   4614  H6    C A 143      36.376 153.728 165.148  1.00  0.00           H  
ATOM   4615  P     A A 144      32.327 155.125 167.717  1.00  0.00           P  
ATOM   4616  OP1   A A 144      31.174 155.015 168.647  1.00  0.00           O  
ATOM   4617  OP2   A A 144      32.078 155.464 166.293  1.00  0.00           O  
ATOM   4618  O5'   A A 144      33.340 156.201 168.318  1.00  0.00           O  
ATOM   4619  C5'   A A 144      33.629 156.235 169.708  1.00  0.00           C  
ATOM   4620  C4'   A A 144      34.087 157.601 170.157  1.00  0.00           C  
ATOM   4621  O4'   A A 144      35.473 157.819 169.788  1.00  0.00           O  
ATOM   4622  C3'   A A 144      33.364 158.790 169.548  1.00  0.00           C  
ATOM   4623  O3'   A A 144      32.092 159.033 170.120  1.00  0.00           O  
ATOM   4624  C2'   A A 144      34.359 159.921 169.770  1.00  0.00           C  
ATOM   4625  O2'   A A 144      34.304 160.409 171.102  1.00  0.00           O  
ATOM   4626  C1'   A A 144      35.691 159.198 169.560  1.00  0.00           C  
ATOM   4627  N9    A A 144      36.208 159.400 168.195  1.00  0.00           N  
ATOM   4628  C8    A A 144      36.657 158.483 167.275  1.00  0.00           C  
ATOM   4629  N7    A A 144      37.053 159.029 166.148  1.00  0.00           N  
ATOM   4630  C5    A A 144      36.852 160.392 166.342  1.00  0.00           C  
ATOM   4631  C6    A A 144      37.071 161.521 165.530  1.00  0.00           C  
ATOM   4632  N6    A A 144      37.563 161.467 164.294  1.00  0.00           N  
ATOM   4633  N1    A A 144      36.762 162.735 166.036  1.00  0.00           N  
ATOM   4634  C2    A A 144      36.266 162.805 167.276  1.00  0.00           C  
ATOM   4635  N3    A A 144      36.015 161.822 168.135  1.00  0.00           N  
ATOM   4636  C4    A A 144      36.335 160.630 167.600  1.00  0.00           C  
ATOM   4637  H5'   A A 144      34.402 155.525 169.918  1.00  0.00           H  
ATOM   4638 H5''   A A 144      32.746 155.971 170.251  1.00  0.00           H  
ATOM   4639  H4'   A A 144      34.003 157.658 171.222  1.00  0.00           H  
ATOM   4640  H3'   A A 144      33.249 158.628 168.497  1.00  0.00           H  
ATOM   4641  H2'   A A 144      34.223 160.708 169.058  1.00  0.00           H  
ATOM   4642 HO2'   A A 144      34.968 161.149 171.214  1.00  0.00           H  
ATOM   4643  H1'   A A 144      36.407 159.564 170.266  1.00  0.00           H  
ATOM   4644  H8    A A 144      36.682 157.429 167.459  1.00  0.00           H  
ATOM   4645  H61   A A 144      37.694 162.309 163.771  1.00  0.00           H  
ATOM   4646  H62   A A 144      37.802 160.584 163.889  1.00  0.00           H  
ATOM   4647  H2    A A 144      36.039 163.790 167.626  1.00  0.00           H  
ATOM   4648  P     C A 145      31.159 160.199 169.524  1.00  0.00           P  
ATOM   4649  OP1   C A 145      29.895 160.235 170.305  1.00  0.00           O  
ATOM   4650  OP2   C A 145      31.107 160.031 168.049  1.00  0.00           O  
ATOM   4651  O5'   C A 145      31.981 161.529 169.827  1.00  0.00           O  
ATOM   4652  C5'   C A 145      31.353 162.665 170.402  1.00  0.00           C  
ATOM   4653  C4'   C A 145      31.883 163.940 169.802  1.00  0.00           C  
ATOM   4654  O4'   C A 145      33.143 163.672 169.129  1.00  0.00           O  
ATOM   4655  C3'   C A 145      31.020 164.577 168.723  1.00  0.00           C  
ATOM   4656  O3'   C A 145      29.942 165.338 169.245  1.00  0.00           O  
ATOM   4657  C2'   C A 145      32.034 165.398 167.941  1.00  0.00           C  
ATOM   4658  O2'   C A 145      32.357 166.599 168.627  1.00  0.00           O  
ATOM   4659  C1'   C A 145      33.246 164.467 167.966  1.00  0.00           C  
ATOM   4660  N1    C A 145      33.269 163.571 166.788  1.00  0.00           N  
ATOM   4661  C2    C A 145      34.053 163.908 165.681  1.00  0.00           C  
ATOM   4662  O2    C A 145      34.732 164.946 165.713  1.00  0.00           O  
ATOM   4663  N3    C A 145      34.064 163.085 164.605  1.00  0.00           N  
ATOM   4664  C4    C A 145      33.323 161.974 164.604  1.00  0.00           C  
ATOM   4665  N4    C A 145      33.362 161.193 163.521  1.00  0.00           N  
ATOM   4666  C5    C A 145      32.509 161.612 165.716  1.00  0.00           C  
ATOM   4667  C6    C A 145      32.510 162.432 166.773  1.00  0.00           C  
ATOM   4668  H5'   C A 145      31.539 162.671 171.456  1.00  0.00           H  
ATOM   4669 H5''   C A 145      30.299 162.608 170.226  1.00  0.00           H  
ATOM   4670  H4'   C A 145      32.048 164.652 170.583  1.00  0.00           H  
ATOM   4671  H3'   C A 145      30.630 163.808 168.089  1.00  0.00           H  
ATOM   4672  H2'   C A 145      31.702 165.590 166.942  1.00  0.00           H  
ATOM   4673 HO2'   C A 145      33.024 167.119 168.093  1.00  0.00           H  
ATOM   4674  H1'   C A 145      34.146 165.044 168.000  1.00  0.00           H  
ATOM   4675  H41   C A 145      32.818 160.354 163.490  1.00  0.00           H  
ATOM   4676  H42   C A 145      33.935 161.447 162.742  1.00  0.00           H  
ATOM   4677  H5    C A 145      31.920 160.719 165.706  1.00  0.00           H  
ATOM   4678  H6    C A 145      31.906 162.193 167.623  1.00  0.00           H  
ATOM   4679  P     A A 146      28.432 165.028 168.781  1.00  0.00           P  
ATOM   4680  OP1   A A 146      27.513 165.557 169.822  1.00  0.00           O  
ATOM   4681  OP2   A A 146      28.345 163.600 168.390  1.00  0.00           O  
ATOM   4682  O5'   A A 146      28.240 165.911 167.470  1.00  0.00           O  
ATOM   4683  C5'   A A 146      28.135 167.322 167.559  1.00  0.00           C  
ATOM   4684  C4'   A A 146      28.831 168.005 166.410  1.00  0.00           C  
ATOM   4685  O4'   A A 146      30.126 167.390 166.187  1.00  0.00           O  
ATOM   4686  C3'   A A 146      28.140 167.911 165.059  1.00  0.00           C  
ATOM   4687  O3'   A A 146      27.096 168.858 164.909  1.00  0.00           O  
ATOM   4688  C2'   A A 146      29.292 168.111 164.084  1.00  0.00           C  
ATOM   4689  O2'   A A 146      29.625 169.485 163.951  1.00  0.00           O  
ATOM   4690  C1'   A A 146      30.430 167.393 164.809  1.00  0.00           C  
ATOM   4691  N9    A A 146      30.578 166.001 164.353  1.00  0.00           N  
ATOM   4692  C8    A A 146      30.350 164.839 165.049  1.00  0.00           C  
ATOM   4693  N7    A A 146      30.578 163.754 164.349  1.00  0.00           N  
ATOM   4694  C5    A A 146      30.981 164.236 163.110  1.00  0.00           C  
ATOM   4695  C6    A A 146      31.367 163.593 161.919  1.00  0.00           C  
ATOM   4696  N6    A A 146      31.414 162.265 161.773  1.00  0.00           N  
ATOM   4697  N1    A A 146      31.708 164.377 160.870  1.00  0.00           N  
ATOM   4698  C2    A A 146      31.660 165.709 161.014  1.00  0.00           C  
ATOM   4699  N3    A A 146      31.316 166.428 162.080  1.00  0.00           N  
ATOM   4700  C4    A A 146      30.985 165.620 163.102  1.00  0.00           C  
ATOM   4701  H5'   A A 146      28.580 167.646 168.476  1.00  0.00           H  
ATOM   4702 H5''   A A 146      27.100 167.594 167.549  1.00  0.00           H  
ATOM   4703  H4'   A A 146      28.975 169.037 166.655  1.00  0.00           H  
ATOM   4704  H3'   A A 146      27.742 166.926 164.935  1.00  0.00           H  
ATOM   4705  H2'   A A 146      29.086 167.663 163.135  1.00  0.00           H  
ATOM   4706 HO2'   A A 146      30.383 169.583 163.306  1.00  0.00           H  
ATOM   4707  H1'   A A 146      31.346 167.921 164.647  1.00  0.00           H  
ATOM   4708  H8    A A 146      30.018 164.821 166.066  1.00  0.00           H  
ATOM   4709  H61   A A 146      31.697 161.868 160.900  1.00  0.00           H  
ATOM   4710  H62   A A 146      31.166 161.669 162.537  1.00  0.00           H  
ATOM   4711  H2    A A 146      31.938 166.274 160.149  1.00  0.00           H  
ATOM   4712  P     C A 147      25.666 168.409 164.327  1.00  0.00           P  
ATOM   4713  OP1   C A 147      24.663 169.423 164.741  1.00  0.00           O  
ATOM   4714  OP2   C A 147      25.451 166.980 164.669  1.00  0.00           O  
ATOM   4715  O5'   C A 147      25.844 168.512 162.748  1.00  0.00           O  
ATOM   4716  C5'   C A 147      26.224 169.736 162.134  1.00  0.00           C  
ATOM   4717  C4'   C A 147      26.840 169.502 160.777  1.00  0.00           C  
ATOM   4718  O4'   C A 147      28.040 168.701 160.917  1.00  0.00           O  
ATOM   4719  C3'   C A 147      25.985 168.727 159.788  1.00  0.00           C  
ATOM   4720  O3'   C A 147      25.041 169.554 159.129  1.00  0.00           O  
ATOM   4721  C2'   C A 147      27.019 168.113 158.851  1.00  0.00           C  
ATOM   4722  O2'   C A 147      27.439 169.041 157.863  1.00  0.00           O  
ATOM   4723  C1'   C A 147      28.185 167.847 159.804  1.00  0.00           C  
ATOM   4724  N1    C A 147      28.213 166.450 160.284  1.00  0.00           N  
ATOM   4725  C2    C A 147      28.800 165.478 159.474  1.00  0.00           C  
ATOM   4726  O2    C A 147      29.270 165.823 158.377  1.00  0.00           O  
ATOM   4727  N3    C A 147      28.836 164.194 159.907  1.00  0.00           N  
ATOM   4728  C4    C A 147      28.316 163.874 161.097  1.00  0.00           C  
ATOM   4729  N4    C A 147      28.368 162.597 161.491  1.00  0.00           N  
ATOM   4730  C5    C A 147      27.714 164.853 161.941  1.00  0.00           C  
ATOM   4731  C6    C A 147      27.686 166.116 161.500  1.00  0.00           C  
ATOM   4732  H5'   C A 147      26.936 170.233 162.759  1.00  0.00           H  
ATOM   4733 H5''   C A 147      25.357 170.353 162.021  1.00  0.00           H  
ATOM   4734  H4'   C A 147      27.101 170.446 160.346  1.00  0.00           H  
ATOM   4735  H3'   C A 147      25.469 167.945 160.305  1.00  0.00           H  
ATOM   4736  H2'   C A 147      26.659 167.207 158.410  1.00  0.00           H  
ATOM   4737 HO2'   C A 147      28.115 168.609 157.266  1.00  0.00           H  
ATOM   4738  H1'   C A 147      29.106 168.068 159.306  1.00  0.00           H  
ATOM   4739  H41   C A 147      27.987 162.331 162.376  1.00  0.00           H  
ATOM   4740  H42   C A 147      28.788 161.908 160.900  1.00  0.00           H  
ATOM   4741  H5    C A 147      27.300 164.588 162.891  1.00  0.00           H  
ATOM   4742  H6    C A 147      27.244 166.877 162.109  1.00  0.00           H  
ATOM   4743  P     U A 148      23.498 169.119 159.037  1.00  0.00           P  
ATOM   4744  OP1   U A 148      22.693 170.330 158.737  1.00  0.00           O  
ATOM   4745  OP2   U A 148      23.164 168.306 160.234  1.00  0.00           O  
ATOM   4746  O5'   U A 148      23.455 168.162 157.765  1.00  0.00           O  
ATOM   4747  C5'   U A 148      23.887 168.623 156.493  1.00  0.00           C  
ATOM   4748  C4'   U A 148      24.217 167.477 155.570  1.00  0.00           C  
ATOM   4749  O4'   U A 148      25.430 166.811 156.006  1.00  0.00           O  
ATOM   4750  C3'   U A 148      23.191 166.359 155.503  1.00  0.00           C  
ATOM   4751  O3'   U A 148      22.089 166.681 154.675  1.00  0.00           O  
ATOM   4752  C2'   U A 148      24.016 165.182 154.998  1.00  0.00           C  
ATOM   4753  O2'   U A 148      24.179 165.237 153.589  1.00  0.00           O  
ATOM   4754  C1'   U A 148      25.369 165.440 155.671  1.00  0.00           C  
ATOM   4755  N1    U A 148      25.543 164.632 156.900  1.00  0.00           N  
ATOM   4756  C2    U A 148      26.202 163.425 156.776  1.00  0.00           C  
ATOM   4757  O2    U A 148      26.649 163.019 155.717  1.00  0.00           O  
ATOM   4758  N3    U A 148      26.333 162.712 157.942  1.00  0.00           N  
ATOM   4759  C4    U A 148      25.870 163.073 159.193  1.00  0.00           C  
ATOM   4760  O4    U A 148      26.062 162.320 160.152  1.00  0.00           O  
ATOM   4761  C5    U A 148      25.191 164.335 159.239  1.00  0.00           C  
ATOM   4762  C6    U A 148      25.055 165.050 158.116  1.00  0.00           C  
ATOM   4763  H5'   U A 148      24.760 169.228 156.621  1.00  0.00           H  
ATOM   4764 H5''   U A 148      23.108 169.210 156.053  1.00  0.00           H  
ATOM   4765  H4'   U A 148      24.371 167.862 154.584  1.00  0.00           H  
ATOM   4766  H3'   U A 148      22.839 166.144 156.490  1.00  0.00           H  
ATOM   4767  H2'   U A 148      23.596 164.248 155.308  1.00  0.00           H  
ATOM   4768 HO2'   U A 148      24.723 164.455 153.286  1.00  0.00           H  
ATOM   4769  H1'   U A 148      26.155 165.209 154.983  1.00  0.00           H  
ATOM   4770  H3    U A 148      26.815 161.838 157.879  1.00  0.00           H  
ATOM   4771  H5    U A 148      24.796 164.702 160.163  1.00  0.00           H  
ATOM   4772  H6    U A 148      24.544 165.989 158.166  1.00  0.00           H  
ATOM   4773  P     A A 149      20.657 167.010 155.328  1.00  0.00           P  
ATOM   4774  OP1   A A 149      19.871 167.812 154.356  1.00  0.00           O  
ATOM   4775  OP2   A A 149      20.883 167.553 156.690  1.00  0.00           O  
ATOM   4776  O5'   A A 149      19.969 165.581 155.483  1.00  0.00           O  
ATOM   4777  C5'   A A 149      19.997 164.633 154.423  1.00  0.00           C  
ATOM   4778  C4'   A A 149      18.662 163.951 154.260  1.00  0.00           C  
ATOM   4779  O4'   A A 149      18.055 163.768 155.569  1.00  0.00           O  
ATOM   4780  C3'   A A 149      17.611 164.720 153.468  1.00  0.00           C  
ATOM   4781  O3'   A A 149      17.752 164.585 152.060  1.00  0.00           O  
ATOM   4782  C2'   A A 149      16.309 164.150 154.012  1.00  0.00           C  
ATOM   4783  O2'   A A 149      16.031 162.879 153.441  1.00  0.00           O  
ATOM   4784  C1'   A A 149      16.658 163.965 155.485  1.00  0.00           C  
ATOM   4785  N9    A A 149      16.296 165.143 156.300  1.00  0.00           N  
ATOM   4786  C8    A A 149      17.138 165.927 157.048  1.00  0.00           C  
ATOM   4787  N7    A A 149      16.532 166.904 157.682  1.00  0.00           N  
ATOM   4788  C5    A A 149      15.200 166.757 157.328  1.00  0.00           C  
ATOM   4789  C6    A A 149      14.048 167.486 157.671  1.00  0.00           C  
ATOM   4790  N6    A A 149      14.059 168.544 158.481  1.00  0.00           N  
ATOM   4791  N1    A A 149      12.870 167.084 157.152  1.00  0.00           N  
ATOM   4792  C2    A A 149      12.865 166.020 156.341  1.00  0.00           C  
ATOM   4793  N3    A A 149      13.881 165.255 155.945  1.00  0.00           N  
ATOM   4794  C4    A A 149      15.039 165.677 156.480  1.00  0.00           C  
ATOM   4795  H5'   A A 149      20.742 163.895 154.636  1.00  0.00           H  
ATOM   4796 H5''   A A 149      20.244 165.137 153.512  1.00  0.00           H  
ATOM   4797  H4'   A A 149      18.811 162.994 153.806  1.00  0.00           H  
ATOM   4798  H3'   A A 149      17.671 165.757 153.726  1.00  0.00           H  
ATOM   4799  H2'   A A 149      15.493 164.830 153.881  1.00  0.00           H  
ATOM   4800 HO2'   A A 149      15.173 162.527 153.814  1.00  0.00           H  
ATOM   4801  H1'   A A 149      16.153 163.101 155.864  1.00  0.00           H  
ATOM   4802  H8    A A 149      18.193 165.757 157.109  1.00  0.00           H  
ATOM   4803  H61   A A 149      13.206 169.023 158.689  1.00  0.00           H  
ATOM   4804  H62   A A 149      14.920 168.859 158.881  1.00  0.00           H  
ATOM   4805  H2    A A 149      11.906 165.744 155.955  1.00  0.00           H  
ATOM   4806  P     U A 150      17.613 165.869 151.096  1.00  0.00           P  
ATOM   4807  OP1   U A 150      18.685 165.778 150.075  1.00  0.00           O  
ATOM   4808  OP2   U A 150      17.488 167.096 151.926  1.00  0.00           O  
ATOM   4809  O5'   U A 150      16.229 165.659 150.333  1.00  0.00           O  
ATOM   4810  C5'   U A 150      15.233 164.779 150.832  1.00  0.00           C  
ATOM   4811  C4'   U A 150      13.962 165.515 151.170  1.00  0.00           C  
ATOM   4812  O4'   U A 150      13.866 165.716 152.602  1.00  0.00           O  
ATOM   4813  C3'   U A 150      13.826 166.912 150.588  1.00  0.00           C  
ATOM   4814  O3'   U A 150      13.405 166.892 149.235  1.00  0.00           O  
ATOM   4815  C2'   U A 150      12.828 167.577 151.532  1.00  0.00           C  
ATOM   4816  O2'   U A 150      11.490 167.268 151.174  1.00  0.00           O  
ATOM   4817  C1'   U A 150      13.161 166.909 152.873  1.00  0.00           C  
ATOM   4818  N1    U A 150      13.982 167.768 153.761  1.00  0.00           N  
ATOM   4819  C2    U A 150      13.336 168.814 154.395  1.00  0.00           C  
ATOM   4820  O2    U A 150      12.148 169.052 154.244  1.00  0.00           O  
ATOM   4821  N3    U A 150      14.132 169.580 155.209  1.00  0.00           N  
ATOM   4822  C4    U A 150      15.476 169.408 155.454  1.00  0.00           C  
ATOM   4823  O4    U A 150      16.046 170.188 156.219  1.00  0.00           O  
ATOM   4824  C5    U A 150      16.078 168.303 154.767  1.00  0.00           C  
ATOM   4825  C6    U A 150      15.324 167.540 153.967  1.00  0.00           C  
ATOM   4826  H5'   U A 150      15.603 164.301 151.715  1.00  0.00           H  
ATOM   4827 H5''   U A 150      15.019 164.039 150.089  1.00  0.00           H  
ATOM   4828  H4'   U A 150      13.128 164.926 150.849  1.00  0.00           H  
ATOM   4829  H3'   U A 150      14.767 167.416 150.657  1.00  0.00           H  
ATOM   4830  H2'   U A 150      12.983 168.635 151.577  1.00  0.00           H  
ATOM   4831 HO2'   U A 150      10.863 167.717 151.810  1.00  0.00           H  
ATOM   4832  H1'   U A 150      12.248 166.665 153.375  1.00  0.00           H  
ATOM   4833  H3    U A 150      13.688 170.346 155.674  1.00  0.00           H  
ATOM   4834  H5    U A 150      17.119 168.091 154.893  1.00  0.00           H  
ATOM   4835  H6    U A 150      15.785 166.715 153.465  1.00  0.00           H  
ATOM   4836  P     C A 151      13.959 167.974 148.186  1.00  0.00           P  
ATOM   4837  OP1   C A 151      13.736 167.442 146.817  1.00  0.00           O  
ATOM   4838  OP2   C A 151      15.330 168.370 148.601  1.00  0.00           O  
ATOM   4839  O5'   C A 151      12.978 169.214 148.372  1.00  0.00           O  
ATOM   4840  C5'   C A 151      11.621 169.116 147.984  1.00  0.00           C  
ATOM   4841  C4'   C A 151      10.735 169.984 148.837  1.00  0.00           C  
ATOM   4842  O4'   C A 151      10.972 169.712 150.240  1.00  0.00           O  
ATOM   4843  C3'   C A 151      10.948 171.482 148.722  1.00  0.00           C  
ATOM   4844  O3'   C A 151      10.357 172.036 147.562  1.00  0.00           O  
ATOM   4845  C2'   C A 151      10.344 171.994 150.024  1.00  0.00           C  
ATOM   4846  O2'   C A 151       8.927 172.051 149.953  1.00  0.00           O  
ATOM   4847  C1'   C A 151      10.743 170.886 150.998  1.00  0.00           C  
ATOM   4848  N1    C A 151      11.967 171.232 151.762  1.00  0.00           N  
ATOM   4849  C2    C A 151      11.804 171.917 152.971  1.00  0.00           C  
ATOM   4850  O2    C A 151      10.654 172.196 153.353  1.00  0.00           O  
ATOM   4851  N3    C A 151      12.899 172.251 153.695  1.00  0.00           N  
ATOM   4852  C4    C A 151      14.117 171.936 153.252  1.00  0.00           C  
ATOM   4853  N4    C A 151      15.163 172.288 154.002  1.00  0.00           N  
ATOM   4854  C5    C A 151      14.315 171.246 152.022  1.00  0.00           C  
ATOM   4855  C6    C A 151      13.225 170.922 151.313  1.00  0.00           C  
ATOM   4856  H5'   C A 151      11.305 168.098 148.080  1.00  0.00           H  
ATOM   4857 H5''   C A 151      11.529 169.423 146.963  1.00  0.00           H  
ATOM   4858  H4'   C A 151       9.713 169.762 148.610  1.00  0.00           H  
ATOM   4859  H3'   C A 151      11.998 171.689 148.715  1.00  0.00           H  
ATOM   4860  H2'   C A 151      10.762 172.937 150.308  1.00  0.00           H  
ATOM   4861 HO2'   C A 151       8.563 172.390 150.821  1.00  0.00           H  
ATOM   4862  H1'   C A 151       9.939 170.712 151.682  1.00  0.00           H  
ATOM   4863  H41   C A 151      16.091 172.068 153.701  1.00  0.00           H  
ATOM   4864  H42   C A 151      15.019 172.772 154.865  1.00  0.00           H  
ATOM   4865  H5    C A 151      15.297 170.996 151.677  1.00  0.00           H  
ATOM   4866  H6    C A 151      13.338 170.412 150.379  1.00  0.00           H  
ATOM   4867  P     A A 152      11.087 173.226 146.769  1.00  0.00           P  
ATOM   4868  OP1   A A 152      10.446 173.351 145.433  1.00  0.00           O  
ATOM   4869  OP2   A A 152      12.553 173.004 146.869  1.00  0.00           O  
ATOM   4870  O5'   A A 152      10.697 174.527 147.597  1.00  0.00           O  
ATOM   4871  C5'   A A 152       9.340 174.917 147.712  1.00  0.00           C  
ATOM   4872  C4'   A A 152       9.096 175.715 148.965  1.00  0.00           C  
ATOM   4873  O4'   A A 152       9.627 175.015 150.116  1.00  0.00           O  
ATOM   4874  C3'   A A 152       9.765 177.077 149.024  1.00  0.00           C  
ATOM   4875  O3'   A A 152       9.047 178.060 148.303  1.00  0.00           O  
ATOM   4876  C2'   A A 152       9.834 177.352 150.521  1.00  0.00           C  
ATOM   4877  O2'   A A 152       8.604 177.872 151.006  1.00  0.00           O  
ATOM   4878  C1'   A A 152      10.044 175.947 151.091  1.00  0.00           C  
ATOM   4879  N9    A A 152      11.449 175.683 151.448  1.00  0.00           N  
ATOM   4880  C8    A A 152      12.338 174.819 150.859  1.00  0.00           C  
ATOM   4881  N7    A A 152      13.519 174.806 151.430  1.00  0.00           N  
ATOM   4882  C5    A A 152      13.398 175.722 152.466  1.00  0.00           C  
ATOM   4883  C6    A A 152      14.305 176.165 153.445  1.00  0.00           C  
ATOM   4884  N6    A A 152      15.562 175.720 153.537  1.00  0.00           N  
ATOM   4885  N1    A A 152      13.864 177.088 154.332  1.00  0.00           N  
ATOM   4886  C2    A A 152      12.601 177.530 154.231  1.00  0.00           C  
ATOM   4887  N3    A A 152      11.657 177.186 153.357  1.00  0.00           N  
ATOM   4888  C4    A A 152      12.127 176.268 152.491  1.00  0.00           C  
ATOM   4889  H5'   A A 152       8.728 174.040 147.734  1.00  0.00           H  
ATOM   4890 H5''   A A 152       9.077 175.514 146.864  1.00  0.00           H  
ATOM   4891  H4'   A A 152       8.041 175.842 149.094  1.00  0.00           H  
ATOM   4892  H3'   A A 152      10.757 177.002 148.631  1.00  0.00           H  
ATOM   4893  H2'   A A 152      10.653 177.997 150.762  1.00  0.00           H  
ATOM   4894 HO2'   A A 152       8.678 178.042 151.989  1.00  0.00           H  
ATOM   4895  H1'   A A 152       9.436 175.832 151.964  1.00  0.00           H  
ATOM   4896  H8    A A 152      12.091 174.212 150.013  1.00  0.00           H  
ATOM   4897  H61   A A 152      16.165 176.070 154.254  1.00  0.00           H  
ATOM   4898  H62   A A 152      15.899 175.037 152.889  1.00  0.00           H  
ATOM   4899  H2    A A 152      12.311 178.263 154.955  1.00  0.00           H  
ATOM   4900  P     U A 153       9.733 178.816 147.066  1.00  0.00           P  
ATOM   4901  OP1   U A 153       8.649 179.347 146.198  1.00  0.00           O  
ATOM   4902  OP2   U A 153      10.763 177.907 146.494  1.00  0.00           O  
ATOM   4903  O5'   U A 153      10.468 180.058 147.743  1.00  0.00           O  
ATOM   4904  C5'   U A 153       9.723 181.074 148.402  1.00  0.00           C  
ATOM   4905  C4'   U A 153      10.576 181.866 149.365  1.00  0.00           C  
ATOM   4906  O4'   U A 153      10.930 181.047 150.513  1.00  0.00           O  
ATOM   4907  C3'   U A 153      11.920 182.350 148.842  1.00  0.00           C  
ATOM   4908  O3'   U A 153      11.827 183.498 148.016  1.00  0.00           O  
ATOM   4909  C2'   U A 153      12.698 182.578 150.128  1.00  0.00           C  
ATOM   4910  O2'   U A 153      12.296 183.784 150.758  1.00  0.00           O  
ATOM   4911  C1'   U A 153      12.219 181.401 150.974  1.00  0.00           C  
ATOM   4912  N1    U A 153      13.118 180.232 150.842  1.00  0.00           N  
ATOM   4913  C2    U A 153      14.305 180.264 151.549  1.00  0.00           C  
ATOM   4914  O2    U A 153      14.629 181.195 152.266  1.00  0.00           O  
ATOM   4915  N3    U A 153      15.106 179.162 151.392  1.00  0.00           N  
ATOM   4916  C4    U A 153      14.850 178.052 150.613  1.00  0.00           C  
ATOM   4917  O4    U A 153      15.675 177.136 150.573  1.00  0.00           O  
ATOM   4918  C5    U A 153      13.604 178.091 149.909  1.00  0.00           C  
ATOM   4919  C6    U A 153      12.804 179.155 150.045  1.00  0.00           C  
ATOM   4920  H5'   U A 153       8.922 180.618 148.945  1.00  0.00           H  
ATOM   4921 H5''   U A 153       9.322 181.740 147.667  1.00  0.00           H  
ATOM   4922  H4'   U A 153      10.015 182.711 149.706  1.00  0.00           H  
ATOM   4923  H3'   U A 153      12.384 181.560 148.289  1.00  0.00           H  
ATOM   4924  H2'   U A 153      13.755 182.547 149.965  1.00  0.00           H  
ATOM   4925 HO2'   U A 153      12.821 183.911 151.600  1.00  0.00           H  
ATOM   4926  H1'   U A 153      12.164 181.697 152.001  1.00  0.00           H  
ATOM   4927  H3    U A 153      15.969 179.163 151.897  1.00  0.00           H  
ATOM   4928  H5    U A 153      13.315 177.276 149.279  1.00  0.00           H  
ATOM   4929  H6    U A 153      11.878 179.169 149.510  1.00  0.00           H  
ATOM   4930  P     U A 154      12.664 183.570 146.645  1.00  0.00           P  
ATOM   4931  OP1   U A 154      11.984 184.529 145.736  1.00  0.00           O  
ATOM   4932  OP2   U A 154      12.908 182.181 146.185  1.00  0.00           O  
ATOM   4933  O5'   U A 154      14.081 184.161 147.079  1.00  0.00           O  
ATOM   4934  C5'   U A 154      14.223 185.520 147.470  1.00  0.00           C  
ATOM   4935  C4'   U A 154      15.358 185.711 148.447  1.00  0.00           C  
ATOM   4936  O4'   U A 154      15.245 184.744 149.527  1.00  0.00           O  
ATOM   4937  C3'   U A 154      16.767 185.484 147.919  1.00  0.00           C  
ATOM   4938  O3'   U A 154      17.281 186.555 147.144  1.00  0.00           O
[truncated: 12,018,486 more chars]
