# Supplementary material for: Biotransformation-coupled mutasynthesis for the generation of novel pristinamycin derivatives by engineering the phenylglycine residue
Source: RSC Chem Biol. 2023 Oct 14;4(12):1050–63. doi: 10.1039/d3cb00143a (PMC10685826; doi:10.1039/d3cb00143a)
Supplement: CB-004-D3CB00143A-s002 [file CB-004-D3CB00143A-s002.pdb]

ATOM      1  P     A 0  11      20.616 148.665 100.987  1.00  0.00           P  
ATOM      2  OP1   A 0  11      20.253 148.885  99.561  1.00  0.00           O  
ATOM      3  OP2   A 0  11      21.080 147.322 101.423  1.00  0.00           O  
ATOM      4  O5'   A 0  11      21.722 149.742 101.379  1.00  0.00           O  
ATOM      5  C5'   A 0  11      23.089 149.551 101.024  1.00  0.00           C  
ATOM      6  C4'   A 0  11      23.987 150.293 101.977  1.00  0.00           C  
ATOM      7  O4'   A 0  11      23.641 149.974 103.349  1.00  0.00           O  
ATOM      8  C3'   A 0  11      25.441 149.902 101.832  1.00  0.00           C  
ATOM      9  O3'   A 0  11      26.040 150.669 100.804  1.00  0.00           O  
ATOM     10  C2'   A 0  11      25.992 150.149 103.231  1.00  0.00           C  
ATOM     11  O2'   A 0  11      26.240 151.510 103.507  1.00  0.00           O  
ATOM     12  C1'   A 0  11      24.814 149.688 104.091  1.00  0.00           C  
ATOM     13  N9    A 0  11      24.807 148.251 104.378  1.00  0.00           N  
ATOM     14  C8    A 0  11      23.718 147.407 104.352  1.00  0.00           C  
ATOM     15  N7    A 0  11      24.003 146.163 104.645  1.00  0.00           N  
ATOM     16  C5    A 0  11      25.371 146.184 104.882  1.00  0.00           C  
ATOM     17  C6    A 0  11      26.277 145.179 105.237  1.00  0.00           C  
ATOM     18  N6    A 0  11      25.929 143.905 105.421  1.00  0.00           N  
ATOM     19  N1    A 0  11      27.569 145.526 105.397  1.00  0.00           N  
ATOM     20  C2    A 0  11      27.916 146.801 105.208  1.00  0.00           C  
ATOM     21  N3    A 0  11      27.158 147.840 104.873  1.00  0.00           N  
ATOM     22  C4    A 0  11      25.879 147.461 104.723  1.00  0.00           C  
ATOM     23  H5'   A 0  11      23.239 149.892 100.096  1.00  0.00           H  
ATOM     24 H5''   A 0  11      23.305 148.575 101.059  1.00  0.00           H  
ATOM     25  H4'   A 0  11      23.890 151.277 101.829  1.00  0.00           H  
ATOM     26  H3'   A 0  11      25.508 148.929 101.610  1.00  0.00           H  
ATOM     27  H2'   A 0  11      26.804 149.592 103.403  1.00  0.00           H  
ATOM     28 HO2'   A 0  11      26.598 151.602 104.436  1.00  0.00           H  
ATOM     29  H1'   A 0  11      24.803 150.202 104.949  1.00  0.00           H  
ATOM     30  H8    A 0  11      22.794 147.717 104.129  1.00  0.00           H  
ATOM     31  H61   A 0  11      26.621 143.229 105.674  1.00  0.00           H  
ATOM     32  H62   A 0  11      24.976 143.625 105.306  1.00  0.00           H  
ATOM     33  H2    A 0  11      28.887 147.004 105.337  1.00  0.00           H  
ATOM     34  P     U 0  12      26.226 150.030  99.345  1.00  0.00           P  
ATOM     35  OP1   U 0  12      26.685 151.129  98.457  1.00  0.00           O  
ATOM     36  OP2   U 0  12      25.018 149.257  98.975  1.00  0.00           O  
ATOM     37  O5'   U 0  12      27.425 149.002  99.542  1.00  0.00           O  
ATOM     38  C5'   U 0  12      28.759 149.483  99.770  1.00  0.00           C  
ATOM     39  C4'   U 0  12      29.631 148.400 100.354  1.00  0.00           C  
ATOM     40  O4'   U 0  12      29.082 147.968 101.627  1.00  0.00           O  
ATOM     41  C3'   U 0  12      29.743 147.102  99.578  1.00  0.00           C  
ATOM     42  O3'   U 0  12      30.611 147.168  98.456  1.00  0.00           O  
ATOM     43  C2'   U 0  12      30.272 146.173 100.653  1.00  0.00           C  
ATOM     44  O2'   U 0  12      31.638 146.412 100.939  1.00  0.00           O  
ATOM     45  C1'   U 0  12      29.418 146.605 101.845  1.00  0.00           C  
ATOM     46  N1    U 0  12      28.180 145.811 101.922  1.00  0.00           N  
ATOM     47  C2    U 0  12      28.271 144.524 102.441  1.00  0.00           C  
ATOM     48  O2    U 0  12      29.312 144.046 102.858  1.00  0.00           O  
ATOM     49  N3    U 0  12      27.096 143.817 102.454  1.00  0.00           N  
ATOM     50  C4    U 0  12      25.864 144.247 102.021  1.00  0.00           C  
ATOM     51  O4    U 0  12      24.901 143.481 102.085  1.00  0.00           O  
ATOM     52  C5    U 0  12      25.845 145.588 101.514  1.00  0.00           C  
ATOM     53  C6    U 0  12      26.974 146.305 101.483  1.00  0.00           C  
ATOM     54  H5'   U 0  12      28.725 150.254 100.406  1.00  0.00           H  
ATOM     55 H5''   U 0  12      29.151 149.785  98.901  1.00  0.00           H  
ATOM     56  H4'   U 0  12      30.548 148.768 100.505  1.00  0.00           H  
ATOM     57  H3'   U 0  12      28.835 146.801  99.287  1.00  0.00           H  
ATOM     58  H2'   U 0  12      30.111 145.214 100.418  1.00  0.00           H  
ATOM     59 HO2'   U 0  12      31.945 145.780 101.651  1.00  0.00           H  
ATOM     60  H1'   U 0  12      29.939 146.511 102.693  1.00  0.00           H  
ATOM     61  H3    U 0  12      27.140 142.887 102.818  1.00  0.00           H  
ATOM     62  H5    U 0  12      24.989 145.987 101.184  1.00  0.00           H  
ATOM     63  H6    U 0  12      26.940 147.238 101.126  1.00  0.00           H  
ATOM     64  P     G 0  13      30.067 146.707  97.015  1.00  0.00           P  
ATOM     65  OP1   G 0  13      31.236 146.478  96.131  1.00  0.00           O  
ATOM     66  OP2   G 0  13      29.034 147.705  96.620  1.00  0.00           O  
ATOM     67  O5'   G 0  13      29.362 145.299  97.282  1.00  0.00           O  
ATOM     68  C5'   G 0  13      30.104 144.236  97.898  1.00  0.00           C  
ATOM     69  C4'   G 0  13      29.220 143.050  98.247  1.00  0.00           C  
ATOM     70  O4'   G 0  13      28.074 143.470  99.025  1.00  0.00           O  
ATOM     71  C3'   G 0  13      28.535 142.255  97.147  1.00  0.00           C  
ATOM     72  O3'   G 0  13      29.439 141.399  96.444  1.00  0.00           O  
ATOM     73  C2'   G 0  13      27.575 141.406  97.976  1.00  0.00           C  
ATOM     74  O2'   G 0  13      28.224 140.316  98.601  1.00  0.00           O  
ATOM     75  C1'   G 0  13      27.157 142.393  99.070  1.00  0.00           C  
ATOM     76  N9    G 0  13      25.797 142.890  98.900  1.00  0.00           N  
ATOM     77  C8    G 0  13      25.388 144.163  98.586  1.00  0.00           C  
ATOM     78  N7    G 0  13      24.090 144.273  98.488  1.00  0.00           N  
ATOM     79  C5    G 0  13      23.617 142.995  98.757  1.00  0.00           C  
ATOM     80  C6    G 0  13      22.293 142.492  98.794  1.00  0.00           C  
ATOM     81  O6    G 0  13      21.235 143.090  98.587  1.00  0.00           O  
ATOM     82  N1    G 0  13      22.271 141.140  99.108  1.00  0.00           N  
ATOM     83  C2    G 0  13      23.376 140.369  99.349  1.00  0.00           C  
ATOM     84  N2    G 0  13      23.155 139.085  99.618  1.00  0.00           N  
ATOM     85  N3    G 0  13      24.610 140.824  99.322  1.00  0.00           N  
ATOM     86  C4    G 0  13      24.657 142.135  99.020  1.00  0.00           C  
ATOM     87  H5'   G 0  13      30.526 144.581  98.736  1.00  0.00           H  
ATOM     88 H5''   G 0  13      30.817 143.932  97.266  1.00  0.00           H  
ATOM     89  H4'   G 0  13      29.757 142.415  98.802  1.00  0.00           H  
ATOM     90  H3'   G 0  13      28.040 142.855  96.519  1.00  0.00           H  
ATOM     91  H2'   G 0  13      26.790 141.104  97.434  1.00  0.00           H  
ATOM     92 HO2'   G 0  13      27.558 139.791  99.131  1.00  0.00           H  
ATOM     93  H1'   G 0  13      27.229 141.942  99.959  1.00  0.00           H  
ATOM     94  H8    G 0  13      26.019 144.927  98.447  1.00  0.00           H  
ATOM     95  H1    G 0  13      21.378 140.694  99.162  1.00  0.00           H  
ATOM     96  H21   G 0  13      22.220 138.732  99.636  1.00  0.00           H  
ATOM     97  H22   G 0  13      23.924 138.473  99.802  1.00  0.00           H  
ATOM     98  P     C 0  14      29.029 140.807  95.001  1.00  0.00           P  
ATOM     99  OP1   C 0  14      30.264 140.285  94.360  1.00  0.00           O  
ATOM    100  OP2   C 0  14      28.202 141.815  94.292  1.00  0.00           O  
ATOM    101  O5'   C 0  14      28.106 139.561  95.345  1.00  0.00           O  
ATOM    102  C5'   C 0  14      28.658 138.393  95.961  1.00  0.00           C  
ATOM    103  C4'   C 0  14      27.601 137.327  96.094  1.00  0.00           C  
ATOM    104  O4'   C 0  14      26.577 137.764  97.026  1.00  0.00           O  
ATOM    105  C3'   C 0  14      26.827 136.994  94.830  1.00  0.00           C  
ATOM    106  O3'   C 0  14      27.546 136.103  93.987  1.00  0.00           O  
ATOM    107  C2'   C 0  14      25.564 136.365  95.397  1.00  0.00           C  
ATOM    108  O2'   C 0  14      25.778 135.035  95.819  1.00  0.00           O  
ATOM    109  C1'   C 0  14      25.318 137.247  96.624  1.00  0.00           C  
ATOM    110  N1    C 0  14      24.407 138.378  96.362  1.00  0.00           N  
ATOM    111  C2    C 0  14      23.025 138.152  96.380  1.00  0.00           C  
ATOM    112  O2    C 0  14      22.602 137.005  96.602  1.00  0.00           O  
ATOM    113  N3    C 0  14      22.188 139.187  96.154  1.00  0.00           N  
ATOM    114  C4    C 0  14      22.679 140.404  95.913  1.00  0.00           C  
ATOM    115  N4    C 0  14      21.815 141.398  95.708  1.00  0.00           N  
ATOM    116  C5    C 0  14      24.076 140.657  95.877  1.00  0.00           C  
ATOM    117  C6    C 0  14      24.895 139.629  96.106  1.00  0.00           C  
ATOM    118  H5'   C 0  14      29.004 138.630  96.869  1.00  0.00           H  
ATOM    119 H5''   C 0  14      29.408 138.046  95.398  1.00  0.00           H  
ATOM    120  H4'   C 0  14      28.024 136.492  96.445  1.00  0.00           H  
ATOM    121  H3'   C 0  14      26.601 137.832  94.333  1.00  0.00           H  
ATOM    122  H2'   C 0  14      24.805 136.424  94.748  1.00  0.00           H  
ATOM    123 HO2'   C 0  14      24.926 134.660  96.184  1.00  0.00           H  
ATOM    124  H1'   C 0  14      24.942 136.686  97.362  1.00  0.00           H  
ATOM    125  H41   C 0  14      22.150 142.322  95.525  1.00  0.00           H  
ATOM    126  H42   C 0  14      20.831 141.220  95.737  1.00  0.00           H  
ATOM    127  H5    C 0  14      24.433 141.572  95.687  1.00  0.00           H  
ATOM    128  H6    C 0  14      25.884 139.776  96.090  1.00  0.00           H  
ATOM    129  P     C 0  15      27.363 136.189  92.395  1.00  0.00           P  
ATOM    130  OP1   C 0  15      28.345 135.251  91.809  1.00  0.00           O  
ATOM    131  OP2   C 0  15      27.371 137.611  91.973  1.00  0.00           O  
ATOM    132  O5'   C 0  15      25.903 135.608  92.163  1.00  0.00           O  
ATOM    133  C5'   C 0  15      25.592 134.260  92.532  1.00  0.00           C  
ATOM    134  C4'   C 0  15      24.131 133.984  92.308  1.00  0.00           C  
ATOM    135  O4'   C 0  15      23.339 134.763  93.238  1.00  0.00           O  
ATOM    136  C3'   C 0  15      23.564 134.394  90.962  1.00  0.00           C  
ATOM    137  O3'   C 0  15      23.862 133.473  89.932  1.00  0.00           O  
ATOM    138  C2'   C 0  15      22.076 134.428  91.256  1.00  0.00           C  
ATOM    139  O2'   C 0  15      21.528 133.130  91.330  1.00  0.00           O  
ATOM    140  C1'   C 0  15      22.074 135.042  92.654  1.00  0.00           C  
ATOM    141  N1    C 0  15      21.847 136.498  92.627  1.00  0.00           N  
ATOM    142  C2    C 0  15      20.532 136.959  92.601  1.00  0.00           C  
ATOM    143  O2    C 0  15      19.608 136.131  92.598  1.00  0.00           O  
ATOM    144  N3    C 0  15      20.295 138.290  92.580  1.00  0.00           N  
ATOM    145  C4    C 0  15      21.312 139.146  92.590  1.00  0.00           C  
ATOM    146  N4    C 0  15      21.030 140.447  92.588  1.00  0.00           N  
ATOM    147  C5    C 0  15      22.665 138.706  92.609  1.00  0.00           C  
ATOM    148  C6    C 0  15      22.886 137.385  92.626  1.00  0.00           C  
ATOM    149  H5'   C 0  15      25.810 134.124  93.498  1.00  0.00           H  
ATOM    150 H5''   C 0  15      26.136 133.632  91.976  1.00  0.00           H  
ATOM    151  H4'   C 0  15      23.953 133.011  92.458  1.00  0.00           H  
ATOM    152  H3'   C 0  15      23.888 135.307  90.714  1.00  0.00           H  
ATOM    153  H2'   C 0  15      21.583 135.000  90.601  1.00  0.00           H  
ATOM    154 HO2'   C 0  15      20.549 133.192  91.524  1.00  0.00           H  
ATOM    155  H1'   C 0  15      21.358 134.609  93.201  1.00  0.00           H  
ATOM    156  H41   C 0  15      21.770 141.119  92.595  1.00  0.00           H  
ATOM    157  H42   C 0  15      20.078 140.752  92.579  1.00  0.00           H  
ATOM    158  H5    C 0  15      23.423 139.359  92.610  1.00  0.00           H  
ATOM    159  H6    C 0  15      23.826 137.043  92.638  1.00  0.00           H  
ATOM    160  P     A 0  16      24.074 134.009  88.433  1.00  0.00           P  
ATOM    161  OP1   A 0  16      24.659 132.868  87.689  1.00  0.00           O  
ATOM    162  OP2   A 0  16      24.798 135.312  88.473  1.00  0.00           O  
ATOM    163  O5'   A 0  16      22.600 134.300  87.895  1.00  0.00           O  
ATOM    164  C5'   A 0  16      21.721 133.227  87.514  1.00  0.00           C  
ATOM    165  C4'   A 0  16      20.316 133.744  87.322  1.00  0.00           C  
ATOM    166  O4'   A 0  16      19.899 134.416  88.538  1.00  0.00           O  
ATOM    167  C3'   A 0  16      20.111 134.799  86.246  1.00  0.00           C  
ATOM    168  O3'   A 0  16      19.993 134.242  84.937  1.00  0.00           O  
ATOM    169  C2'   A 0  16      18.816 135.454  86.701  1.00  0.00           C  
ATOM    170  O2'   A 0  16      17.666 134.695  86.396  1.00  0.00           O  
ATOM    171  C1'   A 0  16      19.016 135.481  88.217  1.00  0.00           C  
ATOM    172  N9    A 0  16      19.626 136.742  88.636  1.00  0.00           N  
ATOM    173  C8    A 0  16      20.957 137.021  88.850  1.00  0.00           C  
ATOM    174  N7    A 0  16      21.193 138.273  89.161  1.00  0.00           N  
ATOM    175  C5    A 0  16      19.934 138.857  89.165  1.00  0.00           C  
ATOM    176  C6    A 0  16      19.505 140.169  89.411  1.00  0.00           C  
ATOM    177  N6    A 0  16      20.332 141.176  89.697  1.00  0.00           N  
ATOM    178  N1    A 0  16      18.181 140.417  89.345  1.00  0.00           N  
ATOM    179  C2    A 0  16      17.352 139.407  89.041  1.00  0.00           C  
ATOM    180  N3    A 0  16      17.634 138.136  88.780  1.00  0.00           N  
ATOM    181  C4    A 0  16      18.957 137.923  88.860  1.00  0.00           C  
ATOM    182  H5'   A 0  16      21.721 132.530  88.231  1.00  0.00           H  
ATOM    183 H5''   A 0  16      22.044 132.824  86.658  1.00  0.00           H  
ATOM    184  H4'   A 0  16      19.704 132.973  87.147  1.00  0.00           H  
ATOM    185  H3'   A 0  16      20.858 135.463  86.270  1.00  0.00           H  
ATOM    186  H2'   A 0  16      18.738 136.381  86.335  1.00  0.00           H  
ATOM    187 HO2'   A 0  16      16.852 135.178  86.720  1.00  0.00           H  
ATOM    188  H1'   A 0  16      18.140 135.352  88.681  1.00  0.00           H  
ATOM    189  H8    A 0  16      21.678 136.332  88.775  1.00  0.00           H  
ATOM    190  H61   A 0  16      19.966 142.092  89.863  1.00  0.00           H  
ATOM    191  H62   A 0  16      21.318 141.015  89.745  1.00  0.00           H  
ATOM    192  H2    A 0  16      16.382 139.646  89.006  1.00  0.00           H  
ATOM    193  P     G 0  17      20.373 135.135  83.646  1.00  0.00           P  
ATOM    194  OP1   G 0  17      20.227 134.243  82.457  1.00  0.00           O  
ATOM    195  OP2   G 0  17      21.680 135.795  83.904  1.00  0.00           O  
ATOM    196  O5'   G 0  17      19.244 136.269  83.581  1.00  0.00           O  
ATOM    197  C5'   G 0  17      17.909 135.943  83.155  1.00  0.00           C  
ATOM    198  C4'   G 0  17      16.955 137.082  83.429  1.00  0.00           C  
ATOM    199  O4'   G 0  17      17.164 137.583  84.772  1.00  0.00           O  
ATOM    200  C3'   G 0  17      17.076 138.343  82.597  1.00  0.00           C  
ATOM    201  O3'   G 0  17      16.472 138.200  81.321  1.00  0.00           O  
ATOM    202  C2'   G 0  17      16.280 139.329  83.439  1.00  0.00           C  
ATOM    203  O2'   G 0  17      14.886 139.130  83.319  1.00  0.00           O  
ATOM    204  C1'   G 0  17      16.703 138.924  84.850  1.00  0.00           C  
ATOM    205  N9    G 0  17      17.767 139.777  85.373  1.00  0.00           N  
ATOM    206  C8    G 0  17      19.090 139.453  85.564  1.00  0.00           C  
ATOM    207  N7    G 0  17      19.796 140.442  86.042  1.00  0.00           N  
ATOM    208  C5    G 0  17      18.885 141.482  86.176  1.00  0.00           C  
ATOM    209  C6    G 0  17      19.064 142.810  86.648  1.00  0.00           C  
ATOM    210  O6    G 0  17      20.102 143.359  87.040  1.00  0.00           O  
ATOM    211  N1    G 0  17      17.872 143.523  86.628  1.00  0.00           N  
ATOM    212  C2    G 0  17      16.664 143.034  86.203  1.00  0.00           C  
ATOM    213  N2    G 0  17      15.626 143.886  86.263  1.00  0.00           N  
ATOM    214  N3    G 0  17      16.485 141.802  85.752  1.00  0.00           N  
ATOM    215  C4    G 0  17      17.629 141.087  85.769  1.00  0.00           C  
ATOM    216  H5'   G 0  17      17.598 135.131  83.649  1.00  0.00           H  
ATOM    217 H5''   G 0  17      17.917 135.753  82.173  1.00  0.00           H  
ATOM    218  H4'   G 0  17      16.018 136.740  83.357  1.00  0.00           H  
ATOM    219  H3'   G 0  17      18.031 138.629  82.514  1.00  0.00           H  
ATOM    220  H2'   G 0  17      16.535 140.275  83.236  1.00  0.00           H  
ATOM    221 HO2'   G 0  17      14.404 139.797  83.887  1.00  0.00           H  
ATOM    222  H1'   G 0  17      15.912 138.968  85.460  1.00  0.00           H  
ATOM    223  H8    G 0  17      19.472 138.552  85.358  1.00  0.00           H  
ATOM    224  H1    G 0  17      17.897 144.470  86.950  1.00  0.00           H  
ATOM    225  H21   G 0  17      15.762 144.816  86.603  1.00  0.00           H  
ATOM    226  H22   G 0  17      14.718 143.589  85.967  1.00  0.00           H  
ATOM    227  P     C 0  18      16.861 139.215  80.141  1.00  0.00           P  
ATOM    228  OP1   C 0  18      16.183 138.751  78.908  1.00  0.00           O  
ATOM    229  OP2   C 0  18      18.330 139.399  80.138  1.00  0.00           O  
ATOM    230  O5'   C 0  18      16.223 140.596  80.595  1.00  0.00           O  
ATOM    231  C5'   C 0  18      14.813 140.840  80.496  1.00  0.00           C  
ATOM    232  C4'   C 0  18      14.513 142.263  80.901  1.00  0.00           C  
ATOM    233  O4'   C 0  18      14.964 142.456  82.268  1.00  0.00           O  
ATOM    234  C3'   C 0  18      15.250 143.338  80.112  1.00  0.00           C  
ATOM    235  O3'   C 0  18      14.589 143.662  78.891  1.00  0.00           O  
ATOM    236  C2'   C 0  18      15.276 144.499  81.096  1.00  0.00           C  
ATOM    237  O2'   C 0  18      14.042 145.183  81.182  1.00  0.00           O  
ATOM    238  C1'   C 0  18      15.513 143.757  82.413  1.00  0.00           C  
ATOM    239  N1    C 0  18      16.941 143.631  82.784  1.00  0.00           N  
ATOM    240  C2    C 0  18      17.557 144.697  83.449  1.00  0.00           C  
ATOM    241  O2    C 0  18      16.894 145.726  83.678  1.00  0.00           O  
ATOM    242  N3    C 0  18      18.855 144.581  83.827  1.00  0.00           N  
ATOM    243  C4    C 0  18      19.528 143.459  83.566  1.00  0.00           C  
ATOM    244  N4    C 0  18      20.793 143.374  83.989  1.00  0.00           N  
ATOM    245  C5    C 0  18      18.932 142.370  82.869  1.00  0.00           C  
ATOM    246  C6    C 0  18      17.652 142.497  82.500  1.00  0.00           C  
ATOM    247  H5'   C 0  18      14.324 140.212  81.101  1.00  0.00           H  
ATOM    248 H5''   C 0  18      14.516 140.693  79.553  1.00  0.00           H  
ATOM    249  H4'   C 0  18      13.528 142.425  80.848  1.00  0.00           H  
ATOM    250  H3'   C 0  18      16.184 143.036  79.921  1.00  0.00           H  
ATOM    251  H2'   C 0  18      16.026 145.129  80.894  1.00  0.00           H  
ATOM    252 HO2'   C 0  18      14.121 145.931  81.841  1.00  0.00           H  
ATOM    253  H1'   C 0  18      15.028 144.234  83.146  1.00  0.00           H  
ATOM    254  H41   C 0  18      21.326 142.547  83.810  1.00  0.00           H  
ATOM    255  H42   C 0  18      21.207 144.138  84.485  1.00  0.00           H  
ATOM    256  H5    C 0  18      19.451 141.540  82.663  1.00  0.00           H  
ATOM    257  H6    C 0  18      17.207 141.749  82.008  1.00  0.00           H  
ATOM    258  P     U 0  19      15.455 144.037  77.586  1.00  0.00           P  
ATOM    259  OP1   U 0  19      14.524 144.089  76.437  1.00  0.00           O  
ATOM    260  OP2   U 0  19      16.648 143.150  77.519  1.00  0.00           O  
ATOM    261  O5'   U 0  19      15.956 145.518  77.879  1.00  0.00           O  
ATOM    262  C5'   U 0  19      15.062 146.639  77.781  1.00  0.00           C  
ATOM    263  C4'   U 0  19      15.788 147.917  78.134  1.00  0.00           C  
ATOM    264  O4'   U 0  19      16.171 147.888  79.535  1.00  0.00           O  
ATOM    265  C3'   U 0  19      17.109 148.156  77.422  1.00  0.00           C  
ATOM    266  O3'   U 0  19      16.978 148.650  76.101  1.00  0.00           O  
ATOM    267  C2'   U 0  19      17.778 149.157  78.343  1.00  0.00           C  
ATOM    268  O2'   U 0  19      17.240 150.455  78.201  1.00  0.00           O  
ATOM    269  C1'   U 0  19      17.399 148.582  79.706  1.00  0.00           C  
ATOM    270  N1    U 0  19      18.417 147.628  80.171  1.00  0.00           N  
ATOM    271  C2    U 0  19      19.542 148.140  80.801  1.00  0.00           C  
ATOM    272  O2    U 0  19      19.704 149.331  81.024  1.00  0.00           O  
ATOM    273  N3    U 0  19      20.473 147.203  81.167  1.00  0.00           N  
ATOM    274  C4    U 0  19      20.398 145.845  80.984  1.00  0.00           C  
ATOM    275  O4    U 0  19      21.349 145.141  81.321  1.00  0.00           O  
ATOM    276  C5    U 0  19      19.202 145.393  80.352  1.00  0.00           C  
ATOM    277  C6    U 0  19      18.276 146.276  79.977  1.00  0.00           C  
ATOM    278  H5'   U 0  19      14.297 146.508  78.412  1.00  0.00           H  
ATOM    279 H5''   U 0  19      14.715 146.704  76.846  1.00  0.00           H  
ATOM    280  H4'   U 0  19      15.181 148.696  77.974  1.00  0.00           H  
ATOM    281  H3'   U 0  19      17.639 147.308  77.410  1.00  0.00           H  
ATOM    282  H2'   U 0  19      18.770 149.160  78.215  1.00  0.00           H  
ATOM    283 HO2'   U 0  19      17.709 151.080  78.825  1.00  0.00           H  
ATOM    284  H1'   U 0  19      17.288 149.319  80.372  1.00  0.00           H  
ATOM    285  H3    U 0  19      21.297 147.547  81.617  1.00  0.00           H  
ATOM    286  H5    U 0  19      19.058 144.417  80.191  1.00  0.00           H  
ATOM    287  H6    U 0  19      17.444 145.940  79.536  1.00  0.00           H  
ATOM    288  P     G 0  20      18.109 148.299  75.020  1.00  0.00           P  
ATOM    289  OP1   G 0  20      17.639 148.803  73.715  1.00  0.00           O  
ATOM    290  OP2   G 0  20      18.481 146.868  75.159  1.00  0.00           O  
ATOM    291  O5'   G 0  20      19.372 149.148  75.491  1.00  0.00           O  
ATOM    292  C5'   G 0  20      19.373 150.583  75.427  1.00  0.00           C  
ATOM    293  C4'   G 0  20      20.611 151.133  76.097  1.00  0.00           C  
ATOM    294  O4'   G 0  20      20.634 150.691  77.478  1.00  0.00           O  
ATOM    295  C3'   G 0  20      21.943 150.650  75.553  1.00  0.00           C  
ATOM    296  O3'   G 0  20      22.359 151.368  74.411  1.00  0.00           O  
ATOM    297  C2'   G 0  20      22.871 150.905  76.723  1.00  0.00           C  
ATOM    298  O2'   G 0  20      23.235 152.264  76.832  1.00  0.00           O  
ATOM    299  C1'   G 0  20      21.975 150.509  77.897  1.00  0.00           C  
ATOM    300  N9    G 0  20      22.165 149.113  78.289  1.00  0.00           N  
ATOM    301  C8    G 0  20      21.313 148.051  78.090  1.00  0.00           C  
ATOM    302  N7    G 0  20      21.786 146.923  78.547  1.00  0.00           N  
ATOM    303  C5    G 0  20      23.020 147.260  79.083  1.00  0.00           C  
ATOM    304  C6    G 0  20      23.993 146.457  79.725  1.00  0.00           C  
ATOM    305  O6    G 0  20      23.962 145.244  79.953  1.00  0.00           O  
ATOM    306  N1    G 0  20      25.098 147.209  80.120  1.00  0.00           N  
ATOM    307  C2    G 0  20      25.249 148.559  79.917  1.00  0.00           C  
ATOM    308  N2    G 0  20      26.384 149.105  80.362  1.00  0.00           N  
ATOM    309  N3    G 0  20      24.351 149.318  79.320  1.00  0.00           N  
ATOM    310  C4    G 0  20      23.268 148.608  78.933  1.00  0.00           C  
ATOM    311  H5'   G 0  20      18.561 150.935  75.893  1.00  0.00           H  
ATOM    312 H5''   G 0  20      19.360 150.871  74.470  1.00  0.00           H  
ATOM    313  H4'   G 0  20      20.585 152.132  76.070  1.00  0.00           H  
ATOM    314  H3'   G 0  20      21.901 149.672  75.351  1.00  0.00           H  
ATOM    315  H2'   G 0  20      23.680 150.319  76.675  1.00  0.00           H  
ATOM    316 HO2'   G 0  20      23.845 152.384  77.615  1.00  0.00           H  
ATOM    317  H1'   G 0  20      22.165 151.104  78.678  1.00  0.00           H  
ATOM    318  H8    G 0  20      20.423 148.134  77.642  1.00  0.00           H  
ATOM    319  H1    G 0  20      25.839 146.728  80.588  1.00  0.00           H  
ATOM    320  H21   G 0  20      27.069 148.535  80.815  1.00  0.00           H  
ATOM    321  H22   G 0  20      26.549 150.084  80.242  1.00  0.00           H  
ATOM    322  P     G 0  21      23.217 150.621  73.280  1.00  0.00           P  
ATOM    323  OP1   G 0  21      23.425 151.628  72.215  1.00  0.00           O  
ATOM    324  OP2   G 0  21      22.581 149.328  72.951  1.00  0.00           O  
ATOM    325  O5'   G 0  21      24.622 150.313  73.967  1.00  0.00           O  
ATOM    326  C5'   G 0  21      25.478 151.399  74.338  1.00  0.00           C  
ATOM    327  C4'   G 0  21      26.573 150.958  75.288  1.00  0.00           C  
ATOM    328  O4'   G 0  21      26.066 150.059  76.307  1.00  0.00           O  
ATOM    329  C3'   G 0  21      27.733 150.153  74.739  1.00  0.00           C  
ATOM    330  O3'   G 0  21      28.614 151.001  74.009  1.00  0.00           O  
ATOM    331  C2'   G 0  21      28.391 149.683  76.038  1.00  0.00           C  
ATOM    332  O2'   G 0  21      29.171 150.695  76.648  1.00  0.00           O  
ATOM    333  C1'   G 0  21      27.171 149.436  76.935  1.00  0.00           C  
ATOM    334  N9    G 0  21      26.872 148.024  77.145  1.00  0.00           N  
ATOM    335  C8    G 0  21      25.774 147.322  76.707  1.00  0.00           C  
ATOM    336  N7    G 0  21      25.813 146.058  77.029  1.00  0.00           N  
ATOM    337  C5    G 0  21      27.002 145.920  77.729  1.00  0.00           C  
ATOM    338  C6    G 0  21      27.585 144.781  78.320  1.00  0.00           C  
ATOM    339  O6    G 0  21      27.152 143.624  78.347  1.00  0.00           O  
ATOM    340  N1    G 0  21      28.802 145.085  78.923  1.00  0.00           N  
ATOM    341  C2    G 0  21      29.377 146.327  78.951  1.00  0.00           C  
ATOM    342  N2    G 0  21      30.557 146.419  79.565  1.00  0.00           N  
ATOM    343  N3    G 0  21      28.838 147.400  78.412  1.00  0.00           N  
ATOM    344  C4    G 0  21      27.661 147.126  77.818  1.00  0.00           C  
ATOM    345  H5'   G 0  21      24.929 152.106  74.784  1.00  0.00           H  
ATOM    346 H5''   G 0  21      25.899 151.775  73.513  1.00  0.00           H  
ATOM    347  H4'   G 0  21      26.941 151.770  75.741  1.00  0.00           H  
ATOM    348  H3'   G 0  21      27.418 149.383  74.185  1.00  0.00           H  
ATOM    349  H2'   G 0  21      28.920 148.846  75.899  1.00  0.00           H  
ATOM    350 HO2'   G 0  21      29.578 150.340  77.490  1.00  0.00           H  
ATOM    351  H1'   G 0  21      27.327 149.870  77.822  1.00  0.00           H  
ATOM    352  H8    G 0  21      25.023 147.737  76.194  1.00  0.00           H  
ATOM    353  H1    G 0  21      29.294 144.338  79.370  1.00  0.00           H  
ATOM    354  H21   G 0  21      30.973 145.606  79.973  1.00  0.00           H  
ATOM    355  H22   G 0  21      31.026 147.301  79.618  1.00  0.00           H  
ATOM    356  P     U 0  22      29.616 150.371  72.930  1.00  0.00           P  
ATOM    357  OP1   U 0  22      30.414 151.477  72.354  1.00  0.00           O  
ATOM    358  OP2   U 0  22      28.836 149.485  72.038  1.00  0.00           O  
ATOM    359  O5'   U 0  22      30.580 149.447  73.791  1.00  0.00           O  
ATOM    360  C5'   U 0  22      31.598 150.013  74.630  1.00  0.00           C  
ATOM    361  C4'   U 0  22      32.363 148.916  75.327  1.00  0.00           C  
ATOM    362  O4'   U 0  22      31.468 148.191  76.201  1.00  0.00           O  
ATOM    363  C3'   U 0  22      32.948 147.848  74.421  1.00  0.00           C  
ATOM    364  O3'   U 0  22      34.214 148.251  73.944  1.00  0.00           O  
ATOM    365  C2'   U 0  22      33.088 146.671  75.367  1.00  0.00           C  
ATOM    366  O2'   U 0  22      34.225 146.828  76.195  1.00  0.00           O  
ATOM    367  C1'   U 0  22      31.820 146.819  76.212  1.00  0.00           C  
ATOM    368  N1    U 0  22      30.653 146.038  75.764  1.00  0.00           N  
ATOM    369  C2    U 0  22      30.555 144.731  76.186  1.00  0.00           C  
ATOM    370  O2    U 0  22      31.419 144.182  76.834  1.00  0.00           O  
ATOM    371  N3    U 0  22      29.403 144.084  75.814  1.00  0.00           N  
ATOM    372  C4    U 0  22      28.366 144.595  75.066  1.00  0.00           C  
ATOM    373  O4    U 0  22      27.330 143.941  74.945  1.00  0.00           O  
ATOM    374  C5    U 0  22      28.565 145.936  74.622  1.00  0.00           C  
ATOM    375  C6    U 0  22      29.672 146.595  74.976  1.00  0.00           C  
ATOM    376  H5'   U 0  22      31.172 150.605  75.314  1.00  0.00           H  
ATOM    377 H5''   U 0  22      32.228 150.551  74.069  1.00  0.00           H  
ATOM    378  H4'   U 0  22      33.097 149.322  75.872  1.00  0.00           H  
ATOM    379  H3'   U 0  22      32.328 147.634  73.666  1.00  0.00           H  
ATOM    380  H2'   U 0  22      33.106 145.801  74.875  1.00  0.00           H  
ATOM    381 HO2'   U 0  22      34.300 146.043  76.810  1.00  0.00           H  
ATOM    382  H1'   U 0  22      32.034 146.555  77.152  1.00  0.00           H  
ATOM    383  H3    U 0  22      29.306 143.137  76.120  1.00  0.00           H  
ATOM    384  H5    U 0  22      27.878 146.381  74.048  1.00  0.00           H  
ATOM    385  H6    U 0  22      29.793 147.534  74.654  1.00  0.00           H  
ATOM    386  P     G 0  23      34.674 147.849  72.466  1.00  0.00           P  
ATOM    387  OP1   G 0  23      36.092 148.278  72.352  1.00  0.00           O  
ATOM    388  OP2   G 0  23      33.667 148.376  71.513  1.00  0.00           O  
ATOM    389  O5'   G 0  23      34.630 146.254  72.458  1.00  0.00           O  
ATOM    390  C5'   G 0  23      35.574 145.468  73.231  1.00  0.00           C  
ATOM    391  C4'   G 0  23      35.241 143.997  73.116  1.00  0.00           C  
ATOM    392  O4'   G 0  23      33.935 143.753  73.703  1.00  0.00           O  
ATOM    393  C3'   G 0  23      35.130 143.492  71.689  1.00  0.00           C  
ATOM    394  O3'   G 0  23      36.419 143.107  71.214  1.00  0.00           O  
ATOM    395  C2'   G 0  23      34.151 142.331  71.818  1.00  0.00           C  
ATOM    396  O2'   G 0  23      34.770 141.186  72.342  1.00  0.00           O  
ATOM    397  C1'   G 0  23      33.198 142.852  72.894  1.00  0.00           C  
ATOM    398  N9    G 0  23      32.003 143.553  72.429  1.00  0.00           N  
ATOM    399  C8    G 0  23      31.931 144.849  71.979  1.00  0.00           C  
ATOM    400  N7    G 0  23      30.715 145.228  71.702  1.00  0.00           N  
ATOM    401  C5    G 0  23      29.936 144.111  71.965  1.00  0.00           C  
ATOM    402  C6    G 0  23      28.534 143.921  71.854  1.00  0.00           C  
ATOM    403  O6    G 0  23      27.675 144.731  71.499  1.00  0.00           O  
ATOM    404  N1    G 0  23      28.161 142.637  72.215  1.00  0.00           N  
ATOM    405  C2    G 0  23      29.022 141.660  72.636  1.00  0.00           C  
ATOM    406  N2    G 0  23      28.471 140.484  72.948  1.00  0.00           N  
ATOM    407  N3    G 0  23      30.330 141.820  72.746  1.00  0.00           N  
ATOM    408  C4    G 0  23      30.716 143.063  72.398  1.00  0.00           C  
ATOM    409  H5'   G 0  23      35.526 145.744  74.191  1.00  0.00           H  
ATOM    410 H5''   G 0  23      36.498 145.626  72.884  1.00  0.00           H  
ATOM    411  H4'   G 0  23      35.930 143.462  73.605  1.00  0.00           H  
ATOM    412  H3'   G 0  23      34.745 144.203  71.101  1.00  0.00           H  
ATOM    413  H2'   G 0  23      33.678 142.141  70.958  1.00  0.00           H  
ATOM    414 HO2'   G 0  23      34.100 140.447  72.412  1.00  0.00           H  
ATOM    415  H1'   G 0  23      32.911 142.081  73.462  1.00  0.00           H  
ATOM    416  H8    G 0  23      32.730 145.441  71.875  1.00  0.00           H  
ATOM    417  H1    G 0  23      27.189 142.406  72.164  1.00  0.00           H  
ATOM    418  H21   G 0  23      27.482 140.358  72.867  1.00  0.00           H  
ATOM    419  H22   G 0  23      29.047 139.730  73.262  1.00  0.00           H  
ATOM    420  P     G 0  24      36.818 143.350  69.671  1.00  0.00           P  
ATOM    421  OP1   G 0  24      38.287 143.191  69.572  1.00  0.00           O  
ATOM    422  OP2   G 0  24      36.179 144.611  69.201  1.00  0.00           O  
ATOM    423  O5'   G 0  24      36.142 142.136  68.895  1.00  0.00           O  
ATOM    424  C5'   G 0  24      36.265 140.789  69.387  1.00  0.00           C  
ATOM    425  C4'   G 0  24      35.123 139.952  68.883  1.00  0.00           C  
ATOM    426  O4'   G 0  24      33.883 140.614  69.263  1.00  0.00           O  
ATOM    427  C3'   G 0  24      35.067 139.792  67.367  1.00  0.00           C  
ATOM    428  O3'   G 0  24      34.477 138.541  67.053  1.00  0.00           O  
ATOM    429  C2'   G 0  24      34.128 140.918  66.962  1.00  0.00           C  
ATOM    430  O2'   G 0  24      33.475 140.722  65.732  1.00  0.00           O  
ATOM    431  C1'   G 0  24      33.123 140.892  68.106  1.00  0.00           C  
ATOM    432  N9    G 0  24      32.423 142.164  68.267  1.00  0.00           N  
ATOM    433  C8    G 0  24      32.944 143.424  68.094  1.00  0.00           C  
ATOM    434  N7    G 0  24      32.049 144.367  68.200  1.00  0.00           N  
ATOM    435  C5    G 0  24      30.868 143.694  68.480  1.00  0.00           C  
ATOM    436  C6    G 0  24      29.551 144.190  68.672  1.00  0.00           C  
ATOM    437  O6    G 0  24      29.145 145.361  68.600  1.00  0.00           O  
ATOM    438  N1    G 0  24      28.660 143.164  68.960  1.00  0.00           N  
ATOM    439  C2    G 0  24      28.983 141.835  69.033  1.00  0.00           C  
ATOM    440  N2    G 0  24      27.974 141.005  69.319  1.00  0.00           N  
ATOM    441  N3    G 0  24      30.200 141.355  68.836  1.00  0.00           N  
ATOM    442  C4    G 0  24      31.088 142.335  68.563  1.00  0.00           C  
ATOM    443  H5'   G 0  24      36.252 140.799  70.387  1.00  0.00           H  
ATOM    444 H5''   G 0  24      37.128 140.398  69.069  1.00  0.00           H  
ATOM    445  H4'   G 0  24      35.161 139.049  69.310  1.00  0.00           H  
ATOM    446  H3'   G 0  24      35.970 139.893  66.949  1.00  0.00           H  
ATOM    447  H2'   G 0  24      34.619 141.789  66.956  1.00  0.00           H  
ATOM    448 HO2'   G 0  24      32.881 141.503  65.542  1.00  0.00           H  
ATOM    449  H1'   G 0  24      32.460 140.159  67.955  1.00  0.00           H  
ATOM    450  H8    G 0  24      33.910 143.600  67.906  1.00  0.00           H  
ATOM    451  H1    G 0  24      27.707 143.416  69.127  1.00  0.00           H  
ATOM    452  H21   G 0  24      27.054 141.368  69.464  1.00  0.00           H  
ATOM    453  H22   G 0  24      28.140 140.021  69.388  1.00  0.00           H  
ATOM    454  P     A 0  25      34.947 137.731  65.745  1.00  0.00           P  
ATOM    455  OP1   A 0  25      36.407 137.482  65.862  1.00  0.00           O  
ATOM    456  OP2   A 0  25      34.412 138.386  64.531  1.00  0.00           O  
ATOM    457  O5'   A 0  25      34.209 136.330  65.914  1.00  0.00           O  
ATOM    458  C5'   A 0  25      34.648 135.387  66.906  1.00  0.00           C  
ATOM    459  C4'   A 0  25      33.463 134.747  67.591  1.00  0.00           C  
ATOM    460  O4'   A 0  25      32.729 135.745  68.341  1.00  0.00           O  
ATOM    461  C3'   A 0  25      32.405 134.124  66.697  1.00  0.00           C  
ATOM    462  O3'   A 0  25      32.795 132.834  66.245  1.00  0.00           O  
ATOM    463  C2'   A 0  25      31.204 134.066  67.629  1.00  0.00           C  
ATOM    464  O2'   A 0  25      31.257 132.996  68.549  1.00  0.00           O  
ATOM    465  C1'   A 0  25      31.361 135.377  68.401  1.00  0.00           C  
ATOM    466  N9    A 0  25      30.557 136.466  67.850  1.00  0.00           N  
ATOM    467  C8    A 0  25      30.990 137.634  67.273  1.00  0.00           C  
ATOM    468  N7    A 0  25      30.018 138.415  66.868  1.00  0.00           N  
ATOM    469  C5    A 0  25      28.867 137.716  67.201  1.00  0.00           C  
ATOM    470  C6    A 0  25      27.505 138.007  67.031  1.00  0.00           C  
ATOM    471  N6    A 0  25      27.055 139.134  66.475  1.00  0.00           N  
ATOM    472  N1    A 0  25      26.608 137.092  67.461  1.00  0.00           N  
ATOM    473  C2    A 0  25      27.064 135.968  68.033  1.00  0.00           C  
ATOM    474  N3    A 0  25      28.318 135.586  68.256  1.00  0.00           N  
ATOM    475  C4    A 0  25      29.182 136.514  67.808  1.00  0.00           C  
ATOM    476  H5'   A 0  25      35.205 135.862  67.588  1.00  0.00           H  
ATOM    477 H5''   A 0  25      35.196 134.676  66.465  1.00  0.00           H  
ATOM    478  H4'   A 0  25      33.797 134.050  68.226  1.00  0.00           H  
ATOM    479  H3'   A 0  25      32.212 134.721  65.919  1.00  0.00           H  
ATOM    480  H2'   A 0  25      30.348 134.054  67.112  1.00  0.00           H  
ATOM    481 HO2'   A 0  25      30.443 133.015  69.129  1.00  0.00           H  
ATOM    482  H1'   A 0  25      31.103 135.229  69.356  1.00  0.00           H  
ATOM    483  H8    A 0  25      31.957 137.867  67.171  1.00  0.00           H  
ATOM    484  H61   A 0  25      26.071 139.287  66.380  1.00  0.00           H  
ATOM    485  H62   A 0  25      27.702 139.826  66.153  1.00  0.00           H  
ATOM    486  H2    A 0  25      26.360 135.325  68.335  1.00  0.00           H  
ATOM    487  P     U 0  26      32.354 132.335  64.782  1.00  0.00           P  
ATOM    488  OP1   U 0  26      32.773 130.912  64.620  1.00  0.00           O  
ATOM    489  OP2   U 0  26      32.795 133.346  63.786  1.00  0.00           O  
ATOM    490  O5'   U 0  26      30.769 132.370  64.863  1.00  0.00           O  
ATOM    491  C5'   U 0  26      30.067 131.469  65.725  1.00  0.00           C  
ATOM    492  C4'   U 0  26      28.596 131.742  65.656  1.00  0.00           C  
ATOM    493  O4'   U 0  26      28.338 133.073  66.159  1.00  0.00           O  
ATOM    494  C3'   U 0  26      28.031 131.760  64.252  1.00  0.00           C  
ATOM    495  O3'   U 0  26      27.736 130.449  63.822  1.00  0.00           O  
ATOM    496  C2'   U 0  26      26.793 132.626  64.413  1.00  0.00           C  
ATOM    497  O2'   U 0  26      25.711 131.930  65.003  1.00  0.00           O  
ATOM    498  C1'   U 0  26      27.307 133.677  65.399  1.00  0.00           C  
ATOM    499  N1    U 0  26      27.850 134.895  64.775  1.00  0.00           N  
ATOM    500  C2    U 0  26      26.951 135.801  64.258  1.00  0.00           C  
ATOM    501  O2    U 0  26      25.752 135.585  64.206  1.00  0.00           O  
ATOM    502  N3    U 0  26      27.509 136.962  63.786  1.00  0.00           N  
ATOM    503  C4    U 0  26      28.845 137.292  63.753  1.00  0.00           C  
ATOM    504  O4    U 0  26      29.176 138.428  63.413  1.00  0.00           O  
ATOM    505  C5    U 0  26      29.720 136.278  64.248  1.00  0.00           C  
ATOM    506  C6    U 0  26      29.210 135.146  64.731  1.00  0.00           C  
ATOM    507  H5'   U 0  26      30.384 131.594  66.665  1.00  0.00           H  
ATOM    508 H5''   U 0  26      30.244 130.528  65.436  1.00  0.00           H  
ATOM    509  H4'   U 0  26      28.102 131.071  66.209  1.00  0.00           H  
ATOM    510  H3'   U 0  26      28.677 132.193  63.624  1.00  0.00           H  
ATOM    511  H2'   U 0  26      26.526 133.043  63.544  1.00  0.00           H  
ATOM    512 HO2'   U 0  26      24.925 132.543  65.085  1.00  0.00           H  
ATOM    513  H1'   U 0  26      26.562 133.934  66.014  1.00  0.00           H  
ATOM    514  H3    U 0  26      26.874 137.645  63.425  1.00  0.00           H  
ATOM    515  H5    U 0  26      30.710 136.417  64.232  1.00  0.00           H  
ATOM    516  H6    U 0  26      29.837 134.448  65.077  1.00  0.00           H  
ATOM    517  P     U 0  27      27.966 130.051  62.291  1.00  0.00           P  
ATOM    518  OP1   U 0  27      27.732 128.594  62.216  1.00  0.00           O  
ATOM    519  OP2   U 0  27      29.253 130.619  61.810  1.00  0.00           O  
ATOM    520  O5'   U 0  27      26.774 130.777  61.530  1.00  0.00           O  
ATOM    521  C5'   U 0  27      25.413 130.379  61.761  1.00  0.00           C  
ATOM    522  C4'   U 0  27      24.466 131.347  61.107  1.00  0.00           C  
ATOM    523  O4'   U 0  27      24.551 132.639  61.756  1.00  0.00           O  
ATOM    524  C3'   U 0  27      24.747 131.661  59.653  1.00  0.00           C  
ATOM    525  O3'   U 0  27      24.283 130.639  58.791  1.00  0.00           O  
ATOM    526  C2'   U 0  27      24.003 132.971  59.475  1.00  0.00           C  
ATOM    527  O2'   U 0  27      22.608 132.779  59.396  1.00  0.00           O  
ATOM    528  C1'   U 0  27      24.318 133.663  60.800  1.00  0.00           C  
ATOM    529  N1    U 0  27      25.505 134.531  60.730  1.00  0.00           N  
ATOM    530  C2    U 0  27      25.319 135.850  60.348  1.00  0.00           C  
ATOM    531  O2    U 0  27      24.228 136.319  60.074  1.00  0.00           O  
ATOM    532  N3    U 0  27      26.460 136.603  60.300  1.00  0.00           N  
ATOM    533  C4    U 0  27      27.739 136.189  60.590  1.00  0.00           C  
ATOM    534  O4    U 0  27      28.667 136.992  60.501  1.00  0.00           O  
ATOM    535  C5    U 0  27      27.851 134.819  60.976  1.00  0.00           C  
ATOM    536  C6    U 0  27      26.760 134.056  61.030  1.00  0.00           C  
ATOM    537  H5'   U 0  27      25.238 130.360  62.745  1.00  0.00           H  
ATOM    538 H5''   U 0  27      25.267 129.466  61.379  1.00  0.00           H  
ATOM    539  H4'   U 0  27      23.532 130.999  61.192  1.00  0.00           H  
ATOM    540  H3'   U 0  27      25.727 131.804  59.517  1.00  0.00           H  
ATOM    541  H2'   U 0  27      24.350 133.491  58.694  1.00  0.00           H  
ATOM    542 HO2'   U 0  27      22.156 133.663  59.279  1.00  0.00           H  
ATOM    543  H1'   U 0  27      23.528 134.206  61.084  1.00  0.00           H  
ATOM    544  H3    U 0  27      26.352 137.558  60.024  1.00  0.00           H  
ATOM    545  H5    U 0  27      28.745 134.434  61.205  1.00  0.00           H  
ATOM    546  H6    U 0  27      26.858 133.098  61.300  1.00  0.00           H  
ATOM    547  P     G 0  28      25.101 130.312  57.453  1.00  0.00           P  
ATOM    548  OP1   G 0  28      24.561 129.057  56.879  1.00  0.00           O  
ATOM    549  OP2   G 0  28      26.553 130.413  57.739  1.00  0.00           O  
ATOM    550  O5'   G 0  28      24.724 131.527  56.497  1.00  0.00           O  
ATOM    551  C5'   G 0  28      23.354 131.802  56.146  1.00  0.00           C  
ATOM    552  C4'   G 0  28      23.232 133.181  55.535  1.00  0.00           C  
ATOM    553  O4'   G 0  28      23.492 134.193  56.541  1.00  0.00           O  
ATOM    554  C3'   G 0  28      24.220 133.526  54.437  1.00  0.00           C  
ATOM    555  O3'   G 0  28      23.859 132.973  53.191  1.00  0.00           O  
ATOM    556  C2'   G 0  28      24.160 135.043  54.440  1.00  0.00           C  
ATOM    557  O2'   G 0  28      22.968 135.548  53.874  1.00  0.00           O  
ATOM    558  C1'   G 0  28      24.112 135.321  55.938  1.00  0.00           C  
ATOM    559  N9    G 0  28      25.456 135.468  56.489  1.00  0.00           N  
ATOM    560  C8    G 0  28      26.233 134.489  57.059  1.00  0.00           C  
ATOM    561  N7    G 0  28      27.406 134.918  57.433  1.00  0.00           N  
ATOM    562  C5    G 0  28      27.402 136.264  57.098  1.00  0.00           C  
ATOM    563  C6    G 0  28      28.401 137.249  57.263  1.00  0.00           C  
ATOM    564  O6    G 0  28      29.522 137.126  57.755  1.00  0.00           O  
ATOM    565  N1    G 0  28      27.986 138.486  56.783  1.00  0.00           N  
ATOM    566  C2    G 0  28      26.765 138.745  56.217  1.00  0.00           C  
ATOM    567  N2    G 0  28      26.555 140.003  55.814  1.00  0.00           N  
ATOM    568  N3    G 0  28      25.819 137.834  56.059  1.00  0.00           N  
ATOM    569  C4    G 0  28      26.204 136.622  56.519  1.00  0.00           C  
ATOM    570  H5'   G 0  28      22.787 131.755  56.969  1.00  0.00           H  
ATOM    571 H5''   G 0  28      23.040 131.120  55.485  1.00  0.00           H  
ATOM    572  H4'   G 0  28      22.303 133.301  55.186  1.00  0.00           H  
ATOM    573  H3'   G 0  28      25.137 133.220  54.694  1.00  0.00           H  
ATOM    574  H2'   G 0  28      24.971 135.446  54.015  1.00  0.00           H  
ATOM    575 HO2'   G 0  28      22.983 136.547  53.902  1.00  0.00           H  
ATOM    576  H1'   G 0  28      23.575 136.145  56.118  1.00  0.00           H  
ATOM    577  H8    G 0  28      25.930 133.543  57.175  1.00  0.00           H  
ATOM    578  H1    G 0  28      28.630 139.248  56.857  1.00  0.00           H  
ATOM    579  H21   G 0  28      27.270 140.692  55.933  1.00  0.00           H  
ATOM    580  H22   G 0  28      25.683 140.254  55.393  1.00  0.00           H  
ATOM    581  P     C 0  29      25.008 132.552  52.159  1.00  0.00           P  
ATOM    582  OP1   C 0  29      24.330 132.073  50.932  1.00  0.00           O  
ATOM    583  OP2   C 0  29      25.986 131.674  52.851  1.00  0.00           O  
ATOM    584  O5'   C 0  29      25.730 133.928  51.824  1.00  0.00           O  
ATOM    585  C5'   C 0  29      25.019 134.987  51.180  1.00  0.00           C  
ATOM    586  C4'   C 0  29      25.928 136.167  50.961  1.00  0.00           C  
ATOM    587  O4'   C 0  29      26.372 136.689  52.237  1.00  0.00           O  
ATOM    588  C3'   C 0  29      27.228 135.882  50.234  1.00  0.00           C  
ATOM    589  O3'   C 0  29      27.035 135.818  48.833  1.00  0.00           O  
ATOM    590  C2'   C 0  29      28.071 137.085  50.619  1.00  0.00           C  
ATOM    591  O2'   C 0  29      27.767 138.225  49.851  1.00  0.00           O  
ATOM    592  C1'   C 0  29      27.633 137.309  52.068  1.00  0.00           C  
ATOM    593  N1    C 0  29      28.594 136.731  53.018  1.00  0.00           N  
ATOM    594  C2    C 0  29      29.674 137.509  53.411  1.00  0.00           C  
ATOM    595  O2    C 0  29      29.743 138.676  53.005  1.00  0.00           O  
ATOM    596  N3    C 0  29      30.615 136.981  54.221  1.00  0.00           N  
ATOM    597  C4    C 0  29      30.496 135.728  54.646  1.00  0.00           C  
ATOM    598  N4    C 0  29      31.466 135.239  55.417  1.00  0.00           N  
ATOM    599  C5    C 0  29      29.381 134.917  54.294  1.00  0.00           C  
ATOM    600  C6    C 0  29      28.459 135.454  53.486  1.00  0.00           C  
ATOM    601  H5'   C 0  29      24.249 135.265  51.755  1.00  0.00           H  
ATOM    602 H5''   C 0  29      24.677 134.666  50.297  1.00  0.00           H  
ATOM    603  H4'   C 0  29      25.427 136.880  50.471  1.00  0.00           H  
ATOM    604  H3'   C 0  29      27.643 135.037  50.572  1.00  0.00           H  
ATOM    605  H2'   C 0  29      29.046 136.869  50.569  1.00  0.00           H  
ATOM    606 HO2'   C 0  29      28.346 138.987  50.141  1.00  0.00           H  
ATOM    607  H1'   C 0  29      27.546 138.290  52.240  1.00  0.00           H  
ATOM    608  H41   C 0  29      31.410 134.300  55.755  1.00  0.00           H  
ATOM    609  H42   C 0  29      32.250 135.811  55.657  1.00  0.00           H  
ATOM    610  H5    C 0  29      29.290 133.982  54.637  1.00  0.00           H  
ATOM    611  H6    C 0  29      27.660 134.914  53.221  1.00  0.00           H  
ATOM    612  P     U 0  30      27.901 134.793  47.958  1.00  0.00           P  
ATOM    613  OP1   U 0  30      27.230 134.634  46.642  1.00  0.00           O  
ATOM    614  OP2   U 0  30      28.145 133.601  48.806  1.00  0.00           O  
ATOM    615  O5'   U 0  30      29.286 135.549  47.725  1.00  0.00           O  
ATOM    616  C5'   U 0  30      29.311 136.933  47.343  1.00  0.00           C  
ATOM    617  C4'   U 0  30      30.721 137.476  47.395  1.00  0.00           C  
ATOM    618  O4'   U 0  30      31.214 137.430  48.756  1.00  0.00           O  
ATOM    619  C3'   U 0  30      31.774 136.777  46.544  1.00  0.00           C  
ATOM    620  O3'   U 0  30      32.699 137.741  46.066  1.00  0.00           O  
ATOM    621  C2'   U 0  30      32.499 135.902  47.551  1.00  0.00           C  
ATOM    622  O2'   U 0  30      33.826 135.629  47.141  1.00  0.00           O  
ATOM    623  C1'   U 0  30      32.475 136.805  48.778  1.00  0.00           C  
ATOM    624  N1    U 0  30      32.633 136.112  50.065  1.00  0.00           N  
ATOM    625  C2    U 0  30      33.686 136.498  50.875  1.00  0.00           C  
ATOM    626  O2    U 0  30      34.440 137.421  50.598  1.00  0.00           O  
ATOM    627  N3    U 0  30      33.821 135.768  52.030  1.00  0.00           N  
ATOM    628  C4    U 0  30      33.021 134.734  52.457  1.00  0.00           C  
ATOM    629  O4    U 0  30      33.335 134.107  53.467  1.00  0.00           O  
ATOM    630  C5    U 0  30      31.932 134.427  51.590  1.00  0.00           C  
ATOM    631  C6    U 0  30      31.779 135.106  50.451  1.00  0.00           C  
ATOM    632  H5'   U 0  30      28.734 137.457  47.970  1.00  0.00           H  
ATOM    633 H5''   U 0  30      28.959 137.023  46.411  1.00  0.00           H  
ATOM    634  H4'   U 0  30      30.689 138.435  47.114  1.00  0.00           H  
ATOM    635  H3'   U 0  30      31.367 136.243  45.803  1.00  0.00           H  
ATOM    636  H2'   U 0  30      31.994 135.055  47.719  1.00  0.00           H  
ATOM    637 HO2'   U 0  30      34.274 135.052  47.824  1.00  0.00           H  
ATOM    638  H1'   U 0  30      33.188 137.500  48.689  1.00  0.00           H  
ATOM    639  H3    U 0  30      34.585 136.015  52.626  1.00  0.00           H  
ATOM    640  H5    U 0  30      31.285 133.705  51.834  1.00  0.00           H  
ATOM    641  H6    U 0  30      31.011 134.873  49.854  1.00  0.00           H  
ATOM    642  P     C 0  31      32.520 138.348  44.599  1.00  0.00           P  
ATOM    643  OP1   C 0  31      32.162 139.779  44.755  1.00  0.00           O  
ATOM    644  OP2   C 0  31      31.627 137.446  43.825  1.00  0.00           O  
ATOM    645  O5'   C 0  31      33.961 138.234  43.942  1.00  0.00           O  
ATOM    646  C5'   C 0  31      35.143 138.207  44.745  1.00  0.00           C  
ATOM    647  C4'   C 0  31      36.185 139.114  44.143  1.00  0.00           C  
ATOM    648  O4'   C 0  31      35.660 140.466  44.098  1.00  0.00           O  
ATOM    649  C3'   C 0  31      37.497 139.204  44.904  1.00  0.00           C  
ATOM    650  O3'   C 0  31      38.526 139.509  43.973  1.00  0.00           O  
ATOM    651  C2'   C 0  31      37.247 140.377  45.841  1.00  0.00           C  
ATOM    652  O2'   C 0  31      38.444 140.990  46.264  1.00  0.00           O  
ATOM    653  C1'   C 0  31      36.427 141.306  44.943  1.00  0.00           C  
ATOM    654  N1    C 0  31      35.498 142.208  45.663  1.00  0.00           N  
ATOM    655  C2    C 0  31      35.869 143.560  45.874  1.00  0.00           C  
ATOM    656  O2    C 0  31      36.980 143.963  45.470  1.00  0.00           O  
ATOM    657  N3    C 0  31      35.004 144.388  46.514  1.00  0.00           N  
ATOM    658  C4    C 0  31      33.821 143.925  46.939  1.00  0.00           C  
ATOM    659  N4    C 0  31      32.999 144.781  47.557  1.00  0.00           N  
ATOM    660  C5    C 0  31      33.427 142.564  46.749  1.00  0.00           C  
ATOM    661  C6    C 0  31      34.286 141.750  46.115  1.00  0.00           C  
ATOM    662  H5'   C 0  31      35.498 137.273  44.784  1.00  0.00           H  
ATOM    663 H5''   C 0  31      34.924 138.519  45.670  1.00  0.00           H  
ATOM    664  H4'   C 0  31      36.375 138.811  43.209  1.00  0.00           H  
ATOM    665  H3'   C 0  31      37.691 138.362  45.408  1.00  0.00           H  
ATOM    666  H2'   C 0  31      36.706 140.085  46.630  1.00  0.00           H  
ATOM    667 HO2'   C 0  31      38.230 141.752  46.875  1.00  0.00           H  
ATOM    668  H1'   C 0  31      37.049 141.854  44.384  1.00  0.00           H  
ATOM    669  H41   C 0  31      32.108 144.469  47.887  1.00  0.00           H  
ATOM    670  H42   C 0  31      33.276 145.733  47.689  1.00  0.00           H  
ATOM    671  H5    C 0  31      32.543 142.230  47.077  1.00  0.00           H  
ATOM    672  H6    C 0  31      34.038 140.792  45.969  1.00  0.00           H  
ATOM    673  P     G 0  32      39.445 138.332  43.388  1.00  0.00           P  
ATOM    674  OP1   G 0  32      40.420 138.945  42.458  1.00  0.00           O  
ATOM    675  OP2   G 0  32      38.581 137.226  42.921  1.00  0.00           O  
ATOM    676  O5'   G 0  32      40.242 137.806  44.653  1.00  0.00           O  
ATOM    677  C5'   G 0  32      41.085 138.681  45.405  1.00  0.00           C  
ATOM    678  C4'   G 0  32      41.647 137.942  46.582  1.00  0.00           C  
ATOM    679  O4'   G 0  32      40.542 137.500  47.408  1.00  0.00           O  
ATOM    680  C3'   G 0  32      42.383 136.663  46.224  1.00  0.00           C  
ATOM    681  O3'   G 0  32      43.735 136.924  45.879  1.00  0.00           O  
ATOM    682  C2'   G 0  32      42.248 135.847  47.497  1.00  0.00           C  
ATOM    683  O2'   G 0  32      43.168 136.266  48.479  1.00  0.00           O  
ATOM    684  C1'   G 0  32      40.828 136.214  47.935  1.00  0.00           C  
ATOM    685  N9    G 0  32      39.815 135.274  47.457  1.00  0.00           N  
ATOM    686  C8    G 0  32      39.051 135.370  46.315  1.00  0.00           C  
ATOM    687  N7    G 0  32      38.255 134.349  46.142  1.00  0.00           N  
ATOM    688  C5    G 0  32      38.501 133.532  47.238  1.00  0.00           C  
ATOM    689  C6    G 0  32      37.948 132.280  47.590  1.00  0.00           C  
ATOM    690  O6    G 0  32      37.097 131.620  46.992  1.00  0.00           O  
ATOM    691  N1    G 0  32      38.487 131.799  48.778  1.00  0.00           N  
ATOM    692  C2    G 0  32      39.434 132.443  49.538  1.00  0.00           C  
ATOM    693  N2    G 0  32      39.838 131.818  50.649  1.00  0.00           N  
ATOM    694  N3    G 0  32      39.951 133.614  49.225  1.00  0.00           N  
ATOM    695  C4    G 0  32      39.450 134.095  48.066  1.00  0.00           C  
ATOM    696  H5'   G 0  32      40.552 139.464  45.726  1.00  0.00           H  
ATOM    697 H5''   G 0  32      41.833 139.003  44.825  1.00  0.00           H  
ATOM    698  H4'   G 0  32      42.247 138.545  47.108  1.00  0.00           H  
ATOM    699  H3'   G 0  32      41.919 136.200  45.469  1.00  0.00           H  
ATOM    700  H2'   G 0  32      42.331 134.868  47.313  1.00  0.00           H  
ATOM    701 HO2'   G 0  32      43.053 135.710  49.302  1.00  0.00           H  
ATOM    702  H1'   G 0  32      40.793 136.254  48.934  1.00  0.00           H  
ATOM    703  H8    G 0  32      39.101 136.143  45.682  1.00  0.00           H  
ATOM    704  H1    G 0  32      38.159 130.913  49.106  1.00  0.00           H  
ATOM    705  H21   G 0  32      39.453 130.927  50.890  1.00  0.00           H  
ATOM    706  H22   G 0  32      40.525 132.241  51.239  1.00  0.00           H  
ATOM    707  P     G 0  33      44.671 135.727  45.371  1.00  0.00           P  
ATOM    708  OP1   G 0  33      46.030 136.244  45.101  1.00  0.00           O  
ATOM    709  OP2   G 0  33      43.945 134.994  44.307  1.00  0.00           O  
ATOM    710  O5'   G 0  33      44.773 134.788  46.647  1.00  0.00           O  
ATOM    711  C5'   G 0  33      45.192 133.422  46.523  1.00  0.00           C  
ATOM    712  C4'   G 0  33      44.819 132.656  47.758  1.00  0.00           C  
ATOM    713  O4'   G 0  33      43.399 132.795  48.014  1.00  0.00           O  
ATOM    714  C3'   G 0  33      45.043 131.168  47.653  1.00  0.00           C  
ATOM    715  O3'   G 0  33      46.396 130.866  47.952  1.00  0.00           O  
ATOM    716  C2'   G 0  33      44.074 130.631  48.697  1.00  0.00           C  
ATOM    717  O2'   G 0  33      44.570 130.779  50.013  1.00  0.00           O  
ATOM    718  C1'   G 0  33      42.879 131.573  48.512  1.00  0.00           C  
ATOM    719  N9    G 0  33      41.861 131.092  47.575  1.00  0.00           N  
ATOM    720  C8    G 0  33      41.413 131.733  46.444  1.00  0.00           C  
ATOM    721  N7    G 0  33      40.511 131.055  45.790  1.00  0.00           N  
ATOM    722  C5    G 0  33      40.349 129.897  46.534  1.00  0.00           C  
ATOM    723  C6    G 0  33      39.519 128.777  46.309  1.00  0.00           C  
ATOM    724  O6    G 0  33      38.740 128.571  45.373  1.00  0.00           O  
ATOM    725  N1    G 0  33      39.665 127.827  47.309  1.00  0.00           N  
ATOM    726  C2    G 0  33      40.505 127.936  48.381  1.00  0.00           C  
ATOM    727  N2    G 0  33      40.505 126.910  49.234  1.00  0.00           N  
ATOM    728  N3    G 0  33      41.288 128.972  48.601  1.00  0.00           N  
ATOM    729  C4    G 0  33      41.164 129.909  47.644  1.00  0.00           C  
ATOM    730  H5'   G 0  33      46.184 133.390  46.400  1.00  0.00           H  
ATOM    731 H5''   G 0  33      44.745 133.009  45.730  1.00  0.00           H  
ATOM    732  H4'   G 0  33      45.333 133.014  48.538  1.00  0.00           H  
ATOM    733  H3'   G 0  33      44.800 130.837  46.741  1.00  0.00           H  
ATOM    734  H2'   G 0  33      43.823 129.682  48.507  1.00  0.00           H  
ATOM    735 HO2'   G 0  33      43.904 130.414  50.663  1.00  0.00           H  
ATOM    736  H1'   G 0  33      42.452 131.738  49.401  1.00  0.00           H  
ATOM    737  H8    G 0  33      41.746 132.630  46.152  1.00  0.00           H  
ATOM    738  H1    G 0  33      39.112 126.997  47.240  1.00  0.00           H  
ATOM    739  H21   G 0  33      39.912 126.122  49.068  1.00  0.00           H  
ATOM    740  H22   G 0  33      41.098 126.929  50.039  1.00  0.00           H  
ATOM    741  P     C 0  34      47.232 129.897  46.984  1.00  0.00           P  
ATOM    742  OP1   C 0  34      48.614 129.826  47.511  1.00  0.00           O  
ATOM    743  OP2   C 0  34      47.001 130.324  45.593  1.00  0.00           O  
ATOM    744  O5'   C 0  34      46.560 128.468  47.172  1.00  0.00           O  
ATOM    745  C5'   C 0  34      46.562 127.816  48.454  1.00  0.00           C  
ATOM    746  C4'   C 0  34      45.653 126.613  48.430  1.00  0.00           C  
ATOM    747  O4'   C 0  34      44.260 127.020  48.347  1.00  0.00           O  
ATOM    748  C3'   C 0  34      45.831 125.687  47.250  1.00  0.00           C  
ATOM    749  O3'   C 0  34      46.937 124.830  47.456  1.00  0.00           O  
ATOM    750  C2'   C 0  34      44.509 124.942  47.260  1.00  0.00           C  
ATOM    751  O2'   C 0  34      44.460 124.012  48.322  1.00  0.00           O  
ATOM    752  C1'   C 0  34      43.533 126.073  47.590  1.00  0.00           C  
ATOM    753  N1    C 0  34      42.986 126.749  46.395  1.00  0.00           N  
ATOM    754  C2    C 0  34      41.936 126.141  45.681  1.00  0.00           C  
ATOM    755  O2    C 0  34      41.508 125.041  46.049  1.00  0.00           O  
ATOM    756  N3    C 0  34      41.420 126.769  44.604  1.00  0.00           N  
ATOM    757  C4    C 0  34      41.910 127.948  44.222  1.00  0.00           C  
ATOM    758  N4    C 0  34      41.361 128.534  43.160  1.00  0.00           N  
ATOM    759  C5    C 0  34      42.984 128.582  44.914  1.00  0.00           C  
ATOM    760  C6    C 0  34      43.486 127.955  45.984  1.00  0.00           C  
ATOM    761  H5'   C 0  34      46.242 128.458  49.151  1.00  0.00           H  
ATOM    762 H5''   C 0  34      47.492 127.522  48.673  1.00  0.00           H  
ATOM    763  H4'   C 0  34      45.787 126.091  49.272  1.00  0.00           H  
ATOM    764  H3'   C 0  34      45.938 126.208  46.403  1.00  0.00           H  
ATOM    765  H2'   C 0  34      44.309 124.517  46.377  1.00  0.00           H  
ATOM    766 HO2'   C 0  34      43.581 123.535  48.307  1.00  0.00           H  
ATOM    767  H1'   C 0  34      42.781 125.713  48.142  1.00  0.00           H  
ATOM    768  H41   C 0  34      41.703 129.419  42.845  1.00  0.00           H  
ATOM    769  H42   C 0  34      40.607 128.089  42.678  1.00  0.00           H  
ATOM    770  H5    C 0  34      43.348 129.463  44.611  1.00  0.00           H  
ATOM    771  H6    C 0  34      44.239 128.374  46.492  1.00  0.00           H  
ATOM    772  P     U 0  35      47.822 124.357  46.204  1.00  0.00           P  
ATOM    773  OP1   U 0  35      48.987 123.624  46.741  1.00  0.00           O  
ATOM    774  OP2   U 0  35      48.036 125.529  45.334  1.00  0.00           O  
ATOM    775  O5'   U 0  35      46.884 123.344  45.414  1.00  0.00           O  
ATOM    776  C5'   U 0  35      46.502 122.087  45.995  1.00  0.00           C  
ATOM    777  C4'   U 0  35      45.408 121.433  45.180  1.00  0.00           C  
ATOM    778  O4'   U 0  35      44.198 122.239  45.223  1.00  0.00           O  
ATOM    779  C3'   U 0  35      45.677 121.265  43.695  1.00  0.00           C  
ATOM    780  O3'   U 0  35      46.511 120.143  43.430  1.00  0.00           O  
ATOM    781  C2'   U 0  35      44.267 121.092  43.145  1.00  0.00           C  
ATOM    782  O2'   U 0  35      43.731 119.807  43.381  1.00  0.00           O  
ATOM    783  C1'   U 0  35      43.490 122.090  44.004  1.00  0.00           C  
ATOM    784  N1    U 0  35      43.377 123.402  43.351  1.00  0.00           N  
ATOM    785  C2    U 0  35      42.348 123.575  42.437  1.00  0.00           C  
ATOM    786  O2    U 0  35      41.543 122.701  42.165  1.00  0.00           O  
ATOM    787  N3    U 0  35      42.298 124.811  41.848  1.00  0.00           N  
ATOM    788  C4    U 0  35      43.150 125.872  42.064  1.00  0.00           C  
ATOM    789  O4    U 0  35      42.980 126.918  41.436  1.00  0.00           O  
ATOM    790  C5    U 0  35      44.185 125.621  43.024  1.00  0.00           C  
ATOM    791  C6    U 0  35      44.260 124.425  43.621  1.00  0.00           C  
ATOM    792  H5'   U 0  35      46.170 122.243  46.925  1.00  0.00           H  
ATOM    793 H5''   U 0  35      47.298 121.482  46.022  1.00  0.00           H  
ATOM    794  H4'   U 0  35      45.209 120.535  45.573  1.00  0.00           H  
ATOM    795  H3'   U 0  35      46.091 122.096  43.324  1.00  0.00           H  
ATOM    796  H2'   U 0  35      44.222 121.333  42.176  1.00  0.00           H  
ATOM    797 HO2'   U 0  35      42.808 119.755  42.999  1.00  0.00           H  
ATOM    798  H1'   U 0  35      42.576 121.730  44.190  1.00  0.00           H  
ATOM    799  H3    U 0  35      41.561 124.960  41.188  1.00  0.00           H  
ATOM    800  H5    U 0  35      44.848 126.336  43.247  1.00  0.00           H  
ATOM    801  H6    U 0  35      44.986 124.268  44.290  1.00  0.00           H  
ATOM    802  P     C 0  36      47.247 120.019  42.010  1.00  0.00           P  
ATOM    803  OP1   C 0  36      48.201 118.886  42.066  1.00  0.00           O  
ATOM    804  OP2   C 0  36      47.731 121.366  41.636  1.00  0.00           O  
ATOM    805  O5'   C 0  36      46.080 119.630  41.003  1.00  0.00           O  
ATOM    806  C5'   C 0  36      45.366 118.399  41.150  1.00  0.00           C  
ATOM    807  C4'   C 0  36      44.193 118.360  40.206  1.00  0.00           C  
ATOM    808  O4'   C 0  36      43.289 119.451  40.516  1.00  0.00           O  
ATOM    809  C3'   C 0  36      44.498 118.584  38.736  1.00  0.00           C  
ATOM    810  O3'   C 0  36      45.021 117.437  38.089  1.00  0.00           O  
ATOM    811  C2'   C 0  36      43.135 118.985  38.203  1.00  0.00           C  
ATOM    812  O2'   C 0  36      42.246 117.893  38.121  1.00  0.00           O  
ATOM    813  C1'   C 0  36      42.655 119.894  39.326  1.00  0.00           C  
ATOM    814  N1    C 0  36      43.038 121.290  39.079  1.00  0.00           N  
ATOM    815  C2    C 0  36      42.216 122.073  38.277  1.00  0.00           C  
ATOM    816  O2    C 0  36      41.204 121.564  37.780  1.00  0.00           O  
ATOM    817  N3    C 0  36      42.544 123.367  38.058  1.00  0.00           N  
ATOM    818  C4    C 0  36      43.648 123.877  38.606  1.00  0.00           C  
ATOM    819  N4    C 0  36      43.922 125.159  38.380  1.00  0.00           N  
ATOM    820  C5    C 0  36      44.517 123.093  39.414  1.00  0.00           C  
ATOM    821  C6    C 0  36      44.176 121.817  39.624  1.00  0.00           C  
ATOM    822  H5'   C 0  36      45.036 118.319  42.090  1.00  0.00           H  
ATOM    823 H5''   C 0  36      45.979 117.636  40.946  1.00  0.00           H  
ATOM    824  H4'   C 0  36      43.711 117.491  40.314  1.00  0.00           H  
ATOM    825  H3'   C 0  36      45.136 119.347  38.637  1.00  0.00           H  
ATOM    826  H2'   C 0  36      43.205 119.474  37.333  1.00  0.00           H  
ATOM    827 HO2'   C 0  36      41.365 118.206  37.766  1.00  0.00           H  
ATOM    828  H1'   C 0  36      41.662 119.824  39.421  1.00  0.00           H  
ATOM    829  H41   C 0  36      44.742 125.572  38.776  1.00  0.00           H  
ATOM    830  H42   C 0  36      43.308 125.709  37.814  1.00  0.00           H  
ATOM    831  H5    C 0  36      45.350 123.480  39.809  1.00  0.00           H  
ATOM    832  H6    C 0  36      44.764 121.238  40.189  1.00  0.00           H  
ATOM    833  P     A 0  37      46.060 117.627  36.883  1.00  0.00           P  
ATOM    834  OP1   A 0  37      46.547 116.287  36.502  1.00  0.00           O  
ATOM    835  OP2   A 0  37      47.028 118.683  37.264  1.00  0.00           O  
ATOM    836  O5'   A 0  37      45.172 118.189  35.691  1.00  0.00           O  
ATOM    837  C5'   A 0  37      44.053 117.443  35.202  1.00  0.00           C  
ATOM    838  C4'   A 0  37      43.324 118.231  34.149  1.00  0.00           C  
ATOM    839  O4'   A 0  37      42.777 119.435  34.742  1.00  0.00           O  
ATOM    840  C3'   A 0  37      44.179 118.743  33.006  1.00  0.00           C  
ATOM    841  O3'   A 0  37      44.402 117.750  32.017  1.00  0.00           O  
ATOM    842  C2'   A 0  37      43.351 119.902  32.483  1.00  0.00           C  
ATOM    843  O2'   A 0  37      42.284 119.486  31.663  1.00  0.00           O  
ATOM    844  C1'   A 0  37      42.793 120.478  33.786  1.00  0.00           C  
ATOM    845  N9    A 0  37      43.610 121.568  34.306  1.00  0.00           N  
ATOM    846  C8    A 0  37      44.632 121.517  35.221  1.00  0.00           C  
ATOM    847  N7    A 0  37      45.167 122.685  35.479  1.00  0.00           N  
ATOM    848  C5    A 0  37      44.449 123.565  34.680  1.00  0.00           C  
ATOM    849  C6    A 0  37      44.522 124.958  34.498  1.00  0.00           C  
ATOM    850  N6    A 0  37      45.385 125.746  35.135  1.00  0.00           N  
ATOM    851  N1    A 0  37      43.661 125.522  33.623  1.00  0.00           N  
ATOM    852  C2    A 0  37      42.789 124.733  32.981  1.00  0.00           C  
ATOM    853  N3    A 0  37      42.621 123.418  33.071  1.00  0.00           N  
ATOM    854  C4    A 0  37      43.491 122.888  33.949  1.00  0.00           C  
ATOM    855  H5'   A 0  37      43.430 117.248  35.959  1.00  0.00           H  
ATOM    856 H5''   A 0  37      44.376 116.583  34.807  1.00  0.00           H  
ATOM    857  H4'   A 0  37      42.578 117.677  33.780  1.00  0.00           H  
ATOM    858  H3'   A 0  37      45.053 119.078  33.357  1.00  0.00           H  
ATOM    859  H2'   A 0  37      43.926 120.571  32.012  1.00  0.00           H  
ATOM    860 HO2'   A 0  37      41.774 120.286  31.348  1.00  0.00           H  
ATOM    861  H1'   A 0  37      41.860 120.804  33.633  1.00  0.00           H  
ATOM    862  H8    A 0  37      44.939 120.668  35.651  1.00  0.00           H  
ATOM    863  H61   A 0  37      45.386 126.731  34.961  1.00  0.00           H  
ATOM    864  H62   A 0  37      46.033 125.353  35.788  1.00  0.00           H  
ATOM    865  H2    A 0  37      42.177 125.201  32.343  1.00  0.00           H  
ATOM    866  P     G 0  38      45.657 117.888  31.030  1.00  0.00           P  
ATOM    867  OP1   G 0  38      45.846 116.598  30.325  1.00  0.00           O  
ATOM    868  OP2   G 0  38      46.784 118.457  31.805  1.00  0.00           O  
ATOM    869  O5'   G 0  38      45.181 118.989  29.980  1.00  0.00           O  
ATOM    870  C5'   G 0  38      44.175 118.681  29.000  1.00  0.00           C  
ATOM    871  C4'   G 0  38      43.753 119.926  28.252  1.00  0.00           C  
ATOM    872  O4'   G 0  38      43.193 120.889  29.181  1.00  0.00           O  
ATOM    873  C3'   G 0  38      44.844 120.716  27.550  1.00  0.00           C  
ATOM    874  O3'   G 0  38      45.210 120.168  26.303  1.00  0.00           O  
ATOM    875  C2'   G 0  38      44.175 122.064  27.376  1.00  0.00           C  
ATOM    876  O2'   G 0  38      43.215 122.045  26.342  1.00  0.00           O  
ATOM    877  C1'   G 0  38      43.478 122.204  28.728  1.00  0.00           C  
ATOM    878  N9    G 0  38      44.359 122.850  29.697  1.00  0.00           N  
ATOM    879  C8    G 0  38      45.080 122.255  30.704  1.00  0.00           C  
ATOM    880  N7    G 0  38      45.785 123.105  31.398  1.00  0.00           N  
ATOM    881  C5    G 0  38      45.511 124.330  30.816  1.00  0.00           C  
ATOM    882  C6    G 0  38      45.985 125.618  31.139  1.00  0.00           C  
ATOM    883  O6    G 0  38      46.759 125.948  32.047  1.00  0.00           O  
ATOM    884  N1    G 0  38      45.464 126.580  30.279  1.00  0.00           N  
ATOM    885  C2    G 0  38      44.596 126.324  29.240  1.00  0.00           C  
ATOM    886  N2    G 0  38      44.211 127.369  28.505  1.00  0.00           N  
ATOM    887  N3    G 0  38      44.140 125.129  28.942  1.00  0.00           N  
ATOM    888  C4    G 0  38      44.635 124.186  29.763  1.00  0.00           C  
ATOM    889  H5'   G 0  38      43.378 118.289  29.460  1.00  0.00           H  
ATOM    890 H5''   G 0  38      44.544 118.017  28.349  1.00  0.00           H  
ATOM    891  H4'   G 0  38      43.052 119.678  27.583  1.00  0.00           H  
ATOM    892  H3'   G 0  38      45.646 120.800  28.141  1.00  0.00           H  
ATOM    893  H2'   G 0  38      44.848 122.790  27.236  1.00  0.00           H  
ATOM    894 HO2'   G 0  38      42.797 122.950  26.258  1.00  0.00           H  
ATOM    895  H1'   G 0  38      42.631 122.727  28.628  1.00  0.00           H  
ATOM    896  H8    G 0  38      45.066 121.272  30.886  1.00  0.00           H  
ATOM    897  H1    G 0  38      45.741 127.530  30.426  1.00  0.00           H  
ATOM    898  H21   G 0  38      44.552 128.284  28.720  1.00  0.00           H  
ATOM    899  H22   G 0  38      43.582 127.237  27.739  1.00  0.00           H  
ATOM    900  P     G 0  39      46.680 120.441  25.728  1.00  0.00           P  
ATOM    901  OP1   G 0  39      46.748 119.735  24.425  1.00  0.00           O  
ATOM    902  OP2   G 0  39      47.679 120.137  26.781  1.00  0.00           O  
ATOM    903  O5'   G 0  39      46.709 122.009  25.454  1.00  0.00           O  
ATOM    904  C5'   G 0  39      45.904 122.586  24.416  1.00  0.00           C  
ATOM    905  C4'   G 0  39      46.095 124.080  24.379  1.00  0.00           C  
ATOM    906  O4'   G 0  39      45.758 124.629  25.681  1.00  0.00           O  
ATOM    907  C3'   G 0  39      47.511 124.579  24.132  1.00  0.00           C  
ATOM    908  O3'   G 0  39      47.833 124.599  22.747  1.00  0.00           O  
ATOM    909  C2'   G 0  39      47.447 125.985  24.710  1.00  0.00           C  
ATOM    910  O2'   G 0  39      46.783 126.880  23.842  1.00  0.00           O  
ATOM    911  C1'   G 0  39      46.579 125.756  25.950  1.00  0.00           C  
ATOM    912  N9    G 0  39      47.365 125.481  27.149  1.00  0.00           N  
ATOM    913  C8    G 0  39      47.566 124.263  27.754  1.00  0.00           C  
ATOM    914  N7    G 0  39      48.321 124.336  28.817  1.00  0.00           N  
ATOM    915  C5    G 0  39      48.639 125.682  28.921  1.00  0.00           C  
ATOM    916  C6    G 0  39      49.429 126.369  29.880  1.00  0.00           C  
ATOM    917  O6    G 0  39      50.029 125.910  30.858  1.00  0.00           O  
ATOM    918  N1    G 0  39      49.484 127.732  29.611  1.00  0.00           N  
ATOM    919  C2    G 0  39      48.870 128.356  28.554  1.00  0.00           C  
ATOM    920  N2    G 0  39      49.045 129.681  28.465  1.00  0.00           N  
ATOM    921  N3    G 0  39      48.136 127.728  27.651  1.00  0.00           N  
ATOM    922  C4    G 0  39      48.059 126.403  27.897  1.00  0.00           C  
ATOM    923  H5'   G 0  39      44.941 122.380  24.592  1.00  0.00           H  
ATOM    924 H5''   G 0  39      46.173 122.197  23.535  1.00  0.00           H  
ATOM    925  H4'   G 0  39      45.485 124.471  23.690  1.00  0.00           H  
ATOM    926  H3'   G 0  39      48.171 124.023  24.637  1.00  0.00           H  
ATOM    927  H2'   G 0  39      48.356 126.321  24.957  1.00  0.00           H  
ATOM    928 HO2'   G 0  39      46.761 127.790  24.255  1.00  0.00           H  
ATOM    929  H1'   G 0  39      46.003 126.558  26.106  1.00  0.00           H  
ATOM    930  H8    G 0  39      47.174 123.408  27.415  1.00  0.00           H  
ATOM    931  H1    G 0  39      50.013 128.304  30.238  1.00  0.00           H  
ATOM    932  H21   G 0  39      49.598 130.159  29.147  1.00  0.00           H  
ATOM    933  H22   G 0  39      48.622 130.192  27.716  1.00  0.00           H  
ATOM    934  P     C 0  40      49.362 124.434  22.274  1.00  0.00           P  
ATOM    935  OP1   C 0  40      49.339 124.600  20.808  1.00  0.00           O  
ATOM    936  OP2   C 0  40      49.946 123.204  22.861  1.00  0.00           O  
ATOM    937  O5'   C 0  40      50.125 125.686  22.902  1.00  0.00           O  
ATOM    938  C5'   C 0  40      49.846 127.036  22.467  1.00  0.00           C  
ATOM    939  C4'   C 0  40      50.510 128.031  23.394  1.00  0.00           C  
ATOM    940  O4'   C 0  40      50.054 127.778  24.749  1.00  0.00           O  
ATOM    941  C3'   C 0  40      52.025 127.939  23.474  1.00  0.00           C  
ATOM    942  O3'   C 0  40      52.637 128.711  22.440  1.00  0.00           O  
ATOM    943  C2'   C 0  40      52.317 128.490  24.863  1.00  0.00           C  
ATOM    944  O2'   C 0  40      52.292 129.898  24.908  1.00  0.00           O  
ATOM    945  C1'   C 0  40      51.128 127.949  25.661  1.00  0.00           C  
ATOM    946  N1    C 0  40      51.390 126.652  26.323  1.00  0.00           N  
ATOM    947  C2    C 0  40      52.108 126.630  27.533  1.00  0.00           C  
ATOM    948  O2    C 0  40      52.480 127.702  28.037  1.00  0.00           O  
ATOM    949  N3    C 0  40      52.374 125.440  28.119  1.00  0.00           N  
ATOM    950  C4    C 0  40      51.952 124.306  27.553  1.00  0.00           C  
ATOM    951  N4    C 0  40      52.257 123.152  28.152  1.00  0.00           N  
ATOM    952  C5    C 0  40      51.203 124.302  26.342  1.00  0.00           C  
ATOM    953  C6    C 0  40      50.949 125.482  25.766  1.00  0.00           C  
ATOM    954  H5'   C 0  40      48.858 127.187  22.473  1.00  0.00           H  
ATOM    955 H5''   C 0  40      50.197 127.163  21.539  1.00  0.00           H  
ATOM    956  H4'   C 0  40      50.249 128.958  23.125  1.00  0.00           H  
ATOM    957  H3'   C 0  40      52.317 126.985  23.412  1.00  0.00           H  
ATOM    958  H2'   C 0  40      53.181 128.133  25.218  1.00  0.00           H  
ATOM    959 HO2'   C 0  40      52.489 130.205  25.839  1.00  0.00           H  
ATOM    960  H1'   C 0  40      50.865 128.622  26.353  1.00  0.00           H  
ATOM    961  H41   C 0  40      51.955 122.286  27.753  1.00  0.00           H  
ATOM    962  H42   C 0  40      52.787 123.154  29.000  1.00  0.00           H  
ATOM    963  H5    C 0  40      50.878 123.447  25.937  1.00  0.00           H  
ATOM    964  H6    C 0  40      50.428 125.510  24.913  1.00  0.00           H  
ATOM    965  P     G 0  41      54.170 128.433  22.022  1.00  0.00           P  
ATOM    966  OP1   G 0  41      54.526 129.441  20.989  1.00  0.00           O  
ATOM    967  OP2   G 0  41      54.339 126.988  21.719  1.00  0.00           O  
ATOM    968  O5'   G 0  41      54.996 128.774  23.339  1.00  0.00           O  
ATOM    969  C5'   G 0  41      55.290 130.131  23.699  1.00  0.00           C  
ATOM    970  C4'   G 0  41      56.205 130.152  24.891  1.00  0.00           C  
ATOM    971  O4'   G 0  41      55.511 129.574  26.025  1.00  0.00           O  
ATOM    972  C3'   G 0  41      57.463 129.313  24.736  1.00  0.00           C  
ATOM    973  O3'   G 0  41      58.493 130.070  24.113  1.00  0.00           O  
ATOM    974  C2'   G 0  41      57.810 128.981  26.181  1.00  0.00           C  
ATOM    975  O2'   G 0  41      58.468 130.041  26.845  1.00  0.00           O  
ATOM    976  C1'   G 0  41      56.415 128.800  26.790  1.00  0.00           C  
ATOM    977  N9    G 0  41      55.960 127.416  26.760  1.00  0.00           N  
ATOM    978  C8    G 0  41      55.436 126.738  25.688  1.00  0.00           C  
ATOM    979  N7    G 0  41      55.144 125.497  25.959  1.00  0.00           N  
ATOM    980  C5    G 0  41      55.493 125.348  27.293  1.00  0.00           C  
ATOM    981  C6    G 0  41      55.414 124.215  28.145  1.00  0.00           C  
ATOM    982  O6    G 0  41      55.019 123.069  27.875  1.00  0.00           O  
ATOM    983  N1    G 0  41      55.861 124.514  29.429  1.00  0.00           N  
ATOM    984  C2    G 0  41      56.326 125.742  29.838  1.00  0.00           C  
ATOM    985  N2    G 0  41      56.698 125.844  31.116  1.00  0.00           N  
ATOM    986  N3    G 0  41      56.417 126.795  29.052  1.00  0.00           N  
ATOM    987  C4    G 0  41      55.986 126.530  27.803  1.00  0.00           C  
ATOM    988  H5'   G 0  41      54.440 130.607  23.924  1.00  0.00           H  
ATOM    989 H5''   G 0  41      55.735 130.590  22.930  1.00  0.00           H  
ATOM    990  H4'   G 0  41      56.458 131.097  25.101  1.00  0.00           H  
ATOM    991  H3'   G 0  41      57.272 128.480  24.217  1.00  0.00           H  
ATOM    992  H2'   G 0  41      58.341 128.135  26.239  1.00  0.00           H  
ATOM    993 HO2'   G 0  41      58.671 129.770  27.786  1.00  0.00           H  
ATOM    994  H1'   G 0  41      56.419 129.129  27.734  1.00  0.00           H  
ATOM    995  H8    G 0  41      55.293 127.154  24.790  1.00  0.00           H  
ATOM    996  H1    G 0  41      55.843 123.779  30.107  1.00  0.00           H  
ATOM    997  H21   G 0  41      56.631 125.051  31.721  1.00  0.00           H  
ATOM    998  H22   G 0  41      57.044 126.714  31.468  1.00  0.00           H  
ATOM    999  P     C 0  42      59.168 129.561  22.747  1.00  0.00           P  
ATOM   1000  OP1   C 0  42      58.992 130.696  21.806  1.00  0.00           O  
ATOM   1001  OP2   C 0  42      58.652 128.219  22.380  1.00  0.00           O  
ATOM   1002  O5'   C 0  42      60.716 129.417  23.123  1.00  0.00           O  
ATOM   1003  C5'   C 0  42      61.602 130.569  23.145  1.00  0.00           C  
ATOM   1004  C4'   C 0  42      61.336 131.428  24.366  1.00  0.00           C  
ATOM   1005  O4'   C 0  42      61.610 130.669  25.574  1.00  0.00           O  
ATOM   1006  C3'   C 0  42      62.204 132.666  24.520  1.00  0.00           C  
ATOM   1007  O3'   C 0  42      61.743 133.763  23.720  1.00  0.00           O  
ATOM   1008  C2'   C 0  42      62.068 132.949  26.007  1.00  0.00           C  
ATOM   1009  O2'   C 0  42      60.828 133.551  26.307  1.00  0.00           O  
ATOM   1010  C1'   C 0  42      62.108 131.531  26.583  1.00  0.00           C  
ATOM   1011  N1    C 0  42      63.480 131.098  26.930  1.00  0.00           N  
ATOM   1012  C2    C 0  42      64.098 131.634  28.072  1.00  0.00           C  
ATOM   1013  O2    C 0  42      63.460 132.420  28.796  1.00  0.00           O  
ATOM   1014  N3    C 0  42      65.377 131.284  28.355  1.00  0.00           N  
ATOM   1015  C4    C 0  42      66.031 130.439  27.555  1.00  0.00           C  
ATOM   1016  N4    C 0  42      67.301 130.149  27.850  1.00  0.00           N  
ATOM   1017  C5    C 0  42      65.417 129.858  26.413  1.00  0.00           C  
ATOM   1018  C6    C 0  42      64.154 130.209  26.141  1.00  0.00           C  
ATOM   1019  H5'   C 0  42      61.451 131.115  22.321  1.00  0.00           H  
ATOM   1020 H5''   C 0  42      62.551 130.253  23.167  1.00  0.00           H  
ATOM   1021  H4'   C 0  42      60.375 131.703  24.366  1.00  0.00           H  
ATOM   1022  H3'   C 0  42      63.154 132.451  24.295  1.00  0.00           H  
ATOM   1023  H2'   C 0  42      62.831 133.500  26.344  1.00  0.00           H  
ATOM   1024 HO2'   C 0  42      60.770 133.724  27.290  1.00  0.00           H  
ATOM   1025  H1'   C 0  42      61.522 131.478  27.392  1.00  0.00           H  
ATOM   1026  H41   C 0  42      67.818 129.519  27.270  1.00  0.00           H  
ATOM   1027  H42   C 0  42      67.735 130.562  28.651  1.00  0.00           H  
ATOM   1028  H5    C 0  42      65.911 129.210  25.833  1.00  0.00           H  
ATOM   1029  H6    C 0  42      63.695 129.813  25.345  1.00  0.00           H  
ATOM   1030  P     U 0  43      62.806 134.813  23.099  1.00  0.00           P  
ATOM   1031  OP1   U 0  43      62.079 135.658  22.115  1.00  0.00           O  
ATOM   1032  OP2   U 0  43      64.015 134.059  22.671  1.00  0.00           O  
ATOM   1033  O5'   U 0  43      63.210 135.723  24.339  1.00  0.00           O  
ATOM   1034  C5'   U 0  43      62.243 136.576  24.965  1.00  0.00           C  
ATOM   1035  C4'   U 0  43      62.895 137.400  26.050  1.00  0.00           C  
ATOM   1036  O4'   U 0  43      63.249 136.563  27.184  1.00  0.00           O  
ATOM   1037  C3'   U 0  43      64.211 138.049  25.677  1.00  0.00           C  
ATOM   1038  O3'   U 0  43      64.038 139.217  24.907  1.00  0.00           O  
ATOM   1039  C2'   U 0  43      64.816 138.335  27.041  1.00  0.00           C  
ATOM   1040  O2'   U 0  43      64.242 139.466  27.664  1.00  0.00           O  
ATOM   1041  C1'   U 0  43      64.427 137.065  27.798  1.00  0.00           C  
ATOM   1042  N1    U 0  43      65.481 136.047  27.694  1.00  0.00           N  
ATOM   1043  C2    U 0  43      66.518 136.109  28.600  1.00  0.00           C  
ATOM   1044  O2    U 0  43      66.583 136.958  29.474  1.00  0.00           O  
ATOM   1045  N3    U 0  43      67.482 135.148  28.445  1.00  0.00           N  
ATOM   1046  C4    U 0  43      67.514 134.158  27.498  1.00  0.00           C  
ATOM   1047  O4    U 0  43      68.451 133.366  27.489  1.00  0.00           O  
ATOM   1048  C5    U 0  43      66.407 134.156  26.597  1.00  0.00           C  
ATOM   1049  C6    U 0  43      65.451 135.074  26.723  1.00  0.00           C  
ATOM   1050  H5'   U 0  43      61.519 136.015  25.367  1.00  0.00           H  
ATOM   1051 H5''   U 0  43      61.849 137.187  24.279  1.00  0.00           H  
ATOM   1052  H4'   U 0  43      62.256 138.107  26.352  1.00  0.00           H  
ATOM   1053  H3'   U 0  43      64.784 137.396  25.181  1.00  0.00           H  
ATOM   1054  H2'   U 0  43      65.810 138.425  26.980  1.00  0.00           H  
ATOM   1055 HO2'   U 0  43      64.673 139.611  28.555  1.00  0.00           H  
ATOM   1056  H1'   U 0  43      64.249 137.279  28.759  1.00  0.00           H  
ATOM   1057  H3    U 0  43      68.244 135.171  29.092  1.00  0.00           H  
ATOM   1058  H5    U 0  43      66.350 133.468  25.874  1.00  0.00           H  
ATOM   1059  H6    U 0  43      64.680 135.055  26.086  1.00  0.00           H  
ATOM   1060  P     G 0  44      65.222 139.703  23.946  1.00  0.00           P  
ATOM   1061  OP1   G 0  44      64.781 141.018  23.405  1.00  0.00           O  
ATOM   1062  OP2   G 0  44      65.576 138.597  23.012  1.00  0.00           O  
ATOM   1063  O5'   G 0  44      66.443 139.920  24.951  1.00  0.00           O  
ATOM   1064  C5'   G 0  44      66.430 140.998  25.912  1.00  0.00           C  
ATOM   1065  C4'   G 0  44      67.795 141.173  26.533  1.00  0.00           C  
ATOM   1066  O4'   G 0  44      68.054 140.117  27.492  1.00  0.00           O  
ATOM   1067  C3'   G 0  44      68.985 141.104  25.593  1.00  0.00           C  
ATOM   1068  O3'   G 0  44      69.177 142.317  24.865  1.00  0.00           O  
ATOM   1069  C2'   G 0  44      70.124 140.807  26.561  1.00  0.00           C  
ATOM   1070  O2'   G 0  44      70.550 141.945  27.280  1.00  0.00           O  
ATOM   1071  C1'   G 0  44      69.449 139.835  27.531  1.00  0.00           C  
ATOM   1072  N9    G 0  44      69.654 138.448  27.125  1.00  0.00           N  
ATOM   1073  C8    G 0  44      68.778 137.666  26.413  1.00  0.00           C  
ATOM   1074  N7    G 0  44      69.261 136.490  26.125  1.00  0.00           N  
ATOM   1075  C5    G 0  44      70.529 136.490  26.687  1.00  0.00           C  
ATOM   1076  C6    G 0  44      71.536 135.497  26.666  1.00  0.00           C  
ATOM   1077  O6    G 0  44      71.524 134.392  26.100  1.00  0.00           O  
ATOM   1078  N1    G 0  44      72.655 135.893  27.379  1.00  0.00           N  
ATOM   1079  C2    G 0  44      72.796 137.090  28.015  1.00  0.00           C  
ATOM   1080  N2    G 0  44      73.947 137.253  28.666  1.00  0.00           N  
ATOM   1081  N3    G 0  44      71.879 138.044  28.017  1.00  0.00           N  
ATOM   1082  C4    G 0  44      70.776 137.677  27.337  1.00  0.00           C  
ATOM   1083  H5'   G 0  44      65.766 140.790  26.630  1.00  0.00           H  
ATOM   1084 H5''   G 0  44      66.167 141.846  25.451  1.00  0.00           H  
ATOM   1085  H4'   G 0  44      67.817 142.051  27.012  1.00  0.00           H  
ATOM   1086  H3'   G 0  44      68.872 140.341  24.957  1.00  0.00           H  
ATOM   1087  H2'   G 0  44      70.891 140.371  26.091  1.00  0.00           H  
ATOM   1088 HO2'   G 0  44      71.295 141.690  27.896  1.00  0.00           H  
ATOM   1089  H1'   G 0  44      69.801 139.976  28.456  1.00  0.00           H  
ATOM   1090  H8    G 0  44      67.864 137.968  26.143  1.00  0.00           H  
ATOM   1091  H1    G 0  44      73.419 135.250  27.431  1.00  0.00           H  
ATOM   1092  H21   G 0  44      74.631 136.524  28.662  1.00  0.00           H  
ATOM   1093  H22   G 0  44      74.127 138.105  29.158  1.00  0.00           H  
ATOM   1094  P     A 0  45      69.853 142.277  23.403  1.00  0.00           P  
ATOM   1095  OP1   A 0  45      68.822 142.618  22.393  1.00  0.00           O  
ATOM   1096  OP2   A 0  45      70.605 141.011  23.263  1.00  0.00           O  
ATOM   1097  O5'   A 0  45      70.929 143.454  23.466  1.00  0.00           O  
ATOM   1098  C5'   A 0  45      71.904 143.507  24.528  1.00  0.00           C  
ATOM   1099  C4'   A 0  45      73.046 144.432  24.168  1.00  0.00           C  
ATOM   1100  O4'   A 0  45      73.948 144.530  25.301  1.00  0.00           O  
ATOM   1101  C3'   A 0  45      73.921 144.002  22.998  1.00  0.00           C  
ATOM   1102  O3'   A 0  45      74.500 145.176  22.445  1.00  0.00           O  
ATOM   1103  C2'   A 0  45      75.023 143.208  23.682  1.00  0.00           C  
ATOM   1104  O2'   A 0  45      76.217 143.166  22.929  1.00  0.00           O  
ATOM   1105  C1'   A 0  45      75.227 144.042  24.940  1.00  0.00           C  
ATOM   1106  N9    A 0  45      75.782 143.329  26.089  1.00  0.00           N  
ATOM   1107  C8    A 0  45      76.851 143.727  26.842  1.00  0.00           C  
ATOM   1108  N7    A 0  45      77.095 142.952  27.865  1.00  0.00           N  
ATOM   1109  C5    A 0  45      76.127 141.963  27.774  1.00  0.00           C  
ATOM   1110  C6    A 0  45      75.835 140.852  28.579  1.00  0.00           C  
ATOM   1111  N6    A 0  45      76.503 140.549  29.696  1.00  0.00           N  
ATOM   1112  N1    A 0  45      74.812 140.057  28.200  1.00  0.00           N  
ATOM   1113  C2    A 0  45      74.132 140.371  27.095  1.00  0.00           C  
ATOM   1114  N3    A 0  45      74.302 141.393  26.266  1.00  0.00           N  
ATOM   1115  C4    A 0  45      75.328 142.165  26.668  1.00  0.00           C  
ATOM   1116  H5'   A 0  45      72.265 142.588  24.687  1.00  0.00           H  
ATOM   1117 H5''   A 0  45      71.463 143.841  25.361  1.00  0.00           H  
ATOM   1118  H4'   A 0  45      72.675 145.340  23.974  1.00  0.00           H  
ATOM   1119  H3'   A 0  45      73.421 143.463  22.320  1.00  0.00           H  
ATOM   1120  H2'   A 0  45      74.711 142.286  23.910  1.00  0.00           H  
ATOM   1121 HO2'   A 0  45      76.904 142.634  23.423  1.00  0.00           H  
ATOM   1122  H1'   A 0  45      75.820 144.817  24.722  1.00  0.00           H  
ATOM   1123  H8    A 0  45      77.397 144.538  26.629  1.00  0.00           H  
ATOM   1124  H61   A 0  45      76.247 139.742  30.228  1.00  0.00           H  
ATOM   1125  H62   A 0  45      77.259 141.129  30.000  1.00  0.00           H  
ATOM   1126  H2    A 0  45      73.388 139.746  26.858  1.00  0.00           H  
ATOM   1127  P     U 0  46      74.339 145.495  20.883  1.00  0.00           P  
ATOM   1128  OP1   U 0  46      74.455 144.216  20.130  1.00  0.00           O  
ATOM   1129  OP2   U 0  46      75.289 146.595  20.604  1.00  0.00           O  
ATOM   1130  O5'   U 0  46      72.853 146.055  20.765  1.00  0.00           O  
ATOM   1131  C5'   U 0  46      72.529 147.354  21.277  1.00  0.00           C  
ATOM   1132  C4'   U 0  46      71.050 147.612  21.168  1.00  0.00           C  
ATOM   1133  O4'   U 0  46      70.648 147.528  19.775  1.00  0.00           O  
ATOM   1134  C3'   U 0  46      70.139 146.650  21.921  1.00  0.00           C  
ATOM   1135  O3'   U 0  46      69.003 147.365  22.357  1.00  0.00           O  
ATOM   1136  C2'   U 0  46      69.696 145.681  20.836  1.00  0.00           C  
ATOM   1137  O2'   U 0  46      68.447 145.074  21.112  1.00  0.00           O  
ATOM   1138  C1'   U 0  46      69.569 146.628  19.650  1.00  0.00           C  
ATOM   1139  N1    U 0  46      69.638 145.971  18.340  1.00  0.00           N  
ATOM   1140  C2    U 0  46      68.540 146.103  17.509  1.00  0.00           C  
ATOM   1141  O2    U 0  46      67.538 146.737  17.822  1.00  0.00           O  
ATOM   1142  N3    U 0  46      68.653 145.465  16.300  1.00  0.00           N  
ATOM   1143  C4    U 0  46      69.727 144.720  15.848  1.00  0.00           C  
ATOM   1144  O4    U 0  46      69.670 144.188  14.733  1.00  0.00           O  
ATOM   1145  C5    U 0  46      70.824 144.633  16.768  1.00  0.00           C  
ATOM   1146  C6    U 0  46      70.745 145.247  17.950  1.00  0.00           C  
ATOM   1147  H5'   U 0  46      73.023 148.047  20.752  1.00  0.00           H  
ATOM   1148 H5''   U 0  46      72.802 147.406  22.238  1.00  0.00           H  
ATOM   1149  H4'   U 0  46      70.867 148.540  21.494  1.00  0.00           H  
ATOM   1150  H3'   U 0  46      70.610 146.189  22.673  1.00  0.00           H  
ATOM   1151  H2'   U 0  46      70.399 144.990  20.667  1.00  0.00           H  
ATOM   1152 HO2'   U 0  46      68.208 144.450  20.368  1.00  0.00           H  
ATOM   1153  H1'   U 0  46      68.709 147.133  19.721  1.00  0.00           H  
ATOM   1154  H3    U 0  46      67.874 145.547  15.678  1.00  0.00           H  
ATOM   1155  H5    U 0  46      71.644 144.115  16.525  1.00  0.00           H  
ATOM   1156  H6    U 0  46      71.520 145.179  18.578  1.00  0.00           H  
ATOM   1157  P     G 0  47      69.003 148.015  23.810  1.00  0.00           P  
ATOM   1158  OP1   G 0  47      67.609 147.993  24.315  1.00  0.00           O  
ATOM   1159  OP2   G 0  47      69.742 149.298  23.719  1.00  0.00           O  
ATOM   1160  O5'   G 0  47      69.912 147.032  24.669  1.00  0.00           O  
ATOM   1161  C5'   G 0  47      69.365 145.870  25.291  1.00  0.00           C  
ATOM   1162  C4'   G 0  47      69.776 145.833  26.735  1.00  0.00           C  
ATOM   1163  O4'   G 0  47      71.221 145.679  26.797  1.00  0.00           O  
ATOM   1164  C3'   G 0  47      69.436 147.083  27.536  1.00  0.00           C  
ATOM   1165  O3'   G 0  47      69.018 146.756  28.850  1.00  0.00           O  
ATOM   1166  C2'   G 0  47      70.751 147.853  27.563  1.00  0.00           C  
ATOM   1167  O2'   G 0  47      70.881 148.639  28.733  1.00  0.00           O  
ATOM   1168  C1'   G 0  47      71.793 146.735  27.536  1.00  0.00           C  
ATOM   1169  N9    G 0  47      73.015 147.141  26.844  1.00  0.00           N  
ATOM   1170  C8    G 0  47      73.088 147.786  25.630  1.00  0.00           C  
ATOM   1171  N7    G 0  47      74.309 148.049  25.258  1.00  0.00           N  
ATOM   1172  C5    G 0  47      75.098 147.545  26.281  1.00  0.00           C  
ATOM   1173  C6    G 0  47      76.508 147.545  26.433  1.00  0.00           C  
ATOM   1174  O6    G 0  47      77.367 148.015  25.674  1.00  0.00           O  
ATOM   1175  N1    G 0  47      76.894 146.925  27.615  1.00  0.00           N  
ATOM   1176  C2    G 0  47      76.038 146.384  28.540  1.00  0.00           C  
ATOM   1177  N2    G 0  47      76.621 145.839  29.620  1.00  0.00           N  
ATOM   1178  N3    G 0  47      74.717 146.380  28.414  1.00  0.00           N  
ATOM   1179  C4    G 0  47      74.318 146.974  27.268  1.00  0.00           C  
ATOM   1180  H5'   G 0  47      69.705 145.052  24.827  1.00  0.00           H  
ATOM   1181 H5''   G 0  47      68.367 145.898  25.229  1.00  0.00           H  
ATOM   1182  H4'   G 0  47      69.348 145.042  27.173  1.00  0.00           H  
ATOM   1183  H3'   G 0  47      68.730 147.615  27.068  1.00  0.00           H  
ATOM   1184  H2'   G 0  47      70.835 148.426  26.748  1.00  0.00           H  
ATOM   1185 HO2'   G 0  47      71.754 149.126  28.712  1.00  0.00           H  
ATOM   1186  H1'   G 0  47      72.004 146.434  28.466  1.00  0.00           H  
ATOM   1187  H8    G 0  47      72.284 148.029  25.087  1.00  0.00           H  
ATOM   1188  H1    G 0  47      77.874 146.869  27.807  1.00  0.00           H  
ATOM   1189  H21   G 0  47      77.617 145.847  29.708  1.00  0.00           H  
ATOM   1190  H22   G 0  47      76.059 145.426  30.336  1.00  0.00           H  
ATOM   1191  P     A 0  48      67.575 147.248  29.366  1.00  0.00           P  
ATOM   1192  OP1   A 0  48      66.938 148.042  28.284  1.00  0.00           O  
ATOM   1193  OP2   A 0  48      67.736 147.860  30.705  1.00  0.00           O  
ATOM   1194  O5'   A 0  48      66.769 145.883  29.537  1.00  0.00           O  
ATOM   1195  C5'   A 0  48      66.244 145.165  28.395  1.00  0.00           C  
ATOM   1196  C4'   A 0  48      65.986 143.719  28.761  1.00  0.00           C  
ATOM   1197  O4'   A 0  48      67.245 143.015  28.855  1.00  0.00           O  
ATOM   1198  C3'   A 0  48      65.308 143.523  30.107  1.00  0.00           C  
ATOM   1199  O3'   A 0  48      63.897 143.544  29.960  1.00  0.00           O  
ATOM   1200  C2'   A 0  48      65.808 142.157  30.556  1.00  0.00           C  
ATOM   1201  O2'   A 0  48      65.070 141.099  29.989  1.00  0.00           O  
ATOM   1202  C1'   A 0  48      67.219 142.136  29.965  1.00  0.00           C  
ATOM   1203  N9    A 0  48      68.302 142.519  30.868  1.00  0.00           N  
ATOM   1204  C8    A 0  48      69.028 143.684  30.858  1.00  0.00           C  
ATOM   1205  N7    A 0  48      70.005 143.703  31.724  1.00  0.00           N  
ATOM   1206  C5    A 0  48      69.907 142.477  32.363  1.00  0.00           C  
ATOM   1207  C6    A 0  48      70.675 141.874  33.370  1.00  0.00           C  
ATOM   1208  N6    A 0  48      71.757 142.441  33.917  1.00  0.00           N  
ATOM   1209  N1    A 0  48      70.299 140.648  33.795  1.00  0.00           N  
ATOM   1210  C2    A 0  48      69.233 140.075  33.235  1.00  0.00           C  
ATOM   1211  N3    A 0  48      68.442 140.533  32.271  1.00  0.00           N  
ATOM   1212  C4    A 0  48      68.841 141.752  31.870  1.00  0.00           C  
ATOM   1213  H5'   A 0  48      66.907 145.203  27.647  1.00  0.00           H  
ATOM   1214 H5''   A 0  48      65.387 145.590  28.103  1.00  0.00           H  
ATOM   1215  H4'   A 0  48      65.427 143.296  28.048  1.00  0.00           H  
ATOM   1216  H3'   A 0  48      65.601 144.230  30.751  1.00  0.00           H  
ATOM   1217  H2'   A 0  48      65.831 142.089  31.553  1.00  0.00           H  
ATOM   1218 HO2'   A 0  48      65.435 140.226  30.313  1.00  0.00           H  
ATOM   1219  H1'   A 0  48      67.403 141.211  29.633  1.00  0.00           H  
ATOM   1220  H8    A 0  48      68.827 144.448  30.244  1.00  0.00           H  
ATOM   1221  H61   A 0  48      72.265 141.962  34.633  1.00  0.00           H  
ATOM   1222  H62   A 0  48      72.057 143.344  33.610  1.00  0.00           H  
ATOM   1223  H2    A 0  48      68.995 139.172  33.592  1.00  0.00           H  
ATOM   1224  P     A 0  49      62.997 144.254  31.074  1.00  0.00           P  
ATOM   1225  OP1   A 0  49      61.580 144.246  30.617  1.00  0.00           O  
ATOM   1226  OP2   A 0  49      63.657 145.541  31.413  1.00  0.00           O  
ATOM   1227  O5'   A 0  49      63.139 143.299  32.336  1.00  0.00           O  
ATOM   1228  C5'   A 0  49      62.613 141.975  32.305  1.00  0.00           C  
ATOM   1229  C4'   A 0  49      63.167 141.171  33.445  1.00  0.00           C  
ATOM   1230  O4'   A 0  49      64.591 140.988  33.257  1.00  0.00           O  
ATOM   1231  C3'   A 0  49      63.064 141.800  34.823  1.00  0.00           C  
ATOM   1232  O3'   A 0  49      61.785 141.631  35.410  1.00  0.00           O  
ATOM   1233  C2'   A 0  49      64.113 141.018  35.587  1.00  0.00           C  
ATOM   1234  O2'   A 0  49      63.639 139.748  35.971  1.00  0.00           O  
ATOM   1235  C1'   A 0  49      65.215 140.892  34.528  1.00  0.00           C  
ATOM   1236  N9    A 0  49      66.173 141.988  34.667  1.00  0.00           N  
ATOM   1237  C8    A 0  49      66.182 143.212  34.041  1.00  0.00           C  
ATOM   1238  N7    A 0  49      67.129 144.014  34.462  1.00  0.00           N  
ATOM   1239  C5    A 0  49      67.803 143.261  35.415  1.00  0.00           C  
ATOM   1240  C6    A 0  49      68.903 143.547  36.249  1.00  0.00           C  
ATOM   1241  N6    A 0  49      69.538 144.721  36.269  1.00  0.00           N  
ATOM   1242  N1    A 0  49      69.328 142.570  37.080  1.00  0.00           N  
ATOM   1243  C2    A 0  49      68.684 141.392  37.071  1.00  0.00           C  
ATOM   1244  N3    A 0  49      67.639 141.009  36.343  1.00  0.00           N  
ATOM   1245  C4    A 0  49      67.241 142.001  35.529  1.00  0.00           C  
ATOM   1246  H5'   A 0  49      62.865 141.540  31.441  1.00  0.00           H  
ATOM   1247 H5''   A 0  49      61.617 142.013  32.381  1.00  0.00           H  
ATOM   1248  H4'   A 0  49      62.722 140.276  33.460  1.00  0.00           H  
ATOM   1249  H3'   A 0  49      63.307 142.769  34.785  1.00  0.00           H  
ATOM   1250  H2'   A 0  49      64.437 141.534  36.380  1.00  0.00           H  
ATOM   1251 HO2'   A 0  49      64.356 139.262  36.471  1.00  0.00           H  
ATOM   1252  H1'   A 0  49      65.682 140.012  34.618  1.00  0.00           H  
ATOM   1253  H8    A 0  49      65.526 143.467  33.330  1.00  0.00           H  
ATOM   1254  H61   A 0  49      70.313 144.860  36.885  1.00  0.00           H  
ATOM   1255  H62   A 0  49      69.239 145.462  35.668  1.00  0.00           H  
ATOM   1256  H2    A 0  49      69.041 140.704  37.702  1.00  0.00           H  
ATOM   1257  P     G 0  50      61.079 142.866  36.155  1.00  0.00           P  
ATOM   1258  OP1   G 0  50      59.825 142.341  36.749  1.00  0.00           O  
ATOM   1259  OP2   G 0  50      61.030 144.024  35.228  1.00  0.00           O  
ATOM   1260  O5'   G 0  50      62.052 143.221  37.359  1.00  0.00           O  
ATOM   1261  C5'   G 0  50      62.263 142.284  38.426  1.00  0.00           C  
ATOM   1262  C4'   G 0  50      63.413 142.728  39.295  1.00  0.00           C  
ATOM   1263  O4'   G 0  50      64.635 142.763  38.510  1.00  0.00           O  
ATOM   1264  C3'   G 0  50      63.317 144.130  39.860  1.00  0.00           C  
ATOM   1265  O3'   G 0  50      62.496 144.178  41.004  1.00  0.00           O  
ATOM   1266  C2'   G 0  50      64.767 144.413  40.191  1.00  0.00           C  
ATOM   1267  O2'   G 0  50      65.170 143.700  41.343  1.00  0.00           O  
ATOM   1268  C1'   G 0  50      65.457 143.827  38.957  1.00  0.00           C  
ATOM   1269  N9    G 0  50      65.561 144.811  37.878  1.00  0.00           N  
ATOM   1270  C8    G 0  50      64.768 144.912  36.759  1.00  0.00           C  
ATOM   1271  N7    G 0  50      65.058 145.945  36.018  1.00  0.00           N  
ATOM   1272  C5    G 0  50      66.116 146.558  36.681  1.00  0.00           C  
ATOM   1273  C6    G 0  50      66.843 147.746  36.373  1.00  0.00           C  
ATOM   1274  O6    G 0  50      66.684 148.533  35.421  1.00  0.00           O  
ATOM   1275  N1    G 0  50      67.837 147.991  37.314  1.00  0.00           N  
ATOM   1276  C2    G 0  50      68.101 147.208  38.404  1.00  0.00           C  
ATOM   1277  N2    G 0  50      69.110 147.602  39.184  1.00  0.00           N  
ATOM   1278  N3    G 0  50      67.430 146.118  38.707  1.00  0.00           N  
ATOM   1279  C4    G 0  50      66.456 145.855  37.813  1.00  0.00           C  
ATOM   1280  H5'   G 0  50      62.470 141.385  38.039  1.00  0.00           H  
ATOM   1281 H5''   G 0  50      61.434 142.225  38.982  1.00  0.00           H  
ATOM   1282  H4'   G 0  50      63.525 142.079  40.047  1.00  0.00           H  
ATOM   1283  H3'   G 0  50      62.986 144.767  39.164  1.00  0.00           H  
ATOM   1284  H2'   G 0  50      64.942 145.393  40.282  1.00  0.00           H  
ATOM   1285 HO2'   G 0  50      66.129 143.902  41.542  1.00  0.00           H  
ATOM   1286  H1'   G 0  50      66.364 143.484  39.199  1.00  0.00           H  
ATOM   1287  H8    G 0  50      64.043 144.260  36.536  1.00  0.00           H  
ATOM   1288  H1    G 0  50      68.404 148.804  37.183  1.00  0.00           H  
ATOM   1289  H21   G 0  50      69.625 148.429  38.956  1.00  0.00           H  
ATOM   1290  H22   G 0  50      69.351 147.071  39.996  1.00  0.00           H  
ATOM   1291  P     G 0  51      61.672 145.511  41.328  1.00  0.00           P  
ATOM   1292  OP1   G 0  51      60.824 145.228  42.511  1.00  0.00           O  
ATOM   1293  OP2   G 0  51      61.041 146.002  40.079  1.00  0.00           O  
ATOM   1294  O5'   G 0  51      62.801 146.548  41.753  1.00  0.00           O  
ATOM   1295  C5'   G 0  51      63.601 146.308  42.916  1.00  0.00           C  
ATOM   1296  C4'   G 0  51      64.760 147.275  42.982  1.00  0.00           C  
ATOM   1297  O4'   G 0  51      65.578 147.133  41.793  1.00  0.00           O  
ATOM   1298  C3'   G 0  51      64.456 148.764  43.029  1.00  0.00           C  
ATOM   1299  O3'   G 0  51      64.094 149.197  44.334  1.00  0.00           O  
ATOM   1300  C2'   G 0  51      65.795 149.341  42.609  1.00  0.00           C  
ATOM   1301  O2'   G 0  51      66.744 149.261  43.654  1.00  0.00           O  
ATOM   1302  C1'   G 0  51      66.193 148.372  41.494  1.00  0.00           C  
ATOM   1303  N9    G 0  51      65.697 148.834  40.202  1.00  0.00           N  
ATOM   1304  C8    G 0  51      64.710 148.274  39.428  1.00  0.00           C  
ATOM   1305  N7    G 0  51      64.450 148.965  38.352  1.00  0.00           N  
ATOM   1306  C5    G 0  51      65.326 150.037  38.415  1.00  0.00           C  
ATOM   1307  C6    G 0  51      65.490 151.139  37.547  1.00  0.00           C  
ATOM   1308  O6    G 0  51      64.876 151.396  36.508  1.00  0.00           O  
ATOM   1309  N1    G 0  51      66.485 151.999  37.998  1.00  0.00           N  
ATOM   1310  C2    G 0  51      67.226 151.818  39.137  1.00  0.00           C  
ATOM   1311  N2    G 0  51      68.144 152.744  39.406  1.00  0.00           N  
ATOM   1312  N3    G 0  51      67.078 150.800  39.955  1.00  0.00           N  
ATOM   1313  C4    G 0  51      66.115 149.957  39.540  1.00  0.00           C  
ATOM   1314  H5'   G 0  51      63.956 145.374  42.882  1.00  0.00           H  
ATOM   1315 H5''   G 0  51      63.034 146.420  43.732  1.00  0.00           H  
ATOM   1316  H4'   G 0  51      65.319 147.043  43.778  1.00  0.00           H  
ATOM   1317  H3'   G 0  51      63.745 149.001  42.367  1.00  0.00           H  
ATOM   1318  H2'   G 0  51      65.702 150.276  42.268  1.00  0.00           H  
ATOM   1319 HO2'   G 0  51      67.613 149.648  43.346  1.00  0.00           H  
ATOM   1320  H1'   G 0  51      67.187 148.267  41.465  1.00  0.00           H  
ATOM   1321  H8    G 0  51      64.239 147.424  39.665  1.00  0.00           H  
ATOM   1322  H1    G 0  51      66.675 152.813  37.449  1.00  0.00           H  
ATOM   1323  H21   G 0  51      68.265 153.522  38.790  1.00  0.00           H  
ATOM   1324  H22   G 0  51      68.713 152.661  40.224  1.00  0.00           H  
ATOM   1325  P     A 0  52      63.340 150.605  44.536  1.00  0.00           P  
ATOM   1326  OP1   A 0  52      63.104 150.722  45.995  1.00  0.00           O  
ATOM   1327  OP2   A 0  52      62.203 150.740  43.597  1.00  0.00           O  
ATOM   1328  O5'   A 0  52      64.426 151.694  44.134  1.00  0.00           O  
ATOM   1329  C5'   A 0  52      65.628 151.868  44.908  1.00  0.00           C  
ATOM   1330  C4'   A 0  52      66.418 153.046  44.385  1.00  0.00           C  
ATOM   1331  O4'   A 0  52      66.854 152.778  43.026  1.00  0.00           O  
ATOM   1332  C3'   A 0  52      65.656 154.356  44.281  1.00  0.00           C  
ATOM   1333  O3'   A 0  52      65.615 155.033  45.531  1.00  0.00           O  
ATOM   1334  C2'   A 0  52      66.467 155.102  43.233  1.00  0.00           C  
ATOM   1335  O2'   A 0  52      67.676 155.623  43.748  1.00  0.00           O  
ATOM   1336  C1'   A 0  52      66.794 153.968  42.259  1.00  0.00           C  
ATOM   1337  N9    A 0  52      65.764 153.784  41.235  1.00  0.00           N  
ATOM   1338  C8    A 0  52      64.767 152.842  41.222  1.00  0.00           C  
ATOM   1339  N7    A 0  52      63.992 152.903  40.169  1.00  0.00           N  
ATOM   1340  C5    A 0  52      64.510 153.956  39.438  1.00  0.00           C  
ATOM   1341  C6    A 0  52      64.135 154.518  38.219  1.00  0.00           C  
ATOM   1342  N6    A 0  52      63.119 154.070  37.484  1.00  0.00           N  
ATOM   1343  N1    A 0  52      64.846 155.568  37.768  1.00  0.00           N  
ATOM   1344  C2    A 0  52      65.869 156.011  38.506  1.00  0.00           C  
ATOM   1345  N3    A 0  52      66.328 155.560  39.666  1.00  0.00           N  
ATOM   1346  C4    A 0  52      65.595 154.516  40.084  1.00  0.00           C  
ATOM   1347  H5'   A 0  52      66.186 151.041  44.843  1.00  0.00           H  
ATOM   1348 H5''   A 0  52      65.385 152.031  45.864  1.00  0.00           H  
ATOM   1349  H4'   A 0  52      67.222 153.182  44.964  1.00  0.00           H  
ATOM   1350  H3'   A 0  52      64.728 154.191  43.947  1.00  0.00           H  
ATOM   1351  H2'   A 0  52      65.922 155.815  42.791  1.00  0.00           H  
ATOM   1352 HO2'   A 0  52      68.169 156.102  43.022  1.00  0.00           H  
ATOM   1353  H1'   A 0  52      67.679 154.137  41.825  1.00  0.00           H  
ATOM   1354  H8    A 0  52      64.643 152.169  41.951  1.00  0.00           H  
ATOM   1355  H61   A 0  52      62.896 154.514  36.616  1.00  0.00           H  
ATOM   1356  H62   A 0  52      62.579 153.290  37.800  1.00  0.00           H  
ATOM   1357  H2    A 0  52      66.359 156.797  38.129  1.00  0.00           H  
ATOM   1358  P     C 0  53      64.383 156.003  45.874  1.00  0.00           P  
ATOM   1359  OP1   C 0  53      64.733 156.685  47.142  1.00  0.00           O  
ATOM   1360  OP2   C 0  53      63.110 155.254  45.776  1.00  0.00           O  
ATOM   1361  O5'   C 0  53      64.415 157.068  44.695  1.00  0.00           O  
ATOM   1362  C5'   C 0  53      65.510 157.986  44.581  1.00  0.00           C  
ATOM   1363  C4'   C 0  53      65.349 158.856  43.363  1.00  0.00           C  
ATOM   1364  O4'   C 0  53      65.512 158.071  42.148  1.00  0.00           O  
ATOM   1365  C3'   C 0  53      64.000 159.516  43.168  1.00  0.00           C  
ATOM   1366  O3'   C 0  53      63.808 160.635  44.019  1.00  0.00           O  
ATOM   1367  C2'   C 0  53      64.078 159.896  41.699  1.00  0.00           C  
ATOM   1368  O2'   C 0  53      64.923 161.008  41.491  1.00  0.00           O  
ATOM   1369  C1'   C 0  53      64.735 158.647  41.109  1.00  0.00           C  
ATOM   1370  N1    C 0  53      63.703 157.682  40.684  1.00  0.00           N  
ATOM   1371  C2    C 0  53      63.215 157.748  39.373  1.00  0.00           C  
ATOM   1372  O2    C 0  53      63.709 158.568  38.582  1.00  0.00           O  
ATOM   1373  N3    C 0  53      62.216 156.916  39.001  1.00  0.00           N  
ATOM   1374  C4    C 0  53      61.713 156.043  39.874  1.00  0.00           C  
ATOM   1375  N4    C 0  53      60.711 155.269  39.471  1.00  0.00           N  
ATOM   1376  C5    C 0  53      62.211 155.931  41.199  1.00  0.00           C  
ATOM   1377  C6    C 0  53      63.200 156.758  41.559  1.00  0.00           C  
ATOM   1378  H5'   C 0  53      66.364 157.471  44.506  1.00  0.00           H  
ATOM   1379 H5''   C 0  53      65.540 158.564  45.396  1.00  0.00           H  
ATOM   1380  H4'   C 0  53      66.053 159.566  43.382  1.00  0.00           H  
ATOM   1381  H3'   C 0  53      63.269 158.849  43.310  1.00  0.00           H  
ATOM   1382  H2'   C 0  53      63.169 160.049  41.312  1.00  0.00           H  
ATOM   1383 HO2'   C 0  53      64.950 161.229  40.516  1.00  0.00           H  
ATOM   1384  H1'   C 0  53      65.319 158.894  40.335  1.00  0.00           H  
ATOM   1385  H41   C 0  53      60.310 154.603  40.100  1.00  0.00           H  
ATOM   1386  H42   C 0  53      60.358 155.353  38.539  1.00  0.00           H  
ATOM   1387  H5    C 0  53      61.837 155.260  41.839  1.00  0.00           H  
ATOM   1388  H6    C 0  53      63.578 156.700  42.483  1.00  0.00           H  
ATOM   1389  P     G 0  54      62.433 161.465  43.940  1.00  0.00           P  
ATOM   1390  OP1   G 0  54      62.553 162.595  44.887  1.00  0.00           O  
ATOM   1391  OP2   G 0  54      61.289 160.534  44.059  1.00  0.00           O  
ATOM   1392  O5'   G 0  54      62.473 162.034  42.458  1.00  0.00           O  
ATOM   1393  C5'   G 0  54      61.300 162.507  41.807  1.00  0.00           C  
ATOM   1394  C4'   G 0  54      61.580 162.693  40.342  1.00  0.00           C  
ATOM   1395  O4'   G 0  54      62.119 161.470  39.775  1.00  0.00           O  
ATOM   1396  C3'   G 0  54      60.376 163.064  39.497  1.00  0.00           C  
ATOM   1397  O3'   G 0  54      60.261 164.479  39.406  1.00  0.00           O  
ATOM   1398  C2'   G 0  54      60.695 162.408  38.160  1.00  0.00           C  
ATOM   1399  O2'   G 0  54      61.615 163.172  37.404  1.00  0.00           O  
ATOM   1400  C1'   G 0  54      61.377 161.116  38.623  1.00  0.00           C  
ATOM   1401  N9    G 0  54      60.460 160.042  39.004  1.00  0.00           N  
ATOM   1402  C8    G 0  54      60.307 159.514  40.264  1.00  0.00           C  
ATOM   1403  N7    G 0  54      59.432 158.552  40.314  1.00  0.00           N  
ATOM   1404  C5    G 0  54      58.972 158.433  39.010  1.00  0.00           C  
ATOM   1405  C6    G 0  54      58.015 157.550  38.457  1.00  0.00           C  
ATOM   1406  O6    G 0  54      57.364 156.667  39.023  1.00  0.00           O  
ATOM   1407  N1    G 0  54      57.844 157.770  37.100  1.00  0.00           N  
ATOM   1408  C2    G 0  54      58.506 158.713  36.366  1.00  0.00           C  
ATOM   1409  N2    G 0  54      58.189 158.766  35.074  1.00  0.00           N  
ATOM   1410  N3    G 0  54      59.408 159.542  36.864  1.00  0.00           N  
ATOM   1411  C4    G 0  54      59.590 159.348  38.187  1.00  0.00           C  
ATOM   1412  H5'   G 0  54      61.026 163.381  42.208  1.00  0.00           H  
ATOM   1413 H5''   G 0  54      60.563 161.841  41.924  1.00  0.00           H  
ATOM   1414  H4'   G 0  54      62.266 163.413  40.243  1.00  0.00           H  
ATOM   1415  H3'   G 0  54      59.543 162.672  39.887  1.00  0.00           H  
ATOM   1416  H2'   G 0  54      59.863 162.216  37.639  1.00  0.00           H  
ATOM   1417 HO2'   G 0  54      61.798 162.710  36.536  1.00  0.00           H  
ATOM   1418  H1'   G 0  54      61.998 160.790  37.910  1.00  0.00           H  
ATOM   1419  H8    G 0  54      60.817 159.837  41.062  1.00  0.00           H  
ATOM   1420  H1    G 0  54      57.184 157.193  36.620  1.00  0.00           H  
ATOM   1421  H21   G 0  54      57.505 158.139  34.701  1.00  0.00           H  
ATOM   1422  H22   G 0  54      58.635 159.433  34.477  1.00  0.00           H  
ATOM   1423  P     U 0  55      58.830 165.179  39.568  1.00  0.00           P  
ATOM   1424  OP1   U 0  55      58.965 166.621  39.258  1.00  0.00           O  
ATOM   1425  OP2   U 0  55      58.246 164.762  40.866  1.00  0.00           O  
ATOM   1426  O5'   U 0  55      57.967 164.514  38.417  1.00  0.00           O  
ATOM   1427  C5'   U 0  55      58.242 164.777  37.042  1.00  0.00           C  
ATOM   1428  C4'   U 0  55      57.232 164.063  36.195  1.00  0.00           C  
ATOM   1429  O4'   U 0  55      57.455 162.634  36.305  1.00  0.00           O  
ATOM   1430  C3'   U 0  55      55.803 164.273  36.668  1.00  0.00           C  
ATOM   1431  O3'   U 0  55      55.264 165.458  36.097  1.00  0.00           O  
ATOM   1432  C2'   U 0  55      55.103 163.018  36.174  1.00  0.00           C  
ATOM   1433  O2'   U 0  55      54.760 163.116  34.807  1.00  0.00           O  
ATOM   1434  C1'   U 0  55      56.206 161.962  36.353  1.00  0.00           C  
ATOM   1435  N1    U 0  55      56.123 161.199  37.613  1.00  0.00           N  
ATOM   1436  C2    U 0  55      55.396 160.024  37.604  1.00  0.00           C  
ATOM   1437  O2    U 0  55      54.878 159.575  36.602  1.00  0.00           O  
ATOM   1438  N3    U 0  55      55.304 159.389  38.815  1.00  0.00           N  
ATOM   1439  C4    U 0  55      55.865 159.788  40.007  1.00  0.00           C  
ATOM   1440  O4    U 0  55      55.645 159.134  41.028  1.00  0.00           O  
ATOM   1441  C5    U 0  55      56.629 160.991  39.930  1.00  0.00           C  
ATOM   1442  C6    U 0  55      56.729 161.640  38.767  1.00  0.00           C  
ATOM   1443  H5'   U 0  55      59.160 164.451  36.816  1.00  0.00           H  
ATOM   1444 H5''   U 0  55      58.187 165.761  36.872  1.00  0.00           H  
ATOM   1445  H4'   U 0  55      57.322 164.350  35.241  1.00  0.00           H  
ATOM   1446  H3'   U 0  55      55.770 164.321  37.666  1.00  0.00           H  
ATOM   1447  H2'   U 0  55      54.303 162.805  36.734  1.00  0.00           H  
ATOM   1448 HO2'   U 0  55      54.303 162.275  34.517  1.00  0.00           H  
ATOM   1449  H1'   U 0  55      56.160 161.320  35.588  1.00  0.00           H  
ATOM   1450  H3    U 0  55      54.771 158.543  38.835  1.00  0.00           H  
ATOM   1451  H5    U 0  55      57.088 161.347  40.744  1.00  0.00           H  
ATOM   1452  H6    U 0  55      57.267 162.482  38.733  1.00  0.00           H  
ATOM   1453  P     G 0  56      54.283 166.387  36.959  1.00  0.00           P  
ATOM   1454  OP1   G 0  56      53.944 167.583  36.158  1.00  0.00           O  
ATOM   1455  OP2   G 0  56      54.878 166.553  38.301  1.00  0.00           O  
ATOM   1456  O5'   G 0  56      52.957 165.522  37.066  1.00  0.00           O  
ATOM   1457  C5'   G 0  56      52.287 165.107  35.880  1.00  0.00           C  
ATOM   1458  C4'   G 0  56      50.802 165.202  36.060  1.00  0.00           C  
ATOM   1459  O4'   G 0  56      50.366 164.110  36.902  1.00  0.00           O  
ATOM   1460  C3'   G 0  56      50.264 166.478  36.694  1.00  0.00           C  
ATOM   1461  O3'   G 0  56      49.024 166.801  36.077  1.00  0.00           O  
ATOM   1462  C2'   G 0  56      50.038 166.061  38.145  1.00  0.00           C  
ATOM   1463  O2'   G 0  56      49.010 166.799  38.767  1.00  0.00           O  
ATOM   1464  C1'   G 0  56      49.596 164.612  37.969  1.00  0.00           C  
ATOM   1465  N9    G 0  56      49.770 163.715  39.110  1.00  0.00           N  
ATOM   1466  C8    G 0  56      50.495 163.933  40.261  1.00  0.00           C  
ATOM   1467  N7    G 0  56      50.451 162.925  41.091  1.00  0.00           N  
ATOM   1468  C5    G 0  56      49.653 161.986  40.452  1.00  0.00           C  
ATOM   1469  C6    G 0  56      49.251 160.690  40.862  1.00  0.00           C  
ATOM   1470  O6    G 0  56      49.524 160.096  41.911  1.00  0.00           O  
ATOM   1471  N1    G 0  56      48.449 160.076  39.904  1.00  0.00           N  
ATOM   1472  C2    G 0  56      48.082 160.634  38.703  1.00  0.00           C  
ATOM   1473  N2    G 0  56      47.316 159.877  37.905  1.00  0.00           N  
ATOM   1474  N3    G 0  56      48.444 161.842  38.313  1.00  0.00           N  
ATOM   1475  C4    G 0  56      49.224 162.457  39.229  1.00  0.00           C  
ATOM   1476  H5'   G 0  56      52.534 164.160  35.676  1.00  0.00           H  
ATOM   1477 H5''   G 0  56      52.565 165.695  35.121  1.00  0.00           H  
ATOM   1478  H4'   G 0  56      50.372 165.095  35.163  1.00  0.00           H  
ATOM   1479  H3'   G 0  56      50.919 167.230  36.623  1.00  0.00           H  
ATOM   1480  H2'   G 0  56      50.887 166.116  38.670  1.00  0.00           H  
ATOM   1481 HO2'   G 0  56      48.902 166.489  39.712  1.00  0.00           H  
ATOM   1482  H1'   G 0  56      48.633 164.603  37.700  1.00  0.00           H  
ATOM   1483  H8    G 0  56      51.002 164.775  40.442  1.00  0.00           H  
ATOM   1484  H1    G 0  56      48.113 159.156  40.106  1.00  0.00           H  
ATOM   1485  H21   G 0  56      47.043 158.960  38.197  1.00  0.00           H  
ATOM   1486  H22   G 0  56      47.017 160.229  37.018  1.00  0.00           H  
ATOM   1487  P     C 0  57      48.825 168.244  35.401  1.00  0.00           P  
ATOM   1488  OP1   C 0  57      47.518 168.289  34.700  1.00  0.00           O  
ATOM   1489  OP2   C 0  57      50.069 168.528  34.650  1.00  0.00           O  
ATOM   1490  O5'   C 0  57      48.738 169.237  36.640  1.00  0.00           O  
ATOM   1491  C5'   C 0  57      49.148 170.606  36.515  1.00  0.00           C  
ATOM   1492  C4'   C 0  57      48.485 171.445  37.575  1.00  0.00           C  
ATOM   1493  O4'   C 0  57      47.062 171.530  37.320  1.00  0.00           O  
ATOM   1494  C3'   C 0  57      48.568 170.885  38.977  1.00  0.00           C  
ATOM   1495  O3'   C 0  57      49.829 171.172  39.552  1.00  0.00           O  
ATOM   1496  C2'   C 0  57      47.402 171.576  39.674  1.00  0.00           C  
ATOM   1497  O2'   C 0  57      47.679 172.907  40.059  1.00  0.00           O  
ATOM   1498  C1'   C 0  57      46.363 171.603  38.550  1.00  0.00           C  
ATOM   1499  N1    C 0  57      45.357 170.524  38.594  1.00  0.00           N  
ATOM   1500  C2    C 0  57      44.319 170.615  39.527  1.00  0.00           C  
ATOM   1501  O2    C 0  57      44.300 171.571  40.308  1.00  0.00           O  
ATOM   1502  N3    C 0  57      43.367 169.659  39.556  1.00  0.00           N  
ATOM   1503  C4    C 0  57      43.424 168.637  38.702  1.00  0.00           C  
ATOM   1504  N4    C 0  57      42.451 167.726  38.756  1.00  0.00           N  
ATOM   1505  C5    C 0  57      44.479 168.507  37.751  1.00  0.00           C  
ATOM   1506  C6    C 0  57      45.418 169.462  37.734  1.00  0.00           C  
ATOM   1507  H5'   C 0  57      48.888 170.948  35.612  1.00  0.00           H  
ATOM   1508 H5''   C 0  57      50.141 170.665  36.620  1.00  0.00           H  
ATOM   1509  H4'   C 0  57      48.878 172.364  37.563  1.00  0.00           H  
ATOM   1510  H3'   C 0  57      48.418 169.896  38.959  1.00  0.00           H  
ATOM   1511  H2'   C 0  57      47.077 171.037  40.451  1.00  0.00           H  
ATOM   1512 HO2'   C 0  57      46.876 173.298  40.508  1.00  0.00           H  
ATOM   1513  H1'   C 0  57      45.884 172.480  38.587  1.00  0.00           H  
ATOM   1514  H41   C 0  57      42.461 166.946  38.131  1.00  0.00           H  
ATOM   1515  H42   C 0  57      41.711 167.823  39.422  1.00  0.00           H  
ATOM   1516  H5    C 0  57      44.516 167.732  37.120  1.00  0.00           H  
ATOM   1517  H6    C 0  57      46.175 169.398  37.083  1.00  0.00           H  
ATOM   1518  P     C 0  58      50.498 170.116  40.553  1.00  0.00           P  
ATOM   1519  OP1   C 0  58      51.788 170.703  40.993  1.00  0.00           O  
ATOM   1520  OP2   C 0  58      50.476 168.771  39.932  1.00  0.00           O  
ATOM   1521  O5'   C 0  58      49.505 170.116  41.789  1.00  0.00           O  
ATOM   1522  C5'   C 0  58      49.259 171.327  42.493  1.00  0.00           C  
ATOM   1523  C4'   C 0  58      48.135 171.140  43.460  1.00  0.00           C  
ATOM   1524  O4'   C 0  58      46.899 170.927  42.743  1.00  0.00           O  
ATOM   1525  C3'   C 0  58      48.219 169.881  44.290  1.00  0.00           C  
ATOM   1526  O3'   C 0  58      49.193 169.988  45.307  1.00  0.00           O  
ATOM   1527  C2'   C 0  58      46.796 169.775  44.816  1.00  0.00           C  
ATOM   1528  O2'   C 0  58      46.546 170.645  45.903  1.00  0.00           O  
ATOM   1529  C1'   C 0  58      45.997 170.239  43.594  1.00  0.00           C  
ATOM   1530  N1    C 0  58      45.381 169.126  42.853  1.00  0.00           N  
ATOM   1531  C2    C 0  58      44.106 168.709  43.232  1.00  0.00           C  
ATOM   1532  O2    C 0  58      43.530 169.313  44.146  1.00  0.00           O  
ATOM   1533  N3    C 0  58      43.531 167.663  42.595  1.00  0.00           N  
ATOM   1534  C4    C 0  58      44.180 167.046  41.607  1.00  0.00           C  
ATOM   1535  N4    C 0  58      43.578 166.010  41.014  1.00  0.00           N  
ATOM   1536  C5    C 0  58      45.479 167.463  41.183  1.00  0.00           C  
ATOM   1537  C6    C 0  58      46.036 168.498  41.829  1.00  0.00           C  
ATOM   1538  H5'   C 0  58      49.018 172.046  41.841  1.00  0.00           H  
ATOM   1539 H5''   C 0  58      50.084 171.593  42.992  1.00  0.00           H  
ATOM   1540  H4'   C 0  58      48.055 171.940  44.055  1.00  0.00           H  
ATOM   1541  H3'   C 0  58      48.424 169.098  43.702  1.00  0.00           H  
ATOM   1542  H2'   C 0  58      46.571 168.830  45.054  1.00  0.00           H  
ATOM   1543 HO2'   C 0  58      45.600 170.534  46.208  1.00  0.00           H  
ATOM   1544  H1'   C 0  58      45.281 170.871  43.891  1.00  0.00           H  
ATOM   1545  H41   C 0  58      44.036 165.525  40.270  1.00  0.00           H  
ATOM   1546  H42   C 0  58      42.669 165.721  41.315  1.00  0.00           H  
ATOM   1547  H5    C 0  58      45.954 167.001  40.434  1.00  0.00           H  
ATOM   1548  H6    C 0  58      46.945 168.816  41.558  1.00  0.00           H  
ATOM   1549  P     A 0  59      50.501 169.056  45.235  1.00  0.00           P  
ATOM   1550  OP1   A 0  59      51.237 169.257  46.520  1.00  0.00           O  
ATOM   1551  OP2   A 0  59      51.203 169.273  43.931  1.00  0.00           O  
ATOM   1552  O5'   A 0  59      49.917 167.575  45.201  1.00  0.00           O  
ATOM   1553  C5'   A 0  59      49.539 166.908  46.410  1.00  0.00           C  
ATOM   1554  C4'   A 0  59      49.773 165.426  46.280  1.00  0.00           C  
ATOM   1555  O4'   A 0  59      48.698 164.841  45.497  1.00  0.00           O  
ATOM   1556  C3'   A 0  59      51.084 165.000  45.613  1.00  0.00           C  
ATOM   1557  O3'   A 0  59      51.621 163.868  46.279  1.00  0.00           O  
ATOM   1558  C2'   A 0  59      50.624 164.566  44.224  1.00  0.00           C  
ATOM   1559  O2'   A 0  59      51.465 163.580  43.669  1.00  0.00           O  
ATOM   1560  C1'   A 0  59      49.253 163.974  44.539  1.00  0.00           C  
ATOM   1561  N9    A 0  59      48.332 163.874  43.407  1.00  0.00           N  
ATOM   1562  C8    A 0  59      48.198 164.727  42.344  1.00  0.00           C  
ATOM   1563  N7    A 0  59      47.317 164.332  41.457  1.00  0.00           N  
ATOM   1564  C5    A 0  59      46.826 163.144  41.978  1.00  0.00           C  
ATOM   1565  C6    A 0  59      45.869 162.222  41.505  1.00  0.00           C  
ATOM   1566  N6    A 0  59      45.229 162.351  40.343  1.00  0.00           N  
ATOM   1567  N1    A 0  59      45.598 161.146  42.275  1.00  0.00           N  
ATOM   1568  C2    A 0  59      46.255 161.006  43.432  1.00  0.00           C  
ATOM   1569  N3    A 0  59      47.184 161.793  43.976  1.00  0.00           N  
ATOM   1570  C4    A 0  59      47.428 162.858  43.189  1.00  0.00           C  
ATOM   1571  H5'   A 0  59      48.570 167.075  46.590  1.00  0.00           H  
ATOM   1572 H5''   A 0  59      50.085 167.264  47.168  1.00  0.00           H  
ATOM   1573  H4'   A 0  59      49.745 165.025  47.196  1.00  0.00           H  
ATOM   1574  H3'   A 0  59      51.741 165.753  45.569  1.00  0.00           H  
ATOM   1575  H2'   A 0  59      50.542 165.353  43.612  1.00  0.00           H  
ATOM   1576 HO2'   A 0  59      51.128 163.326  42.762  1.00  0.00           H  
ATOM   1577  H1'   A 0  59      49.372 163.068  44.946  1.00  0.00           H  
ATOM   1578  H8    A 0  59      48.724 165.573  42.253  1.00  0.00           H  
ATOM   1579  H61   A 0  59      44.560 161.663  40.062  1.00  0.00           H  
ATOM   1580  H62   A 0  59      45.418 163.136  39.753  1.00  0.00           H  
ATOM   1581  H2    A 0  59      46.015 160.195  43.965  1.00  0.00           H  
ATOM   1582  P     A 0  60      52.963 164.011  47.152  1.00  0.00           P  
ATOM   1583  OP1   A 0  60      53.028 165.373  47.717  1.00  0.00           O  
ATOM   1584  OP2   A 0  60      54.103 163.488  46.361  1.00  0.00           O  
ATOM   1585  O5'   A 0  60      52.684 163.022  48.357  1.00  0.00           O  
ATOM   1586  C5'   A 0  60      53.690 162.688  49.312  1.00  0.00           C  
ATOM   1587  C4'   A 0  60      53.214 161.512  50.122  1.00  0.00           C  
ATOM   1588  O4'   A 0  60      51.875 161.819  50.603  1.00  0.00           O  
ATOM   1589  C3'   A 0  60      53.028 160.235  49.318  1.00  0.00           C  
ATOM   1590  O3'   A 0  60      54.229 159.492  49.237  1.00  0.00           O  
ATOM   1591  C2'   A 0  60      51.961 159.507  50.112  1.00  0.00           C  
ATOM   1592  O2'   A 0  60      52.489 158.903  51.276  1.00  0.00           O  
ATOM   1593  C1'   A 0  60      51.047 160.671  50.495  1.00  0.00           C  
ATOM   1594  N9    A 0  60      50.039 160.935  49.467  1.00  0.00           N  
ATOM   1595  C8    A 0  60      50.011 161.968  48.563  1.00  0.00           C  
ATOM   1596  N7    A 0  60      49.003 161.915  47.729  1.00  0.00           N  
ATOM   1597  C5    A 0  60      48.308 160.776  48.115  1.00  0.00           C  
ATOM   1598  C6    A 0  60      47.142 160.162  47.617  1.00  0.00           C  
ATOM   1599  N6    A 0  60      46.441 160.628  46.586  1.00  0.00           N  
ATOM   1600  N1    A 0  60      46.719 159.035  48.224  1.00  0.00           N  
ATOM   1601  C2    A 0  60      47.424 158.563  49.261  1.00  0.00           C  
ATOM   1602  N3    A 0  60      48.531 159.048  49.821  1.00  0.00           N  
ATOM   1603  C4    A 0  60      48.928 160.169  49.193  1.00  0.00           C  
ATOM   1604  H5'   A 0  60      53.854 163.468  49.916  1.00  0.00           H  
ATOM   1605 H5''   A 0  60      54.538 162.449  48.838  1.00  0.00           H  
ATOM   1606  H4'   A 0  60      53.830 161.350  50.893  1.00  0.00           H  
ATOM   1607  H3'   A 0  60      52.691 160.449  48.401  1.00  0.00           H  
ATOM   1608  H2'   A 0  60      51.479 158.840  49.544  1.00  0.00           H  
ATOM   1609 HO2'   A 0  60      51.756 158.435  51.770  1.00  0.00           H  
ATOM   1610  H1'   A 0  60      50.603 160.485  51.371  1.00  0.00           H  
ATOM   1611  H8    A 0  60      50.698 162.695  48.543  1.00  0.00           H  
ATOM   1612  H61   A 0  60      45.620 160.145  46.280  1.00  0.00           H  
ATOM   1613  H62   A 0  60      46.735 161.461  46.117  1.00  0.00           H  
ATOM   1614  H2    A 0  60      47.067 157.725  49.674  1.00  0.00           H  
ATOM   1615  P     G 0  61      54.434 158.449  48.041  1.00  0.00           P  
ATOM   1616  OP1   G 0  61      55.772 157.829  48.218  1.00  0.00           O  
ATOM   1617  OP2   G 0  61      54.106 159.139  46.765  1.00  0.00           O  
ATOM   1618  O5'   G 0  61      53.325 157.340  48.318  1.00  0.00           O  
ATOM   1619  C5'   G 0  61      53.355 156.548  49.523  1.00  0.00           C  
ATOM   1620  C4'   G 0  61      52.264 155.500  49.497  1.00  0.00           C  
ATOM   1621  O4'   G 0  61      50.965 156.145  49.532  1.00  0.00           O  
ATOM   1622  C3'   G 0  61      52.212 154.628  48.254  1.00  0.00           C  
ATOM   1623  O3'   G 0  61      53.151 153.563  48.306  1.00  0.00           O  
ATOM   1624  C2'   G 0  61      50.770 154.142  48.257  1.00  0.00           C  
ATOM   1625  O2'   G 0  61      50.545 153.045  49.118  1.00  0.00           O  
ATOM   1626  C1'   G 0  61      50.038 155.384  48.776  1.00  0.00           C  
ATOM   1627  N9    G 0  61      49.522 156.222  47.699  1.00  0.00           N  
ATOM   1628  C8    G 0  61      49.971 157.460  47.312  1.00  0.00           C  
ATOM   1629  N7    G 0  61      49.317 157.947  46.293  1.00  0.00           N  
ATOM   1630  C5    G 0  61      48.381 156.970  45.992  1.00  0.00           C  
ATOM   1631  C6    G 0  61      47.405 156.920  44.968  1.00  0.00           C  
ATOM   1632  O6    G 0  61      47.168 157.750  44.084  1.00  0.00           O  
ATOM   1633  N1    G 0  61      46.668 155.744  45.029  1.00  0.00           N  
ATOM   1634  C2    G 0  61      46.851 154.744  45.951  1.00  0.00           C  
ATOM   1635  N2    G 0  61      46.034 153.691  45.853  1.00  0.00           N  
ATOM   1636  N3    G 0  61      47.763 154.774  46.898  1.00  0.00           N  
ATOM   1637  C4    G 0  61      48.489 155.906  46.860  1.00  0.00           C  
ATOM   1638  H5'   G 0  61      53.218 157.146  50.313  1.00  0.00           H  
ATOM   1639 H5''   G 0  61      54.244 156.096  49.597  1.00  0.00           H  
ATOM   1640  H4'   G 0  61      52.357 154.914  50.302  1.00  0.00           H  
ATOM   1641  H3'   G 0  61      52.379 155.187  47.442  1.00  0.00           H  
ATOM   1642  H2'   G 0  61      50.473 153.924  47.328  1.00  0.00           H  
ATOM   1643 HO2'   G 0  61      49.583 152.777  49.072  1.00  0.00           H  
ATOM   1644  H1'   G 0  61      49.282 155.101  49.366  1.00  0.00           H  
ATOM   1645  H8    G 0  61      50.723 157.940  47.765  1.00  0.00           H  
ATOM   1646  H1    G 0  61      45.947 155.616  44.348  1.00  0.00           H  
ATOM   1647  H21   G 0  61      45.338 153.663  45.136  1.00  0.00           H  
ATOM   1648  H22   G 0  61      46.119 152.931  46.497  1.00  0.00           H  
ATOM   1649  P     C 0  62      53.834 153.042  46.949  1.00  0.00           P  
ATOM   1650  OP1   C 0  62      54.775 151.956  47.318  1.00  0.00           O  
ATOM   1651  OP2   C 0  62      54.330 154.201  46.166  1.00  0.00           O  
ATOM   1652  O5'   C 0  62      52.616 152.402  46.150  1.00  0.00           O  
ATOM   1653  C5'   C 0  62      51.938 151.248  46.665  1.00  0.00           C  
ATOM   1654  C4'   C 0  62      50.779 150.877  45.780  1.00  0.00           C  
ATOM   1655  O4'   C 0  62      49.754 151.899  45.864  1.00  0.00           O  
ATOM   1656  C3'   C 0  62      51.071 150.770  44.294  1.00  0.00           C  
ATOM   1657  O3'   C 0  62      51.673 149.523  43.963  1.00  0.00           O  
ATOM   1658  C2'   C 0  62      49.677 150.917  43.705  1.00  0.00           C  
ATOM   1659  O2'   C 0  62      48.907 149.742  43.826  1.00  0.00           O  
ATOM   1660  C1'   C 0  62      49.077 151.985  44.624  1.00  0.00           C  
ATOM   1661  N1    C 0  62      49.249 153.344  44.080  1.00  0.00           N  
ATOM   1662  C2    C 0  62      48.327 153.803  43.139  1.00  0.00           C  
ATOM   1663  O2    C 0  62      47.383 153.062  42.813  1.00  0.00           O  
ATOM   1664  N3    C 0  62      48.484 155.037  42.607  1.00  0.00           N  
ATOM   1665  C4    C 0  62      49.509 155.800  42.984  1.00  0.00           C  
ATOM   1666  N4    C 0  62      49.626 157.006  42.428  1.00  0.00           N  
ATOM   1667  C5    C 0  62      50.458 155.361  43.948  1.00  0.00           C  
ATOM   1668  C6    C 0  62      50.291 154.140  44.469  1.00  0.00           C  
ATOM   1669  H5'   C 0  62      51.599 151.449  47.584  1.00  0.00           H  
ATOM   1670 H5''   C 0  62      52.579 150.481  46.706  1.00  0.00           H  
ATOM   1671  H4'   C 0  62      50.396 150.009  46.097  1.00  0.00           H  
ATOM   1672  H3'   C 0  62      51.654 151.527  43.999  1.00  0.00           H  
ATOM   1673  H2'   C 0  62      49.714 151.232  42.757  1.00  0.00           H  
ATOM   1674 HO2'   C 0  62      48.004 149.893  43.425  1.00  0.00           H  
ATOM   1675  H1'   C 0  62      48.104 151.800  44.761  1.00  0.00           H  
ATOM   1676  H41   C 0  62      50.383 157.605  42.688  1.00  0.00           H  
ATOM   1677  H42   C 0  62      48.956 157.312  41.751  1.00  0.00           H  
ATOM   1678  H5    C 0  62      51.222 155.943  44.226  1.00  0.00           H  
ATOM   1679  H6    C 0  62      50.938 153.804  45.153  1.00  0.00           H  
ATOM   1680  P     U 0  63      52.609 149.404  42.658  1.00  0.00           P  
ATOM   1681  OP1   U 0  63      52.986 147.977  42.504  1.00  0.00           O  
ATOM   1682  OP2   U 0  63      53.675 150.437  42.732  1.00  0.00           O  
ATOM   1683  O5'   U 0  63      51.631 149.771  41.456  1.00  0.00           O  
ATOM   1684  C5'   U 0  63      50.539 148.903  41.109  1.00  0.00           C  
ATOM   1685  C4'   U 0  63      49.732 149.499  39.982  1.00  0.00           C  
ATOM   1686  O4'   U 0  63      49.095 150.723  40.427  1.00  0.00           O  
ATOM   1687  C3'   U 0  63      50.531 149.925  38.768  1.00  0.00           C  
ATOM   1688  O3'   U 0  63      50.819 148.832  37.918  1.00  0.00           O  
ATOM   1689  C2'   U 0  63      49.607 150.937  38.119  1.00  0.00           C  
ATOM   1690  O2'   U 0  63      48.557 150.306  37.423  1.00  0.00           O  
ATOM   1691  C1'   U 0  63      49.043 151.647  39.352  1.00  0.00           C  
ATOM   1692  N1    U 0  63      49.813 152.846  39.725  1.00  0.00           N  
ATOM   1693  C2    U 0  63      49.430 154.056  39.171  1.00  0.00           C  
ATOM   1694  O2    U 0  63      48.488 154.164  38.407  1.00  0.00           O  
ATOM   1695  N3    U 0  63      50.194 155.133  39.547  1.00  0.00           N  
ATOM   1696  C4    U 0  63      51.274 155.130  40.402  1.00  0.00           C  
ATOM   1697  O4    U 0  63      51.847 156.190  40.656  1.00  0.00           O  
ATOM   1698  C5    U 0  63      51.608 153.849  40.940  1.00  0.00           C  
ATOM   1699  C6    U 0  63      50.887 152.777  40.595  1.00  0.00           C  
ATOM   1700  H5'   U 0  63      49.949 148.780  41.907  1.00  0.00           H  
ATOM   1701 H5''   U 0  63      50.901 148.016  40.822  1.00  0.00           H  
ATOM   1702  H4'   U 0  63      49.029 148.846  39.700  1.00  0.00           H  
ATOM   1703  H3'   U 0  63      51.380 150.370  39.055  1.00  0.00           H  
ATOM   1704  H2'   U 0  63      50.110 151.569  37.530  1.00  0.00           H  
ATOM   1705 HO2'   U 0  63      47.968 150.999  37.008  1.00  0.00           H  
ATOM   1706  H1'   U 0  63      48.092 151.904  39.181  1.00  0.00           H  
ATOM   1707  H3    U 0  63      49.938 156.018  39.157  1.00  0.00           H  
ATOM   1708  H5    U 0  63      52.377 153.755  41.572  1.00  0.00           H  
ATOM   1709  H6    U 0  63      51.134 151.889  40.982  1.00  0.00           H  
ATOM   1710  P     G 0  64      52.144 148.868  37.018  1.00  0.00           P  
ATOM   1711  OP1   G 0  64      52.210 147.622  36.219  1.00  0.00           O  
ATOM   1712  OP2   G 0  64      53.284 149.238  37.895  1.00  0.00           O  
ATOM   1713  O5'   G 0  64      51.865 150.065  36.011  1.00  0.00           O  
ATOM   1714  C5'   G 0  64      50.750 150.018  35.114  1.00  0.00           C  
ATOM   1715  C4'   G 0  64      50.627 151.321  34.370  1.00  0.00           C  
ATOM   1716  O4'   G 0  64      50.335 152.391  35.304  1.00  0.00           O  
ATOM   1717  C3'   G 0  64      51.880 151.801  33.661  1.00  0.00           C  
ATOM   1718  O3'   G 0  64      52.040 151.160  32.408  1.00  0.00           O  
ATOM   1719  C2'   G 0  64      51.598 153.286  33.502  1.00  0.00           C  
ATOM   1720  O2'   G 0  64      50.689 153.550  32.457  1.00  0.00           O  
ATOM   1721  C1'   G 0  64      50.904 153.598  34.826  1.00  0.00           C  
ATOM   1722  N9    G 0  64      51.798 154.138  35.845  1.00  0.00           N  
ATOM   1723  C8    G 0  64      52.313 153.487  36.940  1.00  0.00           C  
ATOM   1724  N7    G 0  64      53.049 154.258  37.693  1.00  0.00           N  
ATOM   1725  C5    G 0  64      53.024 155.487  37.052  1.00  0.00           C  
ATOM   1726  C6    G 0  64      53.625 156.717  37.405  1.00  0.00           C  
ATOM   1727  O6    G 0  64      54.311 156.983  38.399  1.00  0.00           O  
ATOM   1728  N1    G 0  64      53.352 157.705  36.466  1.00  0.00           N  
ATOM   1729  C2    G 0  64      52.596 157.536  35.338  1.00  0.00           C  
ATOM   1730  N2    G 0  64      52.462 158.604  34.553  1.00  0.00           N  
ATOM   1731  N3    G 0  64      52.017 156.401  35.006  1.00  0.00           N  
ATOM   1732  C4    G 0  64      52.272 155.424  35.901  1.00  0.00           C  
ATOM   1733  H5'   G 0  64      49.913 149.855  35.636  1.00  0.00           H  
ATOM   1734 H5''   G 0  64      50.884 149.275  34.459  1.00  0.00           H  
ATOM   1735  H4'   G 0  64      49.881 151.251  33.707  1.00  0.00           H  
ATOM   1736  H3'   G 0  64      52.686 151.656  34.235  1.00  0.00           H  
ATOM   1737  H2'   G 0  64      52.442 153.811  33.397  1.00  0.00           H  
ATOM   1738 HO2'   G 0  64      50.535 154.536  32.390  1.00  0.00           H  
ATOM   1739  H1'   G 0  64      50.170 154.257  34.659  1.00  0.00           H  
ATOM   1740  H8    G 0  64      52.142 152.522  37.139  1.00  0.00           H  
ATOM   1741  H1    G 0  64      53.739 158.613  36.628  1.00  0.00           H  
ATOM   1742  H21   G 0  64      52.902 159.466  34.803  1.00  0.00           H  
ATOM   1743  H22   G 0  64      51.921 158.543  33.714  1.00  0.00           H  
ATOM   1744  P     C 0  65      53.513 150.843  31.862  1.00  0.00           P  
ATOM   1745  OP1   C 0  65      53.359 150.057  30.612  1.00  0.00           O  
ATOM   1746  OP2   C 0  65      54.309 150.291  32.985  1.00  0.00           O  
ATOM   1747  O5'   C 0  65      54.109 152.274  31.485  1.00  0.00           O  
ATOM   1748  C5'   C 0  65      53.493 153.101  30.470  1.00  0.00           C  
ATOM   1749  C4'   C 0  65      53.902 154.551  30.646  1.00  0.00           C  
ATOM   1750  O4'   C 0  65      53.532 155.001  31.974  1.00  0.00           O  
ATOM   1751  C3'   C 0  65      55.390 154.846  30.570  1.00  0.00           C  
ATOM   1752  O3'   C 0  65      55.808 155.007  29.233  1.00  0.00           O  
ATOM   1753  C2'   C 0  65      55.496 156.162  31.317  1.00  0.00           C  
ATOM   1754  O2'   C 0  65      55.078 157.246  30.514  1.00  0.00           O  
ATOM   1755  C1'   C 0  65      54.478 155.951  32.436  1.00  0.00           C  
ATOM   1756  N1    C 0  65      55.071 155.472  33.700  1.00  0.00           N  
ATOM   1757  C2    C 0  65      55.618 156.410  34.582  1.00  0.00           C  
ATOM   1758  O2    C 0  65      55.604 157.608  34.273  1.00  0.00           O  
ATOM   1759  N3    C 0  65      56.151 155.992  35.746  1.00  0.00           N  
ATOM   1760  C4    C 0  65      56.158 154.699  36.046  1.00  0.00           C  
ATOM   1761  N4    C 0  65      56.693 154.337  37.210  1.00  0.00           N  
ATOM   1762  C5    C 0  65      55.617 153.719  35.167  1.00  0.00           C  
ATOM   1763  C6    C 0  65      55.088 154.145  34.016  1.00  0.00           C  
ATOM   1764  H5'   C 0  65      52.498 153.028  30.545  1.00  0.00           H  
ATOM   1765 H5''   C 0  65      53.783 152.785  29.567  1.00  0.00           H  
ATOM   1766  H4'   C 0  65      53.424 155.109  29.968  1.00  0.00           H  
ATOM   1767  H3'   C 0  65      55.920 154.132  31.027  1.00  0.00           H  
ATOM   1768  H2'   C 0  65      56.417 156.306  31.680  1.00  0.00           H  
ATOM   1769 HO2'   C 0  65      55.160 158.097  31.033  1.00  0.00           H  
ATOM   1770  H1'   C 0  65      54.007 156.816  32.609  1.00  0.00           H  
ATOM   1771  H41   C 0  65      56.716 153.372  37.471  1.00  0.00           H  
ATOM   1772  H42   C 0  65      57.071 155.030  37.823  1.00  0.00           H  
ATOM   1773  H5    C 0  65      55.632 152.747  35.402  1.00  0.00           H  
ATOM   1774  H6    C 0  65      54.699 153.481  33.377  1.00  0.00           H  
ATOM   1775  P     G 0  66      57.354 154.828  28.863  1.00  0.00           P  
ATOM   1776  OP1   G 0  66      57.460 154.856  27.388  1.00  0.00           O  
ATOM   1777  OP2   G 0  66      57.855 153.651  29.613  1.00  0.00           O  
ATOM   1778  O5'   G 0  66      58.066 156.122  29.460  1.00  0.00           O  
ATOM   1779  C5'   G 0  66      57.710 157.447  29.016  1.00  0.00           C  
ATOM   1780  C4'   G 0  66      58.683 158.468  29.570  1.00  0.00           C  
ATOM   1781  O4'   G 0  66      58.691 158.392  31.022  1.00  0.00           O  
ATOM   1782  C3'   G 0  66      60.135 158.304  29.141  1.00  0.00           C  
ATOM   1783  O3'   G 0  66      60.761 159.588  29.145  1.00  0.00           O  
ATOM   1784  C2'   G 0  66      60.714 157.459  30.273  1.00  0.00           C  
ATOM   1785  O2'   G 0  66      62.110 157.624  30.410  1.00  0.00           O  
ATOM   1786  C1'   G 0  66      59.984 158.042  31.483  1.00  0.00           C  
ATOM   1787  N9    G 0  66      59.824 157.123  32.610  1.00  0.00           N  
ATOM   1788  C8    G 0  66      58.962 156.055  32.674  1.00  0.00           C  
ATOM   1789  N7    G 0  66      58.996 155.433  33.821  1.00  0.00           N  
ATOM   1790  C5    G 0  66      59.945 156.123  34.561  1.00  0.00           C  
ATOM   1791  C6    G 0  66      60.393 155.916  35.882  1.00  0.00           C  
ATOM   1792  O6    G 0  66      60.037 155.052  36.688  1.00  0.00           O  
ATOM   1793  N1    G 0  66      61.355 156.846  36.246  1.00  0.00           N  
ATOM   1794  C2    G 0  66      61.825 157.848  35.444  1.00  0.00           C  
ATOM   1795  N2    G 0  66      62.750 158.644  35.984  1.00  0.00           N  
ATOM   1796  N3    G 0  66      61.417 158.054  34.205  1.00  0.00           N  
ATOM   1797  C4    G 0  66      60.477 157.162  33.829  1.00  0.00           C  
ATOM   1798  H5'   G 0  66      56.787 157.664  29.334  1.00  0.00           H  
ATOM   1799 H5''   G 0  66      57.734 157.477  28.017  1.00  0.00           H  
ATOM   1800  H4'   G 0  66      58.373 159.380  29.301  1.00  0.00           H  
ATOM   1801  H3'   G 0  66      60.216 157.850  28.254  1.00  0.00           H  
ATOM   1802  H2'   G 0  66      60.482 156.494  30.150  1.00  0.00           H  
ATOM   1803 HO2'   G 0  66      62.441 157.053  31.161  1.00  0.00           H  
ATOM   1804  H1'   G 0  66      60.460 158.866  31.792  1.00  0.00           H  
ATOM   1805  H8    G 0  66      58.368 155.782  31.917  1.00  0.00           H  
ATOM   1806  H1    G 0  66      61.735 156.778  37.168  1.00  0.00           H  
ATOM   1807  H21   G 0  66      63.058 158.488  36.922  1.00  0.00           H  
ATOM   1808  H22   G 0  66      63.135 159.397  35.450  1.00  0.00           H  
ATOM   1809  P     A 0  67      60.519 160.615  27.932  1.00  0.00           P  
ATOM   1810  OP1   A 0  67      59.588 160.013  26.943  1.00  0.00           O  
ATOM   1811  OP2   A 0  67      61.849 161.083  27.496  1.00  0.00           O  
ATOM   1812  O5'   A 0  67      59.757 161.837  28.608  1.00  0.00           O  
ATOM   1813  C5'   A 0  67      60.219 162.389  29.847  1.00  0.00           C  
ATOM   1814  C4'   A 0  67      60.683 163.810  29.643  1.00  0.00           C  
ATOM   1815  O4'   A 0  67      61.166 164.322  30.916  1.00  0.00           O  
ATOM   1816  C3'   A 0  67      61.841 163.980  28.663  1.00  0.00           C  
ATOM   1817  O3'   A 0  67      61.757 165.280  28.063  1.00  0.00           O  
ATOM   1818  C2'   A 0  67      63.050 163.889  29.590  1.00  0.00           C  
ATOM   1819  O2'   A 0  67      64.229 164.475  29.080  1.00  0.00           O  
ATOM   1820  C1'   A 0  67      62.536 164.651  30.810  1.00  0.00           C  
ATOM   1821  N9    A 0  67      63.189 164.304  32.072  1.00  0.00           N  
ATOM   1822  C8    A 0  67      63.847 165.153  32.923  1.00  0.00           C  
ATOM   1823  N7    A 0  67      64.333 164.565  33.989  1.00  0.00           N  
ATOM   1824  C5    A 0  67      63.973 163.236  33.827  1.00  0.00           C  
ATOM   1825  C6    A 0  67      64.198 162.096  34.612  1.00  0.00           C  
ATOM   1826  N6    A 0  67      64.867 162.112  35.767  1.00  0.00           N  
ATOM   1827  N1    A 0  67      63.707 160.921  34.165  1.00  0.00           N  
ATOM   1828  C2    A 0  67      63.037 160.905  33.005  1.00  0.00           C  
ATOM   1829  N3    A 0  67      62.763 161.908  32.178  1.00  0.00           N  
ATOM   1830  C4    A 0  67      63.265 163.060  32.652  1.00  0.00           C  
ATOM   1831  H5'   A 0  67      60.980 161.839  30.190  1.00  0.00           H  
ATOM   1832 H5''   A 0  67      59.473 162.377  30.513  1.00  0.00           H  
ATOM   1833  H4'   A 0  67      59.910 164.367  29.338  1.00  0.00           H  
ATOM   1834  H3'   A 0  67      61.850 163.256  27.974  1.00  0.00           H  
ATOM   1835  H2'   A 0  67      63.222 162.934  29.833  1.00  0.00           H  
ATOM   1836 HO2'   A 0  67      64.968 164.372  29.746  1.00  0.00           H  
ATOM   1837  H1'   A 0  67      62.629 165.634  30.649  1.00  0.00           H  
ATOM   1838  H8    A 0  67      63.947 166.132  32.747  1.00  0.00           H  
ATOM   1839  H61   A 0  67      64.995 161.265  36.282  1.00  0.00           H  
ATOM   1840  H62   A 0  67      65.240 162.971  36.117  1.00  0.00           H  
ATOM   1841  H2    A 0  67      62.694 160.010  32.721  1.00  0.00           H  
ATOM   1842  P     U 0  68      61.641 165.430  26.465  1.00  0.00           P  
ATOM   1843  OP1   U 0  68      62.557 164.473  25.791  1.00  0.00           O  
ATOM   1844  OP2   U 0  68      61.760 166.877  26.184  1.00  0.00           O  
ATOM   1845  O5'   U 0  68      60.141 165.017  26.144  1.00  0.00           O  
ATOM   1846  C5'   U 0  68      59.085 165.989  26.229  1.00  0.00           C  
ATOM   1847  C4'   U 0  68      57.750 165.343  25.945  1.00  0.00           C  
ATOM   1848  O4'   U 0  68      57.731 164.825  24.584  1.00  0.00           O  
ATOM   1849  C3'   U 0  68      57.376 164.167  26.837  1.00  0.00           C  
ATOM   1850  O3'   U 0  68      55.959 164.141  26.912  1.00  0.00           O  
ATOM   1851  C2'   U 0  68      57.841 162.980  26.008  1.00  0.00           C  
ATOM   1852  O2'   U 0  68      57.183 161.785  26.355  1.00  0.00           O  
ATOM   1853  C1'   U 0  68      57.429 163.448  24.614  1.00  0.00           C  
ATOM   1854  N1    U 0  68      58.097 162.793  23.481  1.00  0.00           N  
ATOM   1855  C2    U 0  68      57.353 161.897  22.727  1.00  0.00           C  
ATOM   1856  O2    U 0  68      56.188 161.616  22.974  1.00  0.00           O  
ATOM   1857  N3    U 0  68      58.026 161.329  21.675  1.00  0.00           N  
ATOM   1858  C4    U 0  68      59.337 161.542  21.316  1.00  0.00           C  
ATOM   1859  O4    U 0  68      59.818 160.900  20.383  1.00  0.00           O  
ATOM   1860  C5    U 0  68      60.038 162.474  22.144  1.00  0.00           C  
ATOM   1861  C6    U 0  68      59.409 163.056  23.172  1.00  0.00           C  
ATOM   1862  H5'   U 0  68      59.249 166.713  25.560  1.00  0.00           H  
ATOM   1863 H5''   U 0  68      59.072 166.382  27.149  1.00  0.00           H  
ATOM   1864  H4'   U 0  68      57.038 166.040  26.027  1.00  0.00           H  
ATOM   1865  H3'   U 0  68      57.812 164.207  27.736  1.00  0.00           H  
ATOM   1866  H2'   U 0  68      58.833 162.871  26.068  1.00  0.00           H  
ATOM   1867 HO2'   U 0  68      57.524 161.039  25.783  1.00  0.00           H  
ATOM   1868  H1'   U 0  68      56.441 163.333  24.515  1.00  0.00           H  
ATOM   1869  H3    U 0  68      57.507 160.690  21.107  1.00  0.00           H  
ATOM   1870  H5    U 0  68      60.996 162.690  21.955  1.00  0.00           H  
ATOM   1871  H6    U 0  68      59.914 163.708  23.737  1.00  0.00           H  
ATOM   1872  P     A 0  69      55.222 164.481  28.292  1.00  0.00           P  
ATOM   1873  OP1   A 0  69      53.907 165.093  27.985  1.00  0.00           O  
ATOM   1874  OP2   A 0  69      56.183 165.213  29.161  1.00  0.00           O  
ATOM   1875  O5'   A 0  69      54.930 163.043  28.905  1.00  0.00           O  
ATOM   1876  C5'   A 0  69      56.008 162.144  29.140  1.00  0.00           C  
ATOM   1877  C4'   A 0  69      55.616 161.065  30.115  1.00  0.00           C  
ATOM   1878  O4'   A 0  69      56.874 160.534  30.606  1.00  0.00           O  
ATOM   1879  C3'   A 0  69      54.837 161.508  31.356  1.00  0.00           C  
ATOM   1880  O3'   A 0  69      53.438 161.219  31.230  1.00  0.00           O  
ATOM   1881  C2'   A 0  69      55.484 160.693  32.463  1.00  0.00           C  
ATOM   1882  O2'   A 0  69      54.984 159.374  32.456  1.00  0.00           O  
ATOM   1883  C1'   A 0  69      56.940 160.687  32.007  1.00  0.00           C  
ATOM   1884  N9    A 0  69      57.690 161.916  32.315  1.00  0.00           N  
ATOM   1885  C8    A 0  69      57.529 163.166  31.768  1.00  0.00           C  
ATOM   1886  N7    A 0  69      58.340 164.069  32.260  1.00  0.00           N  
ATOM   1887  C5    A 0  69      59.090 163.371  33.195  1.00  0.00           C  
ATOM   1888  C6    A 0  69      60.124 163.765  34.065  1.00  0.00           C  
ATOM   1889  N6    A 0  69      60.586 165.013  34.154  1.00  0.00           N  
ATOM   1890  N1    A 0  69      60.672 162.822  34.855  1.00  0.00           N  
ATOM   1891  C2    A 0  69      60.203 161.576  34.781  1.00  0.00           C  
ATOM   1892  N3    A 0  69      59.234 161.085  34.018  1.00  0.00           N  
ATOM   1893  C4    A 0  69      58.709 162.044  33.235  1.00  0.00           C  
ATOM   1894  H5'   A 0  69      56.783 162.654  29.513  1.00  0.00           H  
ATOM   1895 H5''   A 0  69      56.274 161.720  28.274  1.00  0.00           H  
ATOM   1896  H4'   A 0  69      55.110 160.347  29.638  1.00  0.00           H  
ATOM   1897  H3'   A 0  69      54.975 162.485  31.520  1.00  0.00           H  
ATOM   1898  H2'   A 0  69      55.376 161.127  33.357  1.00  0.00           H  
ATOM   1899 HO2'   A 0  69      55.418 158.849  33.189  1.00  0.00           H  
ATOM   1900  H1'   A 0  69      57.411 159.900  32.406  1.00  0.00           H  
ATOM   1901  H8    A 0  69      56.854 163.368  31.059  1.00  0.00           H  
ATOM   1902  H61   A 0  69      61.324 165.229  34.793  1.00  0.00           H  
ATOM   1903  H62   A 0  69      60.194 165.733  33.581  1.00  0.00           H  
ATOM   1904  H2    A 0  69      60.645 160.916  35.388  1.00  0.00           H  
ATOM   1905  P     A 0  70      52.443 161.403  32.495  1.00  0.00           P  
ATOM   1906  OP1   A 0  70      51.719 162.688  32.366  1.00  0.00           O  
ATOM   1907  OP2   A 0  70      53.178 161.116  33.738  1.00  0.00           O  
ATOM   1908  O5'   A 0  70      51.373 160.235  32.318  1.00  0.00           O  
ATOM   1909  C5'   A 0  70      49.971 160.476  32.537  1.00  0.00           C  
ATOM   1910  C4'   A 0  70      49.198 159.178  32.509  1.00  0.00           C  
ATOM   1911  O4'   A 0  70      49.699 158.291  33.542  1.00  0.00           O  
ATOM   1912  C3'   A 0  70      47.708 159.329  32.786  1.00  0.00           C  
ATOM   1913  O3'   A 0  70      46.989 158.287  32.139  1.00  0.00           O  
ATOM   1914  C2'   A 0  70      47.637 159.124  34.290  1.00  0.00           C  
ATOM   1915  O2'   A 0  70      46.359 158.716  34.724  1.00  0.00           O  
ATOM   1916  C1'   A 0  70      48.675 158.022  34.480  1.00  0.00           C  
ATOM   1917  N9    A 0  70      49.282 158.007  35.807  1.00  0.00           N  
ATOM   1918  C8    A 0  70      49.316 156.969  36.696  1.00  0.00           C  
ATOM   1919  N7    A 0  70      49.975 157.237  37.795  1.00  0.00           N  
ATOM   1920  C5    A 0  70      50.394 158.546  37.621  1.00  0.00           C  
ATOM   1921  C6    A 0  70      51.153 159.406  38.423  1.00  0.00           C  
ATOM   1922  N6    A 0  70      51.651 159.063  39.614  1.00  0.00           N  
ATOM   1923  N1    A 0  70      51.393 160.647  37.954  1.00  0.00           N  
ATOM   1924  C2    A 0  70      50.902 160.985  36.759  1.00  0.00           C  
ATOM   1925  N3    A 0  70      50.181 160.265  35.914  1.00  0.00           N  
ATOM   1926  C4    A 0  70      49.962 159.038  36.409  1.00  0.00           C  
ATOM   1927  H5'   A 0  70      49.625 161.080  31.819  1.00  0.00           H  
ATOM   1928 H5''   A 0  70      49.848 160.913  33.428  1.00  0.00           H  
ATOM   1929  H4'   A 0  70      49.322 158.743  31.617  1.00  0.00           H  
ATOM   1930  H3'   A 0  70      47.371 160.232  32.519  1.00  0.00           H  
ATOM   1931  H2'   A 0  70      47.919 159.955  34.769  1.00  0.00           H  
ATOM   1932 HO2'   A 0  70      46.367 158.596  35.717  1.00  0.00           H  
ATOM   1933  H1'   A 0  70      48.263 157.132  34.286  1.00  0.00           H  
ATOM   1934  H8    A 0  70      48.878 156.087  36.523  1.00  0.00           H  
ATOM   1935  H61   A 0  70      52.187 159.723  40.141  1.00  0.00           H  
ATOM   1936  H62   A 0  70      51.488 158.146  39.979  1.00  0.00           H  
ATOM   1937  H2    A 0  70      51.109 161.916  36.459  1.00  0.00           H  
ATOM   1938  P     G 0  71      46.502 158.478  30.621  1.00  0.00           P  
ATOM   1939  OP1   G 0  71      45.791 159.786  30.523  1.00  0.00           O  
ATOM   1940  OP2   G 0  71      45.808 157.225  30.206  1.00  0.00           O  
ATOM   1941  O5'   G 0  71      47.872 158.574  29.822  1.00  0.00           O  
ATOM   1942  C5'   G 0  71      47.931 159.114  28.503  1.00  0.00           C  
ATOM   1943  C4'   G 0  71      49.162 159.965  28.370  1.00  0.00           C  
ATOM   1944  O4'   G 0  71      50.241 159.337  29.103  1.00  0.00           O  
ATOM   1945  C3'   G 0  71      49.686 160.146  26.957  1.00  0.00           C  
ATOM   1946  O3'   G 0  71      48.997 161.205  26.281  1.00  0.00           O  
ATOM   1947  C2'   G 0  71      51.165 160.421  27.207  1.00  0.00           C  
ATOM   1948  O2'   G 0  71      51.402 161.746  27.641  1.00  0.00           O  
ATOM   1949  C1'   G 0  71      51.450 159.485  28.388  1.00  0.00           C  
ATOM   1950  N9    G 0  71      51.912 158.149  28.023  1.00  0.00           N  
ATOM   1951  C8    G 0  71      51.253 156.963  28.235  1.00  0.00           C  
ATOM   1952  N7    G 0  71      51.912 155.926  27.801  1.00  0.00           N  
ATOM   1953  C5    G 0  71      53.077 156.458  27.269  1.00  0.00           C  
ATOM   1954  C6    G 0  71      54.179 155.818  26.653  1.00  0.00           C  
ATOM   1955  O6    G 0  71      54.351 154.616  26.436  1.00  0.00           O  
ATOM   1956  N1    G 0  71      55.148 156.731  26.270  1.00  0.00           N  
ATOM   1957  C2    G 0  71      55.069 158.087  26.450  1.00  0.00           C  
ATOM   1958  N2    G 0  71      56.114 158.802  26.010  1.00  0.00           N  
ATOM   1959  N3    G 0  71      54.045 158.698  27.018  1.00  0.00           N  
ATOM   1960  C4    G 0  71      53.093 157.828  27.402  1.00  0.00           C  
ATOM   1961  H5'   G 0  71      47.119 159.672  28.334  1.00  0.00           H  
ATOM   1962 H5''   G 0  71      47.967 158.368  27.838  1.00  0.00           H  
ATOM   1963  H4'   G 0  71      48.980 160.865  28.767  1.00  0.00           H  
ATOM   1964  H3'   G 0  71      49.582 159.293  26.445  1.00  0.00           H  
ATOM   1965  H2'   G 0  71      51.723 160.189  26.410  1.00  0.00           H  
ATOM   1966 HO2'   G 0  71      52.382 161.877  27.791  1.00  0.00           H  
ATOM   1967  H1'   G 0  71      52.130 159.912  28.984  1.00  0.00           H  
ATOM   1968  H8    G 0  71      50.358 156.901  28.677  1.00  0.00           H  
ATOM   1969  H1    G 0  71      55.970 156.372  25.827  1.00  0.00           H  
ATOM   1970  H21   G 0  71      56.890 158.341  25.580  1.00  0.00           H  
ATOM   1971  H22   G 0  71      56.118 159.797  26.112  1.00  0.00           H  
ATOM   1972  P     C 0  72      48.440 160.981  24.782  1.00  0.00           P  
ATOM   1973  OP1   C 0  72      47.529 162.115  24.487  1.00  0.00           O  
ATOM   1974  OP2   C 0  72      47.944 159.589  24.625  1.00  0.00           O  
ATOM   1975  O5'   C 0  72      49.736 161.131  23.871  1.00  0.00           O  
ATOM   1976  C5'   C 0  72      50.262 162.427  23.546  1.00  0.00           C  
ATOM   1977  C4'   C 0  72      51.256 162.311  22.422  1.00  0.00           C  
ATOM   1978  O4'   C 0  72      52.425 161.585  22.880  1.00  0.00           O  
ATOM   1979  C3'   C 0  72      50.769 161.512  21.230  1.00  0.00           C  
ATOM   1980  O3'   C 0  72      49.954 162.289  20.369  1.00  0.00           O  
ATOM   1981  C2'   C 0  72      52.073 161.051  20.598  1.00  0.00           C  
ATOM   1982  O2'   C 0  72      52.711 162.068  19.857  1.00  0.00           O  
ATOM   1983  C1'   C 0  72      52.903 160.742  21.844  1.00  0.00           C  
ATOM   1984  N1    C 0  72      52.760 159.342  22.293  1.00  0.00           N  
ATOM   1985  C2    C 0  72      53.414 158.330  21.576  1.00  0.00           C  
ATOM   1986  O2    C 0  72      54.106 158.637  20.595  1.00  0.00           O  
ATOM   1987  N3    C 0  72      53.274 157.045  21.975  1.00  0.00           N  
ATOM   1988  C4    C 0  72      52.529 156.754  23.045  1.00  0.00           C  
ATOM   1989  N4    C 0  72      52.427 155.476  23.405  1.00  0.00           N  
ATOM   1990  C5    C 0  72      51.858 157.761  23.795  1.00  0.00           C  
ATOM   1991  C6    C 0  72      51.998 159.028  23.389  1.00  0.00           C  
ATOM   1992  H5'   C 0  72      50.715 162.812  24.350  1.00  0.00           H  
ATOM   1993 H5''   C 0  72      49.513 163.028  23.265  1.00  0.00           H  
ATOM   1994  H4'   C 0  72      51.528 163.225  22.122  1.00  0.00           H  
ATOM   1995  H3'   C 0  72      50.254 160.717  21.549  1.00  0.00           H  
ATOM   1996  H2'   C 0  72      51.936 160.231  20.043  1.00  0.00           H  
ATOM   1997 HO2'   C 0  72      53.560 161.713  19.465  1.00  0.00           H  
ATOM   1998  H1'   C 0  72      53.866 160.942  21.665  1.00  0.00           H  
ATOM   1999  H41   C 0  72      51.877 155.223  24.201  1.00  0.00           H  
ATOM   2000  H42   C 0  72      52.900 154.769  22.879  1.00  0.00           H  
ATOM   2001  H5    C 0  72      51.303 157.530  24.594  1.00  0.00           H  
ATOM   2002  H6    C 0  72      51.539 159.759  23.894  1.00  0.00           H  
ATOM   2003  P     U 0  73      48.839 161.563  19.471  1.00  0.00           P  
ATOM   2004  OP1   U 0  73      48.059 162.609  18.768  1.00  0.00           O  
ATOM   2005  OP2   U 0  73      48.134 160.571  20.324  1.00  0.00           O  
ATOM   2006  O5'   U 0  73      49.695 160.752  18.406  1.00  0.00           O  
ATOM   2007  C5'   U 0  73      50.537 161.438  17.475  1.00  0.00           C  
ATOM   2008  C4'   U 0  73      51.027 160.480  16.428  1.00  0.00           C  
ATOM   2009  O4'   U 0  73      51.961 159.550  17.022  1.00  0.00           O  
ATOM   2010  C3'   U 0  73      49.957 159.594  15.818  1.00  0.00           C  
ATOM   2011  O3'   U 0  73      49.264 160.273  14.788  1.00  0.00           O  
ATOM   2012  C2'   U 0  73      50.774 158.428  15.297  1.00  0.00           C  
ATOM   2013  O2'   U 0  73      51.429 158.759  14.095  1.00  0.00           O  
ATOM   2014  C1'   U 0  73      51.817 158.281  16.407  1.00  0.00           C  
ATOM   2015  N1    U 0  73      51.436 157.305  17.440  1.00  0.00           N  
ATOM   2016  C2    U 0  73      51.621 155.963  17.152  1.00  0.00           C  
ATOM   2017  O2    U 0  73      52.089 155.567  16.089  1.00  0.00           O  
ATOM   2018  N3    U 0  73      51.236 155.100  18.152  1.00  0.00           N  
ATOM   2019  C4    U 0  73      50.693 155.431  19.377  1.00  0.00           C  
ATOM   2020  O4    U 0  73      50.330 154.532  20.142  1.00  0.00           O  
ATOM   2021  C5    U 0  73      50.543 156.836  19.601  1.00  0.00           C  
ATOM   2022  C6    U 0  73      50.908 157.702  18.652  1.00  0.00           C  
ATOM   2023  H5'   U 0  73      51.320 161.828  17.960  1.00  0.00           H  
ATOM   2024 H5''   U 0  73      50.018 162.172  17.036  1.00  0.00           H  
ATOM   2025  H4'   U 0  73      51.486 160.991  15.702  1.00  0.00           H  
ATOM   2026  H3'   U 0  73      49.318 159.284  16.522  1.00  0.00           H  
ATOM   2027  H2'   U 0  73      50.219 157.602  15.200  1.00  0.00           H  
ATOM   2028 HO2'   U 0  73      51.958 157.973  13.776  1.00  0.00           H  
ATOM   2029  H1'   U 0  73      52.691 158.009  16.004  1.00  0.00           H  
ATOM   2030  H3    U 0  73      51.364 154.125  17.971  1.00  0.00           H  
ATOM   2031  H5    U 0  73      50.166 157.169  20.465  1.00  0.00           H  
ATOM   2032  H6    U 0  73      50.794 158.680  18.827  1.00  0.00           H  
ATOM   2033  P     G 0  74      47.790 159.800  14.372  1.00  0.00           P  
ATOM   2034  OP1   G 0  74      47.292 160.805  13.405  1.00  0.00           O  
ATOM   2035  OP2   G 0  74      46.995 159.505  15.580  1.00  0.00           O  
ATOM   2036  O5'   G 0  74      48.056 158.437  13.596  1.00  0.00           O  
ATOM   2037  C5'   G 0  74      48.856 158.417  12.396  1.00  0.00           C  
ATOM   2038  C4'   G 0  74      49.014 157.000  11.890  1.00  0.00           C  
ATOM   2039  O4'   G 0  74      49.819 156.232  12.821  1.00  0.00           O  
ATOM   2040  C3'   G 0  74      47.733 156.196  11.753  1.00  0.00           C  
ATOM   2041  O3'   G 0  74      47.074 156.478  10.531  1.00  0.00           O  
ATOM   2042  C2'   G 0  74      48.244 154.766  11.813  1.00  0.00           C  
ATOM   2043  O2'   G 0  74      48.804 154.349  10.584  1.00  0.00           O  
ATOM   2044  C1'   G 0  74      49.350 154.894  12.866  1.00  0.00           C  
ATOM   2045  N9    G 0  74      48.886 154.621  14.223  1.00  0.00           N  
ATOM   2046  C8    G 0  74      48.514 155.537  15.176  1.00  0.00           C  
ATOM   2047  N7    G 0  74      48.131 154.987  16.293  1.00  0.00           N  
ATOM   2048  C5    G 0  74      48.259 153.626  16.064  1.00  0.00           C  
ATOM   2049  C6    G 0  74      47.986 152.523  16.912  1.00  0.00           C  
ATOM   2050  O6    G 0  74      47.552 152.528  18.071  1.00  0.00           O  
ATOM   2051  N1    G 0  74      48.265 151.317  16.281  1.00  0.00           N  
ATOM   2052  C2    G 0  74      48.746 151.189  15.003  1.00  0.00           C  
ATOM   2053  N2    G 0  74      48.980 149.947  14.582  1.00  0.00           N  
ATOM   2054  N3    G 0  74      48.990 152.205  14.201  1.00  0.00           N  
ATOM   2055  C4    G 0  74      48.728 153.386  14.793  1.00  0.00           C  
ATOM   2056  H5'   G 0  74      49.759 158.798  12.596  1.00  0.00           H  
ATOM   2057 H5''   G 0  74      48.409 158.970  11.693  1.00  0.00           H  
ATOM   2058  H4'   G 0  74      49.478 157.023  11.004  1.00  0.00           H  
ATOM   2059  H3'   G 0  74      47.125 156.379  12.525  1.00  0.00           H  
ATOM   2060  H2'   G 0  74      47.527 154.138  12.116  1.00  0.00           H  
ATOM   2061 HO2'   G 0  74      49.126 153.406  10.667  1.00  0.00           H  
ATOM   2062  H1'   G 0  74      50.099 154.271  12.639  1.00  0.00           H  
ATOM   2063  H8    G 0  74      48.535 156.526  15.028  1.00  0.00           H  
ATOM   2064  H1    G 0  74      48.102 150.477  16.799  1.00  0.00           H  
ATOM   2065  H21   G 0  74      48.804 149.172  15.189  1.00  0.00           H  
ATOM   2066  H22   G 0  74      49.331 149.790  13.659  1.00  0.00           H  
ATOM   2067  P     U 0  75      45.499 156.212  10.400  1.00  0.00           P  
ATOM   2068  OP1   U 0  75      45.113 156.663   9.038  1.00  0.00           O  
ATOM   2069  OP2   U 0  75      44.801 156.770  11.584  1.00  0.00           O  
ATOM   2070  O5'   U 0  75      45.383 154.628  10.463  1.00  0.00           O  
ATOM   2071  C5'   U 0  75      45.868 153.816   9.388  1.00  0.00           C  
ATOM   2072  C4'   U 0  75      45.611 152.364   9.682  1.00  0.00           C  
ATOM   2073  O4'   U 0  75      46.463 151.925  10.773  1.00  0.00           O  
ATOM   2074  C3'   U 0  75      44.209 152.050  10.170  1.00  0.00           C  
ATOM   2075  O3'   U 0  75      43.266 151.966   9.118  1.00  0.00           O  
ATOM   2076  C2'   U 0  75      44.421 150.727  10.880  1.00  0.00           C  
ATOM   2077  O2'   U 0  75      44.555 149.648   9.979  1.00  0.00           O  
ATOM   2078  C1'   U 0  75      45.757 150.989  11.578  1.00  0.00           C  
ATOM   2079  N1    U 0  75      45.555 151.574  12.917  1.00  0.00           N  
ATOM   2080  C2    U 0  75      45.367 150.708  13.985  1.00  0.00           C  
ATOM   2081  O2    U 0  75      45.388 149.493  13.873  1.00  0.00           O  
ATOM   2082  N3    U 0  75      45.151 151.318  15.193  1.00  0.00           N  
ATOM   2083  C4    U 0  75      45.103 152.667  15.443  1.00  0.00           C  
ATOM   2084  O4    U 0  75      44.858 153.062  16.580  1.00  0.00           O  
ATOM   2085  C5    U 0  75      45.319 153.492  14.301  1.00  0.00           C  
ATOM   2086  C6    U 0  75      45.534 152.935  13.109  1.00  0.00           C  
ATOM   2087  H5'   U 0  75      46.851 153.963   9.280  1.00  0.00           H  
ATOM   2088 H5''   U 0  75      45.398 154.071   8.543  1.00  0.00           H  
ATOM   2089  H4'   U 0  75      45.809 151.820   8.867  1.00  0.00           H  
ATOM   2090  H3'   U 0  75      43.918 152.744  10.829  1.00  0.00           H  
ATOM   2091  H2'   U 0  75      43.694 150.554  11.545  1.00  0.00           H  
ATOM   2092 HO2'   U 0  75      44.692 148.801  10.492  1.00  0.00           H  
ATOM   2093  H1'   U 0  75      46.278 150.138  11.651  1.00  0.00           H  
ATOM   2094  H3    U 0  75      45.013 150.714  15.978  1.00  0.00           H  
ATOM   2095  H5    U 0  75      45.309 154.488  14.394  1.00  0.00           H  
ATOM   2096  H6    U 0  75      45.686 153.532  12.322  1.00  0.00           H  
ATOM   2097  P     G 0  76      41.736 152.386   9.389  1.00  0.00           P  
ATOM   2098  OP1   G 0  76      41.070 152.372   8.060  1.00  0.00           O  
ATOM   2099  OP2   G 0  76      41.693 153.623  10.219  1.00  0.00           O  
ATOM   2100  O5'   G 0  76      41.153 151.177  10.249  1.00  0.00           O  
ATOM   2101  C5'   G 0  76      41.028 149.869   9.667  1.00  0.00           C  
ATOM   2102  C4'   G 0  76      40.818 148.824  10.735  1.00  0.00           C  
ATOM   2103  O4'   G 0  76      41.961 148.817  11.629  1.00  0.00           O  
ATOM   2104  C3'   G 0  76      39.633 149.019  11.668  1.00  0.00           C  
ATOM   2105  O3'   G 0  76      38.390 148.615  11.106  1.00  0.00           O  
ATOM   2106  C2'   G 0  76      40.038 148.159  12.853  1.00  0.00           C  
ATOM   2107  O2'   G 0  76      39.861 146.779  12.604  1.00  0.00           O  
ATOM   2108  C1'   G 0  76      41.532 148.483  12.942  1.00  0.00           C  
ATOM   2109  N9    G 0  76      41.781 149.623  13.827  1.00  0.00           N  
ATOM   2110  C8    G 0  76      42.186 150.893  13.483  1.00  0.00           C  
ATOM   2111  N7    G 0  76      42.291 151.692  14.511  1.00  0.00           N  
ATOM   2112  C5    G 0  76      41.940 150.902  15.599  1.00  0.00           C  
ATOM   2113  C6    G 0  76      41.859 151.214  16.986  1.00  0.00           C  
ATOM   2114  O6    G 0  76      42.090 152.288  17.554  1.00  0.00           O  
ATOM   2115  N1    G 0  76      41.461 150.112  17.731  1.00  0.00           N  
ATOM   2116  C2    G 0  76      41.179 148.872  17.217  1.00  0.00           C  
ATOM   2117  N2    G 0  76      40.813 147.935  18.086  1.00  0.00           N  
ATOM   2118  N3    G 0  76      41.249 148.570  15.940  1.00  0.00           N  
ATOM   2119  C4    G 0  76      41.631 149.623  15.192  1.00  0.00           C  
ATOM   2120  H5'   G 0  76      41.862 149.655   9.159  1.00  0.00           H  
ATOM   2121 H5''   G 0  76      40.247 149.861   9.043  1.00  0.00           H  
ATOM   2122  H4'   G 0  76      40.743 147.927  10.299  1.00  0.00           H  
ATOM   2123  H3'   G 0  76      39.580 149.977  11.950  1.00  0.00           H  
ATOM   2124  H2'   G 0  76      39.558 148.440  13.684  1.00  0.00           H  
ATOM   2125 HO2'   G 0  76      40.140 146.256  13.410  1.00  0.00           H  
ATOM   2126  H1'   G 0  76      42.034 147.683  13.270  1.00  0.00           H  
ATOM   2127  H8    G 0  76      42.380 151.175  12.543  1.00  0.00           H  
ATOM   2128  H1    G 0  76      41.373 150.232  18.720  1.00  0.00           H  
ATOM   2129  H21   G 0  76      40.755 148.152  19.060  1.00  0.00           H  
ATOM   2130  H22   G 0  76      40.596 147.013  17.765  1.00  0.00           H  
ATOM   2131  P     G 0  77      37.046 149.410  11.501  1.00  0.00           P  
ATOM   2132  OP1   G 0  77      35.979 149.002  10.554  1.00  0.00           O  
ATOM   2133  OP2   G 0  77      37.362 150.851  11.670  1.00  0.00           O  
ATOM   2134  O5'   G 0  77      36.681 148.843  12.941  1.00  0.00           O  
ATOM   2135  C5'   G 0  77      36.489 147.438  13.154  1.00  0.00           C  
ATOM   2136  C4'   G 0  77      36.445 147.145  14.630  1.00  0.00           C  
ATOM   2137  O4'   G 0  77      37.707 147.546  15.227  1.00  0.00           O  
ATOM   2138  C3'   G 0  77      35.413 147.914  15.437  1.00  0.00           C  
ATOM   2139  O3'   G 0  77      34.118 147.330  15.362  1.00  0.00           O  
ATOM   2140  C2'   G 0  77      35.988 147.809  16.839  1.00  0.00           C  
ATOM   2141  O2'   G 0  77      35.755 146.534  17.405  1.00  0.00           O  
ATOM   2142  C1'   G 0  77      37.484 147.971  16.562  1.00  0.00           C  
ATOM   2143  N9    G 0  77      37.950 149.349  16.707  1.00  0.00           N  
ATOM   2144  C8    G 0  77      38.361 150.203  15.713  1.00  0.00           C  
ATOM   2145  N7    G 0  77      38.711 151.380  16.159  1.00  0.00           N  
ATOM   2146  C5    G 0  77      38.521 151.299  17.533  1.00  0.00           C  
ATOM   2147  C6    G 0  77      38.726 152.273  18.558  1.00  0.00           C  
ATOM   2148  O6    G 0  77      39.134 153.438  18.453  1.00  0.00           O  
ATOM   2149  N1    G 0  77      38.401 151.768  19.811  1.00  0.00           N  
ATOM   2150  C2    G 0  77      37.943 150.498  20.055  1.00  0.00           C  
ATOM   2151  N2    G 0  77      37.684 150.203  21.331  1.00  0.00           N  
ATOM   2152  N3    G 0  77      37.752 149.586  19.118  1.00  0.00           N  
ATOM   2153  C4    G 0  77      38.056 150.052  17.888  1.00  0.00           C  
ATOM   2154  H5'   G 0  77      37.245 146.933  12.738  1.00  0.00           H  
ATOM   2155 H5''   G 0  77      35.627 147.154  12.734  1.00  0.00           H  
ATOM   2156  H4'   G 0  77      36.310 146.164  14.769  1.00  0.00           H  
ATOM   2157  H3'   G 0  77      35.382 148.869  15.143  1.00  0.00           H  
ATOM   2158  H2'   G 0  77      35.645 148.539  17.430  1.00  0.00           H  
ATOM   2159 HO2'   G 0  77      36.146 146.501  18.325  1.00  0.00           H  
ATOM   2160  H1'   G 0  77      37.999 147.382  17.185  1.00  0.00           H  
ATOM   2161  H8    G 0  77      38.389 149.950  14.746  1.00  0.00           H  
ATOM   2162  H1    G 0  77      38.509 152.378  20.596  1.00  0.00           H  
ATOM   2163  H21   G 0  77      37.827 150.891  22.042  1.00  0.00           H  
ATOM   2164  H22   G 0  77      37.347 149.294  21.576  1.00  0.00           H  
ATOM   2165  P     G 0  78      32.817 148.231  15.661  1.00  0.00           P  
ATOM   2166  OP1   G 0  78      31.659 147.312  15.813  1.00  0.00           O  
ATOM   2167  OP2   G 0  78      32.752 149.340  14.673  1.00  0.00           O  
ATOM   2168  O5'   G 0  78      33.111 148.891  17.078  1.00  0.00           O  
ATOM   2169  C5'   G 0  78      33.061 148.121  18.291  1.00  0.00           C  
ATOM   2170  C4'   G 0  78      33.173 149.043  19.473  1.00  0.00           C  
ATOM   2171  O4'   G 0  78      34.473 149.679  19.452  1.00  0.00           O  
ATOM   2172  C3'   G 0  78      32.179 150.187  19.434  1.00  0.00           C  
ATOM   2173  O3'   G 0  78      30.944 149.772  20.005  1.00  0.00           O  
ATOM   2174  C2'   G 0  78      32.892 151.281  20.218  1.00  0.00           C  
ATOM   2175  O2'   G 0  78      32.764 151.139  21.618  1.00  0.00           O  
ATOM   2176  C1'   G 0  78      34.350 151.042  19.812  1.00  0.00           C  
ATOM   2177  N9    G 0  78      34.816 151.842  18.681  1.00  0.00           N  
ATOM   2178  C8    G 0  78      34.814 151.479  17.354  1.00  0.00           C  
ATOM   2179  N7    G 0  78      35.302 152.400  16.568  1.00  0.00           N  
ATOM   2180  C5    G 0  78      35.645 153.436  17.424  1.00  0.00           C  
ATOM   2181  C6    G 0  78      36.217 154.700  17.145  1.00  0.00           C  
ATOM   2182  O6    G 0  78      36.544 155.174  16.051  1.00  0.00           O  
ATOM   2183  N1    G 0  78      36.396 155.446  18.306  1.00  0.00           N  
ATOM   2184  C2    G 0  78      36.065 155.031  19.572  1.00  0.00           C  
ATOM   2185  N2    G 0  78      36.296 155.903  20.558  1.00  0.00           N  
ATOM   2186  N3    G 0  78      35.538 153.850  19.847  1.00  0.00           N  
ATOM   2187  C4    G 0  78      35.353 153.109  18.733  1.00  0.00           C  
ATOM   2188  H5'   G 0  78      33.819 147.469  18.304  1.00  0.00           H  
ATOM   2189 H5''   G 0  78      32.194 147.625  18.336  1.00  0.00           H  
ATOM   2190  H4'   G 0  78      33.062 148.524  20.321  1.00  0.00           H  
ATOM   2191  H3'   G 0  78      32.036 150.482  18.489  1.00  0.00           H  
ATOM   2192  H2'   G 0  78      32.585 152.186  19.924  1.00  0.00           H  
ATOM   2193 HO2'   G 0  78      33.251 151.884  22.074  1.00  0.00           H  
ATOM   2194  H1'   G 0  78      34.939 151.223  20.600  1.00  0.00           H  
ATOM   2195  H8    G 0  78      34.473 150.598  17.025  1.00  0.00           H  
ATOM   2196  H1    G 0  78      36.798 156.357  18.211  1.00  0.00           H  
ATOM   2197  H21   G 0  78      36.689 156.799  20.351  1.00  0.00           H  
ATOM   2198  H22   G 0  78      36.076 155.659  21.503  1.00  0.00           H  
ATOM   2199  P     G 0  79      29.561 150.317  19.402  1.00  0.00           P  
ATOM   2200  OP1   G 0  79      28.439 149.552  20.014  1.00  0.00           O  
ATOM   2201  OP2   G 0  79      29.699 150.365  17.922  1.00  0.00           O  
ATOM   2202  O5'   G 0  79      29.467 151.786  19.995  1.00  0.00           O  
ATOM   2203  C5'   G 0  79      29.520 151.989  21.415  1.00  0.00           C  
ATOM   2204  C4'   G 0  79      29.906 153.406  21.719  1.00  0.00           C  
ATOM   2205  O4'   G 0  79      31.203 153.679  21.144  1.00  0.00           O  
ATOM   2206  C3'   G 0  79      28.994 154.459  21.125  1.00  0.00           C  
ATOM   2207  O3'   G 0  79      27.880 154.651  21.988  1.00  0.00           O  
ATOM   2208  C2'   G 0  79      29.908 155.671  21.043  1.00  0.00           C  
ATOM   2209  O2'   G 0  79      30.038 156.331  22.285  1.00  0.00           O  
ATOM   2210  C1'   G 0  79      31.245 155.016  20.684  1.00  0.00           C  
ATOM   2211  N9    G 0  79      31.580 154.991  19.262  1.00  0.00           N  
ATOM   2212  C8    G 0  79      31.070 154.144  18.305  1.00  0.00           C  
ATOM   2213  N7    G 0  79      31.609 154.317  17.127  1.00  0.00           N  
ATOM   2214  C5    G 0  79      32.522 155.349  17.311  1.00  0.00           C  
ATOM   2215  C6    G 0  79      33.417 155.964  16.392  1.00  0.00           C  
ATOM   2216  O6    G 0  79      33.598 155.701  15.199  1.00  0.00           O  
ATOM   2217  N1    G 0  79      34.158 156.974  16.998  1.00  0.00           N  
ATOM   2218  C2    G 0  79      34.065 157.342  18.318  1.00  0.00           C  
ATOM   2219  N2    G 0  79      34.876 158.336  18.715  1.00  0.00           N  
ATOM   2220  N3    G 0  79      33.242 156.775  19.186  1.00  0.00           N  
ATOM   2221  C4    G 0  79      32.505 155.791  18.619  1.00  0.00           C  
ATOM   2222  H5'   G 0  79      30.197 151.369  21.813  1.00  0.00           H  
ATOM   2223 H5''   G 0  79      28.621 151.799  21.810  1.00  0.00           H  
ATOM   2224  H4'   G 0  79      29.952 153.530  22.710  1.00  0.00           H  
ATOM   2225  H3'   G 0  79      28.689 154.186  20.213  1.00  0.00           H  
ATOM   2226  H2'   G 0  79      29.610 156.302  20.327  1.00  0.00           H  
ATOM   2227 HO2'   G 0  79      30.646 157.118  22.182  1.00  0.00           H  
ATOM   2228  H1'   G 0  79      31.974 155.496  21.172  1.00  0.00           H  
ATOM   2229  H8    G 0  79      30.360 153.465  18.492  1.00  0.00           H  
ATOM   2230  H1    G 0  79      34.811 157.472  16.427  1.00  0.00           H  
ATOM   2231  H21   G 0  79      35.501 158.763  18.061  1.00  0.00           H  
ATOM   2232  H22   G 0  79      34.855 158.649  19.664  1.00  0.00           H  
ATOM   2233  P     A 0  80      26.722 155.691  21.596  1.00  0.00           P  
ATOM   2234  OP1   A 0  80      25.404 155.115  21.963  1.00  0.00           O  
ATOM   2235  OP2   A 0  80      26.968 156.118  20.197  1.00  0.00           O  
ATOM   2236  O5'   A 0  80      26.995 156.933  22.553  1.00  0.00           O  
ATOM   2237  C5'   A 0  80      27.192 156.740  23.961  1.00  0.00           C  
ATOM   2238  C4'   A 0  80      27.669 158.015  24.609  1.00  0.00           C  
ATOM   2239  O4'   A 0  80      28.929 158.422  24.007  1.00  0.00           O  
ATOM   2240  C3'   A 0  80      26.740 159.212  24.481  1.00  0.00           C  
ATOM   2241  O3'   A 0  80      26.917 160.025  25.630  1.00  0.00           O  
ATOM   2242  C2'   A 0  80      27.311 159.936  23.268  1.00  0.00           C  
ATOM   2243  O2'   A 0  80      26.989 161.313  23.220  1.00  0.00           O  
ATOM   2244  C1'   A 0  80      28.805 159.732  23.499  1.00  0.00           C  
ATOM   2245  N9    A 0  80      29.653 159.848  22.317  1.00  0.00           N  
ATOM   2246  C8    A 0  80      29.477 159.297  21.072  1.00  0.00           C  
ATOM   2247  N7    A 0  80      30.445 159.571  20.232  1.00  0.00           N  
ATOM   2248  C5    A 0  80      31.314 160.359  20.973  1.00  0.00           C  
ATOM   2249  C6    A 0  80      32.538 160.964  20.658  1.00  0.00           C  
ATOM   2250  N6    A 0  80      33.124 160.868  19.463  1.00  0.00           N  
ATOM   2251  N1    A 0  80      33.152 161.679  21.625  1.00  0.00           N  
ATOM   2252  C2    A 0  80      32.561 161.779  22.820  1.00  0.00           C  
ATOM   2253  N3    A 0  80      31.410 161.260  23.236  1.00  0.00           N  
ATOM   2254  C4    A 0  80      30.832 160.547  22.254  1.00  0.00           C  
ATOM   2255  H5'   A 0  80      27.875 156.024  24.102  1.00  0.00           H  
ATOM   2256 H5''   A 0  80      26.327 156.462  24.379  1.00  0.00           H  
ATOM   2257  H4'   A 0  80      27.825 157.837  25.581  1.00  0.00           H  
ATOM   2258  H3'   A 0  80      25.786 158.942  24.349  1.00  0.00           H  
ATOM   2259  H2'   A 0  80      27.024 159.482  22.425  1.00  0.00           H  
ATOM   2260 HO2'   A 0  80      27.394 161.722  22.402  1.00  0.00           H  
ATOM   2261  H1'   A 0  80      29.120 160.381  24.191  1.00  0.00           H  
ATOM   2262  H8    A 0  80      28.684 158.739  20.829  1.00  0.00           H  
ATOM   2263  H61   A 0  80      33.999 161.323  19.297  1.00  0.00           H  
ATOM   2264  H62   A 0  80      32.688 160.341  18.733  1.00  0.00           H  
ATOM   2265  H2    A 0  80      33.056 162.322  23.498  1.00  0.00           H  
ATOM   2266  P     G 0  81      26.030 159.761  26.937  1.00  0.00           P  
ATOM   2267  OP1   G 0  81      24.840 158.953  26.543  1.00  0.00           O  
ATOM   2268  OP2   G 0  81      25.845 161.057  27.643  1.00  0.00           O  
ATOM   2269  O5'   G 0  81      26.956 158.833  27.837  1.00  0.00           O  
ATOM   2270  C5'   G 0  81      28.084 159.372  28.555  1.00  0.00           C  
ATOM   2271  C4'   G 0  81      29.364 159.038  27.829  1.00  0.00           C  
ATOM   2272  O4'   G 0  81      29.470 159.857  26.630  1.00  0.00           O  
ATOM   2273  C3'   G 0  81      30.645 159.329  28.587  1.00  0.00           C  
ATOM   2274  O3'   G 0  81      30.957 158.289  29.502  1.00  0.00           O  
ATOM   2275  C2'   G 0  81      31.641 159.486  27.449  1.00  0.00           C  
ATOM   2276  O2'   G 0  81      31.973 158.257  26.832  1.00  0.00           O  
ATOM   2277  C1'   G 0  81      30.807 160.318  26.478  1.00  0.00           C  
ATOM   2278  N9    G 0  81      30.843 161.727  26.864  1.00  0.00           N  
ATOM   2279  C8    G 0  81      29.794 162.494  27.316  1.00  0.00           C  
ATOM   2280  N7    G 0  81      30.147 163.709  27.633  1.00  0.00           N  
ATOM   2281  C5    G 0  81      31.508 163.753  27.364  1.00  0.00           C  
ATOM   2282  C6    G 0  81      32.446 164.812  27.519  1.00  0.00           C  
ATOM   2283  O6    G 0  81      32.254 165.957  27.950  1.00  0.00           O  
ATOM   2284  N1    G 0  81      33.721 164.428  27.118  1.00  0.00           N  
ATOM   2285  C2    G 0  81      34.055 163.189  26.636  1.00  0.00           C  
ATOM   2286  N2    G 0  81      35.339 163.011  26.298  1.00  0.00           N  
ATOM   2287  N3    G 0  81      33.194 162.194  26.494  1.00  0.00           N  
ATOM   2288  C4    G 0  81      31.949 162.544  26.874  1.00  0.00           C  
ATOM   2289  H5'   G 0  81      28.111 158.977  29.473  1.00  0.00           H  
ATOM   2290 H5''   G 0  81      27.990 160.365  28.622  1.00  0.00           H  
ATOM   2291  H4'   G 0  81      29.350 158.073  27.567  1.00  0.00           H  
ATOM   2292  H3'   G 0  81      30.556 160.195  29.079  1.00  0.00           H  
ATOM   2293  H2'   G 0  81      32.459 159.980  27.744  1.00  0.00           H  
ATOM   2294 HO2'   G 0  81      32.628 158.421  26.095  1.00  0.00           H  
ATOM   2295  H1'   G 0  81      31.124 160.196  25.537  1.00  0.00           H  
ATOM   2296  H8    G 0  81      28.857 162.155  27.394  1.00  0.00           H  
ATOM   2297  H1    G 0  81      34.451 165.108  27.187  1.00  0.00           H  
ATOM   2298  H21   G 0  81      35.992 163.761  26.404  1.00  0.00           H  
ATOM   2299  H22   G 0  81      35.644 162.129  25.940  1.00  0.00           H  
ATOM   2300  P     C 0  82      31.462 158.659  30.982  1.00  0.00           P  
ATOM   2301  OP1   C 0  82      31.376 157.436  31.823  1.00  0.00           O  
ATOM   2302  OP2   C 0  82      30.750 159.894  31.400  1.00  0.00           O  
ATOM   2303  O5'   C 0  82      33.005 158.976  30.774  1.00  0.00           O  
ATOM   2304  C5'   C 0  82      33.832 158.094  29.994  1.00  0.00           C  
ATOM   2305  C4'   C 0  82      35.087 158.811  29.567  1.00  0.00           C  
ATOM   2306  O4'   C 0  82      34.720 160.008  28.832  1.00  0.00           O  
ATOM   2307  C3'   C 0  82      35.947 159.333  30.708  1.00  0.00           C  
ATOM   2308  O3'   C 0  82      36.804 158.322  31.223  1.00  0.00           O  
ATOM   2309  C2'   C 0  82      36.717 160.463  30.046  1.00  0.00           C  
ATOM   2310  O2'   C 0  82      37.795 159.987  29.263  1.00  0.00           O  
ATOM   2311  C1'   C 0  82      35.641 161.048  29.129  1.00  0.00           C  
ATOM   2312  N1    C 0  82      34.901 162.187  29.707  1.00  0.00           N  
ATOM   2313  C2    C 0  82      35.516 163.448  29.744  1.00  0.00           C  
ATOM   2314  O2    C 0  82      36.674 163.565  29.325  1.00  0.00           O  
ATOM   2315  N3    C 0  82      34.833 164.504  30.236  1.00  0.00           N  
ATOM   2316  C4    C 0  82      33.589 164.340  30.687  1.00  0.00           C  
ATOM   2317  N4    C 0  82      32.942 165.415  31.153  1.00  0.00           N  
ATOM   2318  C5    C 0  82      32.945 163.068  30.678  1.00  0.00           C  
ATOM   2319  C6    C 0  82      33.632 162.029  30.187  1.00  0.00           C  
ATOM   2320  H5'   C 0  82      33.328 157.797  29.183  1.00  0.00           H  
ATOM   2321 H5''   C 0  82      34.077 157.296  30.545  1.00  0.00           H  
ATOM   2322  H4'   C 0  82      35.633 158.212  28.982  1.00  0.00           H  
ATOM   2323  H3'   C 0  82      35.366 159.695  31.437  1.00  0.00           H  
ATOM   2324  H2'   C 0  82      37.026 161.135  30.719  1.00  0.00           H  
ATOM   2325 HO2'   C 0  82      38.272 160.761  28.847  1.00  0.00           H  
ATOM   2326  H1'   C 0  82      36.073 161.346  28.278  1.00  0.00           H  
ATOM   2327  H41   C 0  82      32.008 165.326  31.498  1.00  0.00           H  
ATOM   2328  H42   C 0  82      33.393 166.308  31.156  1.00  0.00           H  
ATOM   2329  H5    C 0  82      32.014 162.956  31.026  1.00  0.00           H  
ATOM   2330  H6    C 0  82      33.209 161.123  30.171  1.00  0.00           H  
ATOM   2331  P     C 0  83      37.306 158.409  32.744  1.00  0.00           P  
ATOM   2332  OP1   C 0  83      38.097 157.180  32.974  1.00  0.00           O  
ATOM   2333  OP2   C 0  83      36.152 158.727  33.631  1.00  0.00           O  
ATOM   2334  O5'   C 0  83      38.300 159.653  32.748  1.00  0.00           O  
ATOM   2335  C5'   C 0  83      39.614 159.545  32.167  1.00  0.00           C  
ATOM   2336  C4'   C 0  83      40.408 160.807  32.418  1.00  0.00           C  
ATOM   2337  O4'   C 0  83      39.774 161.923  31.744  1.00  0.00           O  
ATOM   2338  C3'   C 0  83      40.519 161.274  33.860  1.00  0.00           C  
ATOM   2339  O3'   C 0  83      41.542 160.573  34.560  1.00  0.00           O  
ATOM   2340  C2'   C 0  83      40.877 162.742  33.686  1.00  0.00           C  
ATOM   2341  O2'   C 0  83      42.240 162.920  33.365  1.00  0.00           O  
ATOM   2342  C1'   C 0  83      40.036 163.115  32.463  1.00  0.00           C  
ATOM   2343  N1    C 0  83      38.760 163.778  32.791  1.00  0.00           N  
ATOM   2344  C2    C 0  83      38.761 165.158  32.959  1.00  0.00           C  
ATOM   2345  O2    C 0  83      39.829 165.773  32.831  1.00  0.00           O  
ATOM   2346  N3    C 0  83      37.605 165.794  33.257  1.00  0.00           N  
ATOM   2347  C4    C 0  83      36.477 165.097  33.387  1.00  0.00           C  
ATOM   2348  N4    C 0  83      35.359 165.768  33.678  1.00  0.00           N  
ATOM   2349  C5    C 0  83      36.444 163.682  33.224  1.00  0.00           C  
ATOM   2350  C6    C 0  83      37.599 163.069  32.929  1.00  0.00           C  
ATOM   2351  H5'   C 0  83      39.527 159.401  31.181  1.00  0.00           H  
ATOM   2352 H5''   C 0  83      40.092 158.768  32.577  1.00  0.00           H  
ATOM   2353  H4'   C 0  83      41.329 160.687  32.046  1.00  0.00           H  
ATOM   2354  H3'   C 0  83      39.641 161.179  34.330  1.00  0.00           H  
ATOM   2355  H2'   C 0  83      40.616 163.280  34.488  1.00  0.00           H  
ATOM   2356 HO2'   C 0  83      42.433 163.896  33.260  1.00  0.00           H  
ATOM   2357  H1'   C 0  83      40.573 163.726  31.882  1.00  0.00           H  
ATOM   2358  H41   C 0  83      34.494 165.277  33.783  1.00  0.00           H  
ATOM   2359  H42   C 0  83      35.387 166.761  33.791  1.00  0.00           H  
ATOM   2360  H5    C 0  83      35.593 163.167  33.326  1.00  0.00           H  
ATOM   2361  H6    C 0  83      37.612 162.076  32.808  1.00  0.00           H  
ATOM   2362  P     G 0  84      41.285 160.068  36.066  1.00  0.00           P  
ATOM   2363  OP1   G 0  84      39.831 160.083  36.371  1.00  0.00           O  
ATOM   2364  OP2   G 0  84      42.217 160.804  36.944  1.00  0.00           O  
ATOM   2365  O5'   G 0  84      41.758 158.549  36.024  1.00  0.00           O  
ATOM   2366  C5'   G 0  84      41.160 157.607  35.111  1.00  0.00           C  
ATOM   2367  C4'   G 0  84      41.467 156.195  35.549  1.00  0.00           C  
ATOM   2368  O4'   G 0  84      42.893 155.942  35.432  1.00  0.00           O  
ATOM   2369  C3'   G 0  84      41.153 155.918  37.006  1.00  0.00           C  
ATOM   2370  O3'   G 0  84      39.785 155.598  37.183  1.00  0.00           O  
ATOM   2371  C2'   G 0  84      42.084 154.764  37.325  1.00  0.00           C  
ATOM   2372  O2'   G 0  84      41.594 153.547  36.828  1.00  0.00           O  
ATOM   2373  C1'   G 0  84      43.331 155.158  36.531  1.00  0.00           C  
ATOM   2374  N9    G 0  84      44.287 155.945  37.313  1.00  0.00           N  
ATOM   2375  C8    G 0  84      44.638 157.263  37.128  1.00  0.00           C  
ATOM   2376  N7    G 0  84      45.507 157.692  38.002  1.00  0.00           N  
ATOM   2377  C5    G 0  84      45.749 156.593  38.811  1.00  0.00           C  
ATOM   2378  C6    G 0  84      46.598 156.452  39.931  1.00  0.00           C  
ATOM   2379  O6    G 0  84      47.338 157.293  40.448  1.00  0.00           O  
ATOM   2380  N1    G 0  84      46.534 155.172  40.459  1.00  0.00           N  
ATOM   2381  C2    G 0  84      45.756 154.155  39.973  1.00  0.00           C  
ATOM   2382  N2    G 0  84      45.826 152.993  40.627  1.00  0.00           N  
ATOM   2383  N3    G 0  84      44.965 154.268  38.926  1.00  0.00           N  
ATOM   2384  C4    G 0  84      45.008 155.506  38.398  1.00  0.00           C  
ATOM   2385  H5'   G 0  84      41.528 157.756  34.193  1.00  0.00           H  
ATOM   2386 H5''   G 0  84      40.169 157.742  35.099  1.00  0.00           H  
ATOM   2387  H4'   G 0  84      40.966 155.551  34.972  1.00  0.00           H  
ATOM   2388  H3'   G 0  84      41.392 156.713  37.563  1.00  0.00           H  
ATOM   2389  H2'   G 0  84      42.276 154.709  38.305  1.00  0.00           H  
ATOM   2390 HO2'   G 0  84      42.232 152.812  37.057  1.00  0.00           H  
ATOM   2391  H1'   G 0  84      43.781 154.333  36.191  1.00  0.00           H  
ATOM   2392  H8    G 0  84      44.265 157.834  36.397  1.00  0.00           H  
ATOM   2393  H1    G 0  84      47.101 154.975  41.259  1.00  0.00           H  
ATOM   2394  H21   G 0  84      46.423 152.903  41.424  1.00  0.00           H  
ATOM   2395  H22   G 0  84      45.281 152.213  40.320  1.00  0.00           H  
ATOM   2396  P     C 0  85      39.099 155.831  38.612  1.00  0.00           P  
ATOM   2397  OP1   C 0  85      37.708 155.331  38.527  1.00  0.00           O  
ATOM   2398  OP2   C 0  85      39.347 157.222  39.047  1.00  0.00           O  
ATOM   2399  O5'   C 0  85      39.909 154.850  39.566  1.00  0.00           O  
ATOM   2400  C5'   C 0  85      39.884 153.426  39.344  1.00  0.00           C  
ATOM   2401  C4'   C 0  85      40.504 152.707  40.512  1.00  0.00           C  
ATOM   2402  O4'   C 0  85      41.937 152.918  40.522  1.00  0.00           O  
ATOM   2403  C3'   C 0  85      40.036 153.202  41.867  1.00  0.00           C  
ATOM   2404  O3'   C 0  85      38.793 152.608  42.216  1.00  0.00           O  
ATOM   2405  C2'   C 0  85      41.185 152.797  42.780  1.00  0.00           C  
ATOM   2406  O2'   C 0  85      41.130 151.440  43.171  1.00  0.00           O  
ATOM   2407  C1'   C 0  85      42.390 153.023  41.861  1.00  0.00           C  
ATOM   2408  N1    C 0  85      43.041 154.335  42.033  1.00  0.00           N  
ATOM   2409  C2    C 0  85      44.030 154.473  43.017  1.00  0.00           C  
ATOM   2410  O2    C 0  85      44.320 153.493  43.725  1.00  0.00           O  
ATOM   2411  N3    C 0  85      44.643 155.670  43.174  1.00  0.00           N  
ATOM   2412  C4    C 0  85      44.301 156.702  42.401  1.00  0.00           C  
ATOM   2413  N4    C 0  85      44.930 157.861  42.596  1.00  0.00           N  
ATOM   2414  C5    C 0  85      43.297 156.591  41.396  1.00  0.00           C  
ATOM   2415  C6    C 0  85      42.698 155.402  41.248  1.00  0.00           C  
ATOM   2416  H5'   C 0  85      40.398 153.212  38.514  1.00  0.00           H  
ATOM   2417 H5''   C 0  85      38.936 153.125  39.236  1.00  0.00           H  
ATOM   2418  H4'   C 0  85      40.315 151.728  40.435  1.00  0.00           H  
ATOM   2419  H3'   C 0  85      39.946 154.198  41.854  1.00  0.00           H  
ATOM   2420  H2'   C 0  85      41.231 153.396  43.580  1.00  0.00           H  
ATOM   2421 HO2'   C 0  85      41.906 151.233  43.767  1.00  0.00           H  
ATOM   2422  H1'   C 0  85      43.064 152.304  42.031  1.00  0.00           H  
ATOM   2423  H41   C 0  85      44.699 158.656  42.035  1.00  0.00           H  
ATOM   2424  H42   C 0  85      45.633 157.936  43.304  1.00  0.00           H  
ATOM   2425  H5    C 0  85      43.049 157.372  40.822  1.00  0.00           H  
ATOM   2426  H6    C 0  85      41.988 155.292  40.552  1.00  0.00           H  
ATOM   2427  P     A 0  86      37.868 153.290  43.335  1.00  0.00           P  
ATOM   2428  OP1   A 0  86      38.517 153.041  44.646  1.00  0.00           O  
ATOM   2429  OP2   A 0  86      36.474 152.841  43.107  1.00  0.00           O  
ATOM   2430  O5'   A 0  86      37.950 154.847  43.030  1.00  0.00           O  
ATOM   2431  C5'   A 0  86      37.036 155.764  43.650  1.00  0.00           C  
ATOM   2432  C4'   A 0  86      37.572 157.170  43.562  1.00  0.00           C  
ATOM   2433  O4'   A 0  86      38.648 157.356  44.522  1.00  0.00           O  
ATOM   2434  C3'   A 0  86      38.143 157.572  42.208  1.00  0.00           C  
ATOM   2435  O3'   A 0  86      37.876 158.952  42.007  1.00  0.00           O  
ATOM   2436  C2'   A 0  86      39.641 157.359  42.407  1.00  0.00           C  
ATOM   2437  O2'   A 0  86      40.430 158.148  41.542  1.00  0.00           O  
ATOM   2438  C1'   A 0  86      39.803 157.818  43.853  1.00  0.00           C  
ATOM   2439  N9    A 0  86      40.979 157.319  44.564  1.00  0.00           N  
ATOM   2440  C8    A 0  86      41.207 156.058  45.051  1.00  0.00           C  
ATOM   2441  N7    A 0  86      42.338 155.937  45.700  1.00  0.00           N  
ATOM   2442  C5    A 0  86      42.899 157.204  45.629  1.00  0.00           C  
ATOM   2443  C6    A 0  86      44.095 157.742  46.140  1.00  0.00           C  
ATOM   2444  N6    A 0  86      44.965 157.050  46.879  1.00  0.00           N  
ATOM   2445  N1    A 0  86      44.364 159.035  45.871  1.00  0.00           N  
ATOM   2446  C2    A 0  86      43.480 159.737  45.154  1.00  0.00           C  
ATOM   2447  N3    A 0  86      42.316 159.351  44.637  1.00  0.00           N  
ATOM   2448  C4    A 0  86      42.082 158.059  44.913  1.00  0.00           C  
ATOM   2449  H5'   A 0  86      36.919 155.515  44.611  1.00  0.00           H  
ATOM   2450 H5''   A 0  86      36.153 155.717  43.183  1.00  0.00           H  
ATOM   2451  H4'   A 0  86      36.833 157.803  43.792  1.00  0.00           H  
ATOM   2452  H3'   A 0  86      37.780 157.008  41.466  1.00  0.00           H  
ATOM   2453  H2'   A 0  86      39.876 156.391  42.315  1.00  0.00           H  
ATOM   2454 HO2'   A 0  86      41.398 157.968  41.716  1.00  0.00           H  
ATOM   2455  H1'   A 0  86      39.812 158.818  43.876  1.00  0.00           H  
ATOM   2456  H8    A 0  86      40.568 155.300  44.922  1.00  0.00           H  
ATOM   2457  H61   A 0  86      45.799 157.490  47.213  1.00  0.00           H  
ATOM   2458  H62   A 0  86      44.783 156.091  47.099  1.00  0.00           H  
ATOM   2459  H2    A 0  86      43.730 160.690  44.981  1.00  0.00           H  
ATOM   2460  P     C 0  87      36.687 159.399  41.027  1.00  0.00           P  
ATOM   2461  OP1   C 0  87      36.130 158.194  40.357  1.00  0.00           O  
ATOM   2462  OP2   C 0  87      37.197 160.529  40.200  1.00  0.00           O  
ATOM   2463  O5'   C 0  87      35.568 159.968  42.008  1.00  0.00           O  
ATOM   2464  C5'   C 0  87      34.413 160.609  41.457  1.00  0.00           C  
ATOM   2465  C4'   C 0  87      33.290 160.676  42.461  1.00  0.00           C  
ATOM   2466  O4'   C 0  87      32.981 159.343  42.956  1.00  0.00           O  
ATOM   2467  C3'   C 0  87      33.496 161.547  43.700  1.00  0.00           C  
ATOM   2468  O3'   C 0  87      32.332 162.350  43.843  1.00  0.00           O  
ATOM   2469  C2'   C 0  87      33.557 160.523  44.837  1.00  0.00           C  
ATOM   2470  O2'   C 0  87      33.078 161.016  46.072  1.00  0.00           O  
ATOM   2471  C1'   C 0  87      32.614 159.449  44.308  1.00  0.00           C  
ATOM   2472  N1    C 0  87      32.705 158.119  44.943  1.00  0.00           N  
ATOM   2473  C2    C 0  87      31.512 157.453  45.274  1.00  0.00           C  
ATOM   2474  O2    C 0  87      30.421 157.992  45.008  1.00  0.00           O  
ATOM   2475  N3    C 0  87      31.576 156.242  45.877  1.00  0.00           N  
ATOM   2476  C4    C 0  87      32.762 155.695  46.152  1.00  0.00           C  
ATOM   2477  N4    C 0  87      32.772 154.506  46.765  1.00  0.00           N  
ATOM   2478  C5    C 0  87      33.990 156.343  45.816  1.00  0.00           C  
ATOM   2479  C6    C 0  87      33.916 157.540  45.218  1.00  0.00           C  
ATOM   2480  H5'   C 0  87      34.105 160.093  40.658  1.00  0.00           H  
ATOM   2481 H5''   C 0  87      34.658 161.538  41.180  1.00  0.00           H  
ATOM   2482  H4'   C 0  87      32.479 161.016  41.985  1.00  0.00           H  
ATOM   2483  H3'   C 0  87      34.329 162.097  43.641  1.00  0.00           H  
ATOM   2484  H2'   C 0  87      34.484 160.161  44.937  1.00  0.00           H  
ATOM   2485 HO2'   C 0  87      33.146 160.299  46.766  1.00  0.00           H  
ATOM   2486  H1'   C 0  87      31.672 159.779  44.369  1.00  0.00           H  
ATOM   2487  H41   C 0  87      33.642 154.065  46.987  1.00  0.00           H  
ATOM   2488  H42   C 0  87      31.910 154.058  47.001  1.00  0.00           H  
ATOM   2489  H5    C 0  87      34.872 155.919  46.020  1.00  0.00           H  
ATOM   2490  H6    C 0  87      34.758 158.018  44.968  1.00  0.00           H  
ATOM   2491  P     G 0  88      32.314 163.833  43.225  1.00  0.00           P  
ATOM   2492  OP1   G 0  88      30.900 164.182  42.933  1.00  0.00           O  
ATOM   2493  OP2   G 0  88      33.326 163.896  42.133  1.00  0.00           O  
ATOM   2494  O5'   G 0  88      32.801 164.750  44.432  1.00  0.00           O  
ATOM   2495  C5'   G 0  88      34.080 164.530  45.047  1.00  0.00           C  
ATOM   2496  C4'   G 0  88      34.482 165.716  45.891  1.00  0.00           C  
ATOM   2497  O4'   G 0  88      35.816 165.464  46.392  1.00  0.00           O  
ATOM   2498  C3'   G 0  88      34.554 167.057  45.162  1.00  0.00           C  
ATOM   2499  O3'   G 0  88      33.355 167.807  45.365  1.00  0.00           O  
ATOM   2500  C2'   G 0  88      35.770 167.734  45.783  1.00  0.00           C  
ATOM   2501  O2'   G 0  88      35.488 168.359  47.021  1.00  0.00           O  
ATOM   2502  C1'   G 0  88      36.672 166.530  46.035  1.00  0.00           C  
ATOM   2503  N9    G 0  88      37.482 166.102  44.899  1.00  0.00           N  
ATOM   2504  C8    G 0  88      37.229 165.069  44.027  1.00  0.00           C  
ATOM   2505  N7    G 0  88      38.179 164.895  43.149  1.00  0.00           N  
ATOM   2506  C5    G 0  88      39.105 165.881  43.451  1.00  0.00           C  
ATOM   2507  C6    G 0  88      40.350 166.185  42.850  1.00  0.00           C  
ATOM   2508  O6    G 0  88      40.910 165.616  41.910  1.00  0.00           O  
ATOM   2509  N1    G 0  88      40.958 167.274  43.464  1.00  0.00           N  
ATOM   2510  C2    G 0  88      40.442 167.971  44.527  1.00  0.00           C  
ATOM   2511  N2    G 0  88      41.169 168.997  44.984  1.00  0.00           N  
ATOM   2512  N3    G 0  88      39.292 167.687  45.103  1.00  0.00           N  
ATOM   2513  C4    G 0  88      38.680 166.641  44.518  1.00  0.00           C  
ATOM   2514  H5'   G 0  88      34.766 164.388  44.334  1.00  0.00           H  
ATOM   2515 H5''   G 0  88      34.029 163.717  45.627  1.00  0.00           H  
ATOM   2516  H4'   G 0  88      33.852 165.797  46.663  1.00  0.00           H  
ATOM   2517  H3'   G 0  88      34.705 166.909  44.185  1.00  0.00           H  
ATOM   2518  H2'   G 0  88      36.193 168.375  45.143  1.00  0.00           H  
ATOM   2519 HO2'   G 0  88      36.320 168.784  47.377  1.00  0.00           H  
ATOM   2520  H1'   G 0  88      37.276 166.733  46.806  1.00  0.00           H  
ATOM   2521  H8    G 0  88      36.402 164.508  44.062  1.00  0.00           H  
ATOM   2522  H1    G 0  88      41.841 167.573  43.102  1.00  0.00           H  
ATOM   2523  H21   G 0  88      42.042 169.222  44.552  1.00  0.00           H  
ATOM   2524  H22   G 0  88      40.839 169.539  45.757  1.00  0.00           H  
ATOM   2525  P     G 0  89      32.839 168.832  44.236  1.00  0.00           P  
ATOM   2526  OP1   G 0  89      31.606 169.447  44.799  1.00  0.00           O  
ATOM   2527  OP2   G 0  89      32.780 168.125  42.923  1.00  0.00           O  
ATOM   2528  O5'   G 0  89      33.972 169.954  44.159  1.00  0.00           O  
ATOM   2529  C5'   G 0  89      34.059 170.988  45.159  1.00  0.00           C  
ATOM   2530  C4'   G 0  89      35.300 171.825  44.951  1.00  0.00           C  
ATOM   2531  O4'   G 0  89      36.474 170.974  45.046  1.00  0.00           O  
ATOM   2532  C3'   G 0  89      35.464 172.483  43.590  1.00  0.00           C  
ATOM   2533  O3'   G 0  89      34.697 173.668  43.437  1.00  0.00           O  
ATOM   2534  C2'   G 0  89      36.962 172.749  43.552  1.00  0.00           C  
ATOM   2535  O2'   G 0  89      37.378 173.843  44.349  1.00  0.00           O  
ATOM   2536  C1'   G 0  89      37.488 171.464  44.178  1.00  0.00           C  
ATOM   2537  N9    G 0  89      37.775 170.452  43.166  1.00  0.00           N  
ATOM   2538  C8    G 0  89      36.971 169.415  42.752  1.00  0.00           C  
ATOM   2539  N7    G 0  89      37.533 168.662  41.847  1.00  0.00           N  
ATOM   2540  C5    G 0  89      38.780 169.241  41.650  1.00  0.00           C  
ATOM   2541  C6    G 0  89      39.850 168.857  40.800  1.00  0.00           C  
ATOM   2542  O6    G 0  89      39.917 167.888  40.031  1.00  0.00           O  
ATOM   2543  N1    G 0  89      40.926 169.729  40.912  1.00  0.00           N  
ATOM   2544  C2    G 0  89      40.971 170.826  41.741  1.00  0.00           C  
ATOM   2545  N2    G 0  89      42.092 171.553  41.711  1.00  0.00           N  
ATOM   2546  N3    G 0  89      39.987 171.185  42.541  1.00  0.00           N  
ATOM   2547  C4    G 0  89      38.933 170.354  42.447  1.00  0.00           C  
ATOM   2548  H5'   G 0  89      34.095 170.567  46.065  1.00  0.00           H  
ATOM   2549 H5''   G 0  89      33.252 171.575  45.096  1.00  0.00           H  
ATOM   2550  H4'   G 0  89      35.345 172.527  45.662  1.00  0.00           H  
ATOM   2551  H3'   G 0  89      35.221 171.831  42.871  1.00  0.00           H  
ATOM   2552  H2'   G 0  89      37.285 172.848  42.611  1.00  0.00           H  
ATOM   2553 HO2'   G 0  89      38.369 173.954  44.272  1.00  0.00           H  
ATOM   2554  H1'   G 0  89      38.316 171.659  44.704  1.00  0.00           H  
ATOM   2555  H8    G 0  89      36.050 169.255  43.108  1.00  0.00           H  
ATOM   2556  H1    G 0  89      41.730 169.545  40.346  1.00  0.00           H  
ATOM   2557  H21   G 0  89      42.843 171.289  41.106  1.00  0.00           H  
ATOM   2558  H22   G 0  89      42.179 172.361  42.293  1.00  0.00           H  
ATOM   2559  P     A 0  90      34.075 174.026  41.998  1.00  0.00           P  
ATOM   2560  OP1   A 0  90      33.198 175.208  42.216  1.00  0.00           O  
ATOM   2561  OP2   A 0  90      33.504 172.779  41.422  1.00  0.00           O  
ATOM   2562  O5'   A 0  90      35.331 174.456  41.108  1.00  0.00           O  
ATOM   2563  C5'   A 0  90      36.086 175.645  41.427  1.00  0.00           C  
ATOM   2564  C4'   A 0  90      37.376 175.710  40.626  1.00  0.00           C  
ATOM   2565  O4'   A 0  90      38.249 174.599  40.973  1.00  0.00           O  
ATOM   2566  C3'   A 0  90      37.281 175.604  39.113  1.00  0.00           C  
ATOM   2567  O3'   A 0  90      36.859 176.801  38.485  1.00  0.00           O  
ATOM   2568  C2'   A 0  90      38.714 175.258  38.741  1.00  0.00           C  
ATOM   2569  O2'   A 0  90      39.580 176.374  38.781  1.00  0.00           O  
ATOM   2570  C1'   A 0  90      39.075 174.279  39.858  1.00  0.00           C  
ATOM   2571  N9    A 0  90      38.785 172.911  39.428  1.00  0.00           N  
ATOM   2572  C8    A 0  90      37.641 172.171  39.620  1.00  0.00           C  
ATOM   2573  N7    A 0  90      37.671 170.995  39.041  1.00  0.00           N  
ATOM   2574  C5    A 0  90      38.920 170.953  38.438  1.00  0.00           C  
ATOM   2575  C6    A 0  90      39.554 169.982  37.654  1.00  0.00           C  
ATOM   2576  N6    A 0  90      38.990 168.825  37.310  1.00  0.00           N  
ATOM   2577  N1    A 0  90      40.803 170.245  37.222  1.00  0.00           N  
ATOM   2578  C2    A 0  90      41.364 171.415  37.552  1.00  0.00           C  
ATOM   2579  N3    A 0  90      40.866 172.412  38.270  1.00  0.00           N  
ATOM   2580  C4    A 0  90      39.625 172.116  38.688  1.00  0.00           C  
ATOM   2581  H5'   A 0  90      36.308 175.638  42.402  1.00  0.00           H  
ATOM   2582 H5''   A 0  90      35.531 176.450  41.217  1.00  0.00           H  
ATOM   2583  H4'   A 0  90      37.846 176.563  40.853  1.00  0.00           H  
ATOM   2584  H3'   A 0  90      36.671 174.852  38.861  1.00  0.00           H  
ATOM   2585  H2'   A 0  90      38.752 174.809  37.848  1.00  0.00           H  
ATOM   2586 HO2'   A 0  90      40.504 176.088  38.528  1.00  0.00           H  
ATOM   2587  H1'   A 0  90      40.040 174.370  40.102  1.00  0.00           H  
ATOM   2588  H8    A 0  90      36.860 172.499  40.151  1.00  0.00           H  
ATOM   2589  H61   A 0  90      39.495 168.171  36.747  1.00  0.00           H  
ATOM   2590  H62   A 0  90      38.062 168.611  37.615  1.00  0.00           H  
ATOM   2591  H2    A 0  90      42.292 171.557  37.207  1.00  0.00           H  
ATOM   2592  P     G 0  91      35.921 176.714  37.186  1.00  0.00           P  
ATOM   2593  OP1   G 0  91      35.654 178.111  36.759  1.00  0.00           O  
ATOM   2594  OP2   G 0  91      34.783 175.811  37.517  1.00  0.00           O  
ATOM   2595  O5'   G 0  91      36.832 176.014  36.077  1.00  0.00           O  
ATOM   2596  C5'   G 0  91      37.970 176.701  35.530  1.00  0.00           C  
ATOM   2597  C4'   G 0  91      38.971 175.721  34.964  1.00  0.00           C  
ATOM   2598  O4'   G 0  91      39.056 174.574  35.855  1.00  0.00           O  
ATOM   2599  C3'   G 0  91      38.659 175.059  33.631  1.00  0.00           C  
ATOM   2600  O3'   G 0  91      38.898 175.884  32.496  1.00  0.00           O  
ATOM   2601  C2'   G 0  91      39.616 173.878  33.669  1.00  0.00           C  
ATOM   2602  O2'   G 0  91      40.966 174.258  33.477  1.00  0.00           O  
ATOM   2603  C1'   G 0  91      39.429 173.419  35.112  1.00  0.00           C  
ATOM   2604  N9    G 0  91      38.359 172.425  35.189  1.00  0.00           N  
ATOM   2605  C8    G 0  91      37.096 172.574  35.714  1.00  0.00           C  
ATOM   2606  N7    G 0  91      36.362 171.499  35.595  1.00  0.00           N  
ATOM   2607  C5    G 0  91      37.192 170.586  34.957  1.00  0.00           C  
ATOM   2608  C6    G 0  91      36.951 169.245  34.549  1.00  0.00           C  
ATOM   2609  O6    G 0  91      35.917 168.578  34.660  1.00  0.00           O  
ATOM   2610  N1    G 0  91      38.073 168.685  33.951  1.00  0.00           N  
ATOM   2611  C2    G 0  91      39.267 169.326  33.762  1.00  0.00           C  
ATOM   2612  N2    G 0  91      40.230 168.615  33.177  1.00  0.00           N  
ATOM   2613  N3    G 0  91      39.502 170.572  34.122  1.00  0.00           N  
ATOM   2614  C4    G 0  91      38.429 171.138  34.711  1.00  0.00           C  
ATOM   2615  H5'   G 0  91      38.408 177.236  36.253  1.00  0.00           H  
ATOM   2616 H5''   G 0  91      37.663 177.313  34.801  1.00  0.00           H  
ATOM   2617  H4'   G 0  91      39.867 176.162  34.910  1.00  0.00           H  
ATOM   2618  H3'   G 0  91      37.714 174.733  33.624  1.00  0.00           H  
ATOM   2619  H2'   G 0  91      39.342 173.166  33.022  1.00  0.00           H  
ATOM   2620 HO2'   G 0  91      41.549 173.446  33.511  1.00  0.00           H  
ATOM   2621  H1'   G 0  91      40.282 173.038  35.468  1.00  0.00           H  
ATOM   2622  H8    G 0  91      36.773 173.418  36.142  1.00  0.00           H  
ATOM   2623  H1    G 0  91      38.002 167.739  33.634  1.00  0.00           H  
ATOM   2624  H21   G 0  91      40.057 167.669  32.904  1.00  0.00           H  
ATOM   2625  H22   G 0  91      41.126 169.028  33.011  1.00  0.00           H  
ATOM   2626  P     G 0  92      38.027 175.663  31.153  1.00  0.00           P  
ATOM   2627  OP1   G 0  92      38.359 176.799  30.254  1.00  0.00           O  
ATOM   2628  OP2   G 0  92      36.609 175.405  31.528  1.00  0.00           O  
ATOM   2629  O5'   G 0  92      38.598 174.324  30.502  1.00  0.00           O  
ATOM   2630  C5'   G 0  92      39.985 174.215  30.157  1.00  0.00           C  
ATOM   2631  C4'   G 0  92      40.367 172.774  29.924  1.00  0.00           C  
ATOM   2632  O4'   G 0  92      39.890 171.960  31.031  1.00  0.00           O  
ATOM   2633  C3'   G 0  92      39.769 172.065  28.723  1.00  0.00           C  
ATOM   2634  O3'   G 0  92      40.403 172.424  27.501  1.00  0.00           O  
ATOM   2635  C2'   G 0  92      40.019 170.607  29.090  1.00  0.00           C  
ATOM   2636  O2'   G 0  92      41.373 170.222  28.948  1.00  0.00           O  
ATOM   2637  C1'   G 0  92      39.693 170.624  30.582  1.00  0.00           C  
ATOM   2638  N9    G 0  92      38.315 170.219  30.852  1.00  0.00           N  
ATOM   2639  C8    G 0  92      37.294 170.997  31.338  1.00  0.00           C  
ATOM   2640  N7    G 0  92      36.169 170.345  31.462  1.00  0.00           N  
ATOM   2641  C5    G 0  92      36.466 169.061  31.033  1.00  0.00           C  
ATOM   2642  C6    G 0  92      35.644 167.916  30.944  1.00  0.00           C  
ATOM   2643  O6    G 0  92      34.448 167.804  31.231  1.00  0.00           O  
ATOM   2644  N1    G 0  92      36.347 166.818  30.467  1.00  0.00           N  
ATOM   2645  C2    G 0  92      37.672 166.822  30.124  1.00  0.00           C  
ATOM   2646  N2    G 0  92      38.173 165.659  29.703  1.00  0.00           N  
ATOM   2647  N3    G 0  92      38.451 167.887  30.195  1.00  0.00           N  
ATOM   2648  C4    G 0  92      37.785 168.964  30.657  1.00  0.00           C  
ATOM   2649  H5'   G 0  92      40.539 174.584  30.903  1.00  0.00           H  
ATOM   2650 H5''   G 0  92      40.158 174.739  29.323  1.00  0.00           H  
ATOM   2651  H4'   G 0  92      41.364 172.706  29.878  1.00  0.00           H  
ATOM   2652  H3'   G 0  92      38.787 172.245  28.669  1.00  0.00           H  
ATOM   2653  H2'   G 0  92      39.409 169.993  28.589  1.00  0.00           H  
ATOM   2654 HO2'   G 0  92      41.474 169.260  29.202  1.00  0.00           H  
ATOM   2655  H1'   G 0  92      40.320 170.014  31.067  1.00  0.00           H  
ATOM   2656  H8    G 0  92      37.400 171.963  31.573  1.00  0.00           H  
ATOM   2657  H1    G 0  92      35.847 165.958  30.366  1.00  0.00           H  
ATOM   2658  H21   G 0  92      37.586 164.851  29.653  1.00  0.00           H  
ATOM   2659  H22   G 0  92      39.135 165.596  29.437  1.00  0.00           H  
ATOM   2660  P     C 0  93      39.587 172.304  26.115  1.00  0.00           P  
ATOM   2661  OP1   C 0  93      40.386 173.011  25.077  1.00  0.00           O  
ATOM   2662  OP2   C 0  93      38.169 172.694  26.344  1.00  0.00           O  
ATOM   2663  O5'   C 0  93      39.599 170.747  25.789  1.00  0.00           O  
ATOM   2664  C5'   C 0  93      40.836 170.023  25.716  1.00  0.00           C  
ATOM   2665  C4'   C 0  93      40.569 168.548  25.558  1.00  0.00           C  
ATOM   2666  O4'   C 0  93      39.935 168.016  26.755  1.00  0.00           O  
ATOM   2667  C3'   C 0  93      39.586 168.195  24.463  1.00  0.00           C  
ATOM   2668  O3'   C 0  93      40.158 168.250  23.165  1.00  0.00           O  
ATOM   2669  C2'   C 0  93      39.139 166.804  24.883  1.00  0.00           C  
ATOM   2670  O2'   C 0  93      40.109 165.811  24.604  1.00  0.00           O  
ATOM   2671  C1'   C 0  93      39.019 166.991  26.395  1.00  0.00           C  
ATOM   2672  N1    C 0  93      37.662 167.392  26.824  1.00  0.00           N  
ATOM   2673  C2    C 0  93      36.640 166.426  26.845  1.00  0.00           C  
ATOM   2674  O2    C 0  93      36.897 165.270  26.492  1.00  0.00           O  
ATOM   2675  N3    C 0  93      35.398 166.783  27.250  1.00  0.00           N  
ATOM   2676  C4    C 0  93      35.152 168.042  27.621  1.00  0.00           C  
ATOM   2677  N4    C 0  93      33.911 168.349  28.014  1.00  0.00           N  
ATOM   2678  C5    C 0  93      36.166 169.043  27.606  1.00  0.00           C  
ATOM   2679  C6    C 0  93      37.395 168.678  27.202  1.00  0.00           C  
ATOM   2680  H5'   C 0  93      41.358 170.176  26.555  1.00  0.00           H  
ATOM   2681 H5''   C 0  93      41.363 170.349  24.931  1.00  0.00           H  
ATOM   2682  H4'   C 0  93      41.432 168.069  25.398  1.00  0.00           H  
ATOM   2683  H3'   C 0  93      38.806 168.819  24.506  1.00  0.00           H  
ATOM   2684  H2'   C 0  93      38.256 166.570  24.477  1.00  0.00           H  
ATOM   2685 HO2'   C 0  93      39.767 164.919  24.898  1.00  0.00           H  
ATOM   2686  H1'   C 0  93      39.275 166.141  26.856  1.00  0.00           H  
ATOM   2687  H41   C 0  93      33.693 169.283  28.298  1.00  0.00           H  
ATOM   2688  H42   C 0  93      33.201 167.645  28.024  1.00  0.00           H  
ATOM   2689  H5    C 0  93      35.970 169.983  27.886  1.00  0.00           H  
ATOM   2690  H6    C 0  93      38.127 169.359  27.178  1.00  0.00           H  
ATOM   2691  P     G 0  94      39.211 168.566  21.909  1.00  0.00           P  
ATOM   2692  OP1   G 0  94      40.021 168.485  20.667  1.00  0.00           O  
ATOM   2693  OP2   G 0  94      38.430 169.794  22.201  1.00  0.00           O  
ATOM   2694  O5'   G 0  94      38.198 167.342  21.901  1.00  0.00           O  
ATOM   2695  C5'   G 0  94      38.651 166.021  21.579  1.00  0.00           C  
ATOM   2696  C4'   G 0  94      37.483 165.076  21.526  1.00  0.00           C  
ATOM   2697  O4'   G 0  94      36.916 164.928  22.851  1.00  0.00           O  
ATOM   2698  C3'   G 0  94      36.298 165.547  20.704  1.00  0.00           C  
ATOM   2699  O3'   G 0  94      36.506 165.380  19.307  1.00  0.00           O  
ATOM   2700  C2'   G 0  94      35.184 164.673  21.258  1.00  0.00           C  
ATOM   2701  O2'   G 0  94      35.269 163.337  20.811  1.00  0.00           O  
ATOM   2702  C1'   G 0  94      35.520 164.702  22.746  1.00  0.00           C  
ATOM   2703  N9    G 0  94      34.820 165.775  23.438  1.00  0.00           N  
ATOM   2704  C8    G 0  94      35.313 167.001  23.817  1.00  0.00           C  
ATOM   2705  N7    G 0  94      34.425 167.742  24.422  1.00  0.00           N  
ATOM   2706  C5    G 0  94      33.279 166.958  24.437  1.00  0.00           C  
ATOM   2707  C6    G 0  94      31.986 167.228  24.951  1.00  0.00           C  
ATOM   2708  O6    G 0  94      31.574 168.257  25.502  1.00  0.00           O  
ATOM   2709  N1    G 0  94      31.126 166.149  24.765  1.00  0.00           N  
ATOM   2710  C2    G 0  94      31.468 164.964  24.153  1.00  0.00           C  
ATOM   2711  N2    G 0  94      30.508 164.022  24.071  1.00  0.00           N  
ATOM   2712  N3    G 0  94      32.664 164.713  23.658  1.00  0.00           N  
ATOM   2713  C4    G 0  94      33.512 165.743  23.837  1.00  0.00           C  
ATOM   2714  H5'   G 0  94      39.295 165.712  22.278  1.00  0.00           H  
ATOM   2715 H5''   G 0  94      39.107 166.035  20.689  1.00  0.00           H  
ATOM   2716  H4'   G 0  94      37.789 164.185  21.192  1.00  0.00           H  
ATOM   2717  H3'   G 0  94      36.107 166.508  20.905  1.00  0.00           H  
ATOM   2718  H2'   G 0  94      34.283 165.066  21.076  1.00  0.00           H  
ATOM   2719 HO2'   G 0  94      34.517 162.806  21.202  1.00  0.00           H  
ATOM   2720  H1'   G 0  94      35.288 163.823  23.162  1.00  0.00           H  
ATOM   2721  H8    G 0  94      36.254 167.294  23.647  1.00  0.00           H  
ATOM   2722  H1    G 0  94      30.189 166.242  25.101  1.00  0.00           H  
ATOM   2723  H21   G 0  94      29.598 164.201  24.445  1.00  0.00           H  
ATOM   2724  H22   G 0  94      30.705 163.144  23.636  1.00  0.00           H  
ATOM   2725  P     A 0  95      36.222 166.608  18.308  1.00  0.00           P  
ATOM   2726  OP1   A 0  95      37.539 167.124  17.858  1.00  0.00           O  
ATOM   2727  OP2   A 0  95      35.246 167.533  18.945  1.00  0.00           O  
ATOM   2728  O5'   A 0  95      35.490 165.916  17.076  1.00  0.00           O  
ATOM   2729  C5'   A 0  95      34.333 165.077  17.271  1.00  0.00           C  
ATOM   2730  C4'   A 0  95      33.435 165.166  16.063  1.00  0.00           C  
ATOM   2731  O4'   A 0  95      32.364 164.182  16.142  1.00  0.00           O  
ATOM   2732  C3'   A 0  95      32.762 166.519  15.884  1.00  0.00           C  
ATOM   2733  O3'   A 0  95      32.671 166.820  14.497  1.00  0.00           O  
ATOM   2734  C2'   A 0  95      31.379 166.279  16.478  1.00  0.00           C  
ATOM   2735  O2'   A 0  95      30.391 167.160  15.978  1.00  0.00           O  
ATOM   2736  C1'   A 0  95      31.115 164.836  16.049  1.00  0.00           C  
ATOM   2737  N9    A 0  95      30.149 164.130  16.893  1.00  0.00           N  
ATOM   2738  C8    A 0  95      28.999 163.499  16.486  1.00  0.00           C  
ATOM   2739  N7    A 0  95      28.308 162.970  17.466  1.00  0.00           N  
ATOM   2740  C5    A 0  95      29.054 163.271  18.599  1.00  0.00           C  
ATOM   2741  C6    A 0  95      28.850 163.006  19.968  1.00  0.00           C  
ATOM   2742  N6    A 0  95      27.786 162.360  20.451  1.00  0.00           N  
ATOM   2743  N1    A 0  95      29.786 163.441  20.836  1.00  0.00           N  
ATOM   2744  C2    A 0  95      30.845 164.101  20.357  1.00  0.00           C  
ATOM   2745  N3    A 0  95      31.144 164.420  19.101  1.00  0.00           N  
ATOM   2746  C4    A 0  95      30.196 163.973  18.260  1.00  0.00           C  
ATOM   2747  H5'   A 0  95      33.833 165.383  18.081  1.00  0.00           H  
ATOM   2748 H5''   A 0  95      34.626 164.130  17.399  1.00  0.00           H  
ATOM   2749  H4'   A 0  95      33.981 164.974  15.248  1.00  0.00           H  
ATOM   2750  H3'   A 0  95      33.251 167.236  16.380  1.00  0.00           H  
ATOM   2751  H2'   A 0  95      31.419 166.339  17.475  1.00  0.00           H  
ATOM   2752 HO2'   A 0  95      29.511 166.951  16.405  1.00  0.00           H  
ATOM   2753  H1'   A 0  95      30.801 164.822  15.100  1.00  0.00           H  
ATOM   2754  H8    A 0  95      28.715 163.448  15.529  1.00  0.00           H  
ATOM   2755  H61   A 0  95      27.700 162.203  21.435  1.00  0.00           H  
ATOM   2756  H62   A 0  95      27.075 162.033  19.829  1.00  0.00           H  
ATOM   2757  H2    A 0  95      31.509 164.398  21.043  1.00  0.00           H  
ATOM   2758  P     A 0  96      33.488 168.068  13.901  1.00  0.00           P  
ATOM   2759  OP1   A 0  96      33.501 169.156  14.927  1.00  0.00           O  
ATOM   2760  OP2   A 0  96      32.915 168.334  12.557  1.00  0.00           O  
ATOM   2761  O5'   A 0  96      34.976 167.520  13.728  1.00  0.00           O  
ATOM   2762  C5'   A 0  96      35.307 166.617  12.662  1.00  0.00           C  
ATOM   2763  C4'   A 0  96      36.774 166.264  12.702  1.00  0.00           C  
ATOM   2764  O4'   A 0  96      37.568 167.472  12.531  1.00  0.00           O  
ATOM   2765  C3'   A 0  96      37.273 165.614  13.991  1.00  0.00           C  
ATOM   2766  O3'   A 0  96      38.323 164.703  13.691  1.00  0.00           O  
ATOM   2767  C2'   A 0  96      37.883 166.792  14.737  1.00  0.00           C  
ATOM   2768  O2'   A 0  96      38.869 166.409  15.676  1.00  0.00           O  
ATOM   2769  C1'   A 0  96      38.512 167.556  13.578  1.00  0.00           C  
ATOM   2770  N9    A 0  96      38.815 168.960  13.854  1.00  0.00           N  
ATOM   2771  C8    A 0  96      38.062 169.886  14.538  1.00  0.00           C  
ATOM   2772  N7    A 0  96      38.638 171.060  14.646  1.00  0.00           N  
ATOM   2773  C5    A 0  96      39.847 170.901  13.979  1.00  0.00           C  
ATOM   2774  C6    A 0  96      40.921 171.782  13.742  1.00  0.00           C  
ATOM   2775  N6    A 0  96      40.950 173.045  14.176  1.00  0.00           N  
ATOM   2776  N1    A 0  96      41.977 171.310  13.041  1.00  0.00           N  
ATOM   2777  C2    A 0  96      41.952 170.037  12.620  1.00  0.00           C  
ATOM   2778  N3    A 0  96      41.006 169.113  12.785  1.00  0.00           N  
ATOM   2779  C4    A 0  96      39.967 169.615  13.481  1.00  0.00           C  
ATOM   2780  H5'   A 0  96      35.097 167.051  11.786  1.00  0.00           H  
ATOM   2781 H5''   A 0  96      34.765 165.782  12.758  1.00  0.00           H  
ATOM   2782  H4'   A 0  96      36.971 165.647  11.940  1.00  0.00           H  
ATOM   2783  H3'   A 0  96      36.534 165.182  14.507  1.00  0.00           H  
ATOM   2784  H2'   A 0  96      37.171 167.339  15.176  1.00  0.00           H  
ATOM   2785 HO2'   A 0  96      39.230 167.223  16.131  1.00  0.00           H  
ATOM   2786  H1'   A 0  96      39.352 167.090  13.298  1.00  0.00           H  
ATOM   2787  H8    A 0  96      37.159 169.683  14.918  1.00  0.00           H  
ATOM   2788  H61   A 0  96      41.741 173.624  13.977  1.00  0.00           H  
ATOM   2789  H62   A 0  96      40.181 173.411  14.700  1.00  0.00           H  
ATOM   2790  H2    A 0  96      42.758 169.738  12.109  1.00  0.00           H  
ATOM   2791  P     G 0  97      38.052 163.128  13.763  1.00  0.00           P  
ATOM   2792  OP1   G 0  97      39.309 162.435  14.162  1.00  0.00           O  
ATOM   2793  OP2   G 0  97      37.393 162.770  12.487  1.00  0.00           O  
ATOM   2794  O5'   G 0  97      36.970 162.970  14.922  1.00  0.00           O  
ATOM   2795  C5'   G 0  97      37.327 163.119  16.311  1.00  0.00           C  
ATOM   2796  C4'   G 0  97      36.765 161.968  17.117  1.00  0.00           C  
ATOM   2797  O4'   G 0  97      35.313 161.982  17.035  1.00  0.00           O  
ATOM   2798  C3'   G 0  97      37.191 160.586  16.641  1.00  0.00           C  
ATOM   2799  O3'   G 0  97      37.215 159.702  17.750  1.00  0.00           O  
ATOM   2800  C2'   G 0  97      36.070 160.209  15.681  1.00  0.00           C  
ATOM   2801  O2'   G 0  97      35.949 158.813  15.498  1.00  0.00           O  
ATOM   2802  C1'   G 0  97      34.854 160.807  16.392  1.00  0.00           C  
ATOM   2803  N9    G 0  97      33.760 161.188  15.501  1.00  0.00           N  
ATOM   2804  C8    G 0  97      33.854 161.898  14.328  1.00  0.00           C  
ATOM   2805  N7    G 0  97      32.700 162.095  13.753  1.00  0.00           N  
ATOM   2806  C5    G 0  97      31.787 161.476  14.592  1.00  0.00           C  
ATOM   2807  C6    G 0  97      30.375 161.350  14.482  1.00  0.00           C  
ATOM   2808  O6    G 0  97      29.627 161.776  13.590  1.00  0.00           O  
ATOM   2809  N1    G 0  97      29.841 160.642  15.554  1.00  0.00           N  
ATOM   2810  C2    G 0  97      30.568 160.124  16.596  1.00  0.00           C  
ATOM   2811  N2    G 0  97      29.871 159.481  17.537  1.00  0.00           N  
ATOM   2812  N3    G 0  97      31.882 160.229  16.708  1.00  0.00           N  
ATOM   2813  C4    G 0  97      32.424 160.912  15.677  1.00  0.00           C  
ATOM   2814  H5'   G 0  97      36.954 163.979  16.658  1.00  0.00           H  
ATOM   2815 H5''   G 0  97      38.323 163.128  16.398  1.00  0.00           H  
ATOM   2816  H4'   G 0  97      37.036 162.079  18.073  1.00  0.00           H  
ATOM   2817  H3'   G 0  97      38.076 160.615  16.177  1.00  0.00           H  
ATOM   2818  H2'   G 0  97      36.208 160.660  14.799  1.00  0.00           H  
ATOM   2819 HO2'   G 0  97      35.201 158.624  14.861  1.00  0.00           H  
ATOM   2820  H1'   G 0  97      34.517 160.161  17.077  1.00  0.00           H  
ATOM   2821  H8    G 0  97      34.720 162.230  13.953  1.00  0.00           H  
ATOM   2822  H1    G 0  97      28.851 160.500  15.566  1.00  0.00           H  
ATOM   2823  H21   G 0  97      28.878 159.400  17.456  1.00  0.00           H  
ATOM   2824  H22   G 0  97      30.343 159.081  18.323  1.00  0.00           H  
ATOM   2825  P     A 0  98      38.574 158.943  18.136  1.00  0.00           P  
ATOM   2826  OP1   A 0  98      39.669 159.412  17.244  1.00  0.00           O  
ATOM   2827  OP2   A 0  98      38.272 157.498  18.218  1.00  0.00           O  
ATOM   2828  O5'   A 0  98      38.879 159.470  19.603  1.00  0.00           O  
ATOM   2829  C5'   A 0  98      39.651 160.663  19.809  1.00  0.00           C  
ATOM   2830  C4'   A 0  98      39.438 161.184  21.205  1.00  0.00           C  
ATOM   2831  O4'   A 0  98      38.077 161.671  21.336  1.00  0.00           O  
ATOM   2832  C3'   A 0  98      39.563 160.145  22.302  1.00  0.00           C  
ATOM   2833  O3'   A 0  98      40.911 159.896  22.665  1.00  0.00           O  
ATOM   2834  C2'   A 0  98      38.755 160.782  23.416  1.00  0.00           C  
ATOM   2835  O2'   A 0  98      39.456 161.838  24.035  1.00  0.00           O  
ATOM   2836  C1'   A 0  98      37.581 161.359  22.626  1.00  0.00           C  
ATOM   2837  N9    A 0  98      36.502 160.384  22.473  1.00  0.00           N  
ATOM   2838  C8    A 0  98      36.149 159.688  21.340  1.00  0.00           C  
ATOM   2839  N7    A 0  98      35.151 158.857  21.519  1.00  0.00           N  
ATOM   2840  C5    A 0  98      34.818 159.017  22.858  1.00  0.00           C  
ATOM   2841  C6    A 0  98      33.843 158.406  23.672  1.00  0.00           C  
ATOM   2842  N6    A 0  98      32.989 157.476  23.237  1.00  0.00           N  
ATOM   2843  N1    A 0  98      33.779 158.788  24.967  1.00  0.00           N  
ATOM   2844  C2    A 0  98      34.637 159.719  25.406  1.00  0.00           C  
ATOM   2845  N3    A 0  98      35.596 160.364  24.740  1.00  0.00           N  
ATOM   2846  C4    A 0  98      35.636 159.961  23.456  1.00  0.00           C  
ATOM   2847  H5'   A 0  98      39.366 161.359  19.150  1.00  0.00           H  
ATOM   2848 H5''   A 0  98      40.621 160.456  19.678  1.00  0.00           H  
ATOM   2849  H4'   A 0  98      40.077 161.932  21.382  1.00  0.00           H  
ATOM   2850  H3'   A 0  98      39.127 159.293  22.012  1.00  0.00           H  
ATOM   2851  H2'   A 0  98      38.450 160.103  24.083  1.00  0.00           H  
ATOM   2852 HO2'   A 0  98      38.893 162.231  24.762  1.00  0.00           H  
ATOM   2853  H1'   A 0  98      37.238 162.185  23.073  1.00  0.00           H  
ATOM   2854  H8    A 0  98      36.611 159.805  20.461  1.00  0.00           H  
ATOM   2855  H61   A 0  98      32.319 157.080  23.865  1.00  0.00           H  
ATOM   2856  H62   A 0  98      33.020 157.176  22.284  1.00  0.00           H  
ATOM   2857  H2    A 0  98      34.545 159.965  26.371  1.00  0.00           H  
ATOM   2858  P     A 0  99      41.386 158.388  22.954  1.00  0.00           P  
ATOM   2859  OP1   A 0  99      42.816 158.454  23.341  1.00  0.00           O  
ATOM   2860  OP2   A 0  99      40.981 157.536  21.810  1.00  0.00           O  
ATOM   2861  O5'   A 0  99      40.529 157.954  24.228  1.00  0.00           O  
ATOM   2862  C5'   A 0  99      40.596 158.722  25.445  1.00  0.00           C  
ATOM   2863  C4'   A 0  99      39.507 158.312  26.415  1.00  0.00           C  
ATOM   2864  O4'   A 0  99      38.206 158.440  25.789  1.00  0.00           O  
ATOM   2865  C3'   A 0  99      39.525 156.886  26.933  1.00  0.00           C  
ATOM   2866  O3'   A 0  99      40.464 156.744  28.000  1.00  0.00           O  
ATOM   2867  C2'   A 0  99      38.089 156.727  27.423  1.00  0.00           C  
ATOM   2868  O2'   A 0  99      37.856 157.369  28.660  1.00  0.00           O  
ATOM   2869  C1'   A 0  99      37.316 157.487  26.344  1.00  0.00           C  
ATOM   2870  N9    A 0  99      36.844 156.616  25.268  1.00  0.00           N  
ATOM   2871  C8    A 0  99      37.415 156.396  24.038  1.00  0.00           C  
ATOM   2872  N7    A 0  99      36.760 155.536  23.298  1.00  0.00           N  
ATOM   2873  C5    A 0  99      35.680 155.169  24.090  1.00  0.00           C  
ATOM   2874  C6    A 0  99      34.604 154.284  23.879  1.00  0.00           C  
ATOM   2875  N6    A 0  99      34.426 153.586  22.756  1.00  0.00           N  
ATOM   2876  N1    A 0  99      33.703 154.141  24.874  1.00  0.00           N  
ATOM   2877  C2    A 0  99      33.875 154.845  25.996  1.00  0.00           C  
ATOM   2878  N3    A 0  99      34.838 155.709  26.312  1.00  0.00           N  
ATOM   2879  C4    A 0  99      35.719 155.827  25.305  1.00  0.00           C  
ATOM   2880  H5'   A 0  99      40.488 159.691  25.225  1.00  0.00           H  
ATOM   2881 H5''   A 0  99      41.487 158.575  25.874  1.00  0.00           H  
ATOM   2882  H4'   A 0  99      39.538 158.930  27.200  1.00  0.00           H  
ATOM   2883  H3'   A 0  99      39.723 156.241  26.195  1.00  0.00           H  
ATOM   2884  H2'   A 0  99      37.819 155.765  27.455  1.00  0.00           H  
ATOM   2885 HO2'   A 0  99      36.903 157.233  28.932  1.00  0.00           H  
ATOM   2886  H1'   A 0  99      36.538 157.958  26.759  1.00  0.00           H  
ATOM   2887  H8    A 0  99      38.253 156.850  23.736  1.00  0.00           H  
ATOM   2888  H61   A 0  99      33.641 152.973  22.667  1.00  0.00           H  
ATOM   2889  H62   A 0  99      35.078 153.676  22.003  1.00  0.00           H  
ATOM   2890  H2    A 0  99      33.180 154.703  26.701  1.00  0.00           H  
ATOM   2891  P     C 0 100      41.667 155.683  27.878  1.00  0.00           P  
ATOM   2892  OP1   C 0 100      42.330 155.643  29.209  1.00  0.00           O  
ATOM   2893  OP2   C 0 100      42.469 155.992  26.671  1.00  0.00           O  
ATOM   2894  O5'   C 0 100      40.926 154.298  27.634  1.00  0.00           O  
ATOM   2895  C5'   C 0 100      39.997 153.776  28.602  1.00  0.00           C  
ATOM   2896  C4'   C 0 100      39.155 152.691  27.979  1.00  0.00           C  
ATOM   2897  O4'   C 0 100      38.275 153.277  26.984  1.00  0.00           O  
ATOM   2898  C3'   C 0 100      39.927 151.640  27.202  1.00  0.00           C  
ATOM   2899  O3'   C 0 100      40.516 150.658  28.039  1.00  0.00           O  
ATOM   2900  C2'   C 0 100      38.858 151.090  26.269  1.00  0.00           C  
ATOM   2901  O2'   C 0 100      37.946 150.220  26.911  1.00  0.00           O  
ATOM   2902  C1'   C 0 100      38.119 152.375  25.895  1.00  0.00           C  
ATOM   2903  N1    C 0 100      38.649 153.006  24.666  1.00  0.00           N  
ATOM   2904  C2    C 0 100      38.140 152.596  23.424  1.00  0.00           C  
ATOM   2905  O2    C 0 100      37.277 151.706  23.389  1.00  0.00           O  
ATOM   2906  N3    C 0 100      38.606 153.176  22.295  1.00  0.00           N  
ATOM   2907  C4    C 0 100      39.544 154.120  22.367  1.00  0.00           C  
ATOM   2908  N4    C 0 100      39.974 154.656  21.228  1.00  0.00           N  
ATOM   2909  C5    C 0 100      40.085 154.552  23.612  1.00  0.00           C  
ATOM   2910  C6    C 0 100      39.615 153.975  24.726  1.00  0.00           C  
ATOM   2911  H5'   C 0 100      39.402 154.514  28.921  1.00  0.00           H  
ATOM   2912 H5''   C 0 100      40.504 153.398  29.377  1.00  0.00           H  
ATOM   2913  H4'   C 0 100      38.607 152.246  28.688  1.00  0.00           H  
ATOM   2914  H3'   C 0 100      40.641 152.086  26.662  1.00  0.00           H  
ATOM   2915  H2'   C 0 100      39.266 150.659  25.464  1.00  0.00           H  
ATOM   2916 HO2'   C 0 100      37.272 149.895  26.247  1.00  0.00           H  
ATOM   2917  H1'   C 0 100      37.148 152.173  25.770  1.00  0.00           H  
ATOM   2918  H41   C 0 100      40.677 155.367  21.244  1.00  0.00           H  
ATOM   2919  H42   C 0 100      39.594 154.348  20.356  1.00  0.00           H  
ATOM   2920  H5    C 0 100      40.790 155.260  23.653  1.00  0.00           H  
ATOM   2921  H6    C 0 100      39.975 154.256  25.615  1.00  0.00           H  
ATOM   2922  P     C 0 101      41.953 150.049  27.656  1.00  0.00           P  
ATOM   2923  OP1   C 0 101      42.434 149.284  28.830  1.00  0.00           O  
ATOM   2924  OP2   C 0 101      42.800 151.123  27.089  1.00  0.00           O  
ATOM   2925  O5'   C 0 101      41.639 149.021  26.481  1.00  0.00           O  
ATOM   2926  C5'   C 0 101      40.882 147.828  26.735  1.00  0.00           C  
ATOM   2927  C4'   C 0 101      40.680 147.053  25.460  1.00  0.00           C  
ATOM   2928  O4'   C 0 101      39.860 147.823  24.552  1.00  0.00           O  
ATOM   2929  C3'   C 0 101      41.939 146.756  24.667  1.00  0.00           C  
ATOM   2930  O3'   C 0 101      42.594 145.601  25.158  1.00  0.00           O  
ATOM   2931  C2'   C 0 101      41.395 146.540  23.267  1.00  0.00           C  
ATOM   2932  O2'   C 0 101      40.827 145.260  23.099  1.00  0.00           O  
ATOM   2933  C1'   C 0 101      40.283 147.586  23.220  1.00  0.00           C  
ATOM   2934  N1    C 0 101      40.721 148.859  22.620  1.00  0.00           N  
ATOM   2935  C2    C 0 101      40.943 148.897  21.248  1.00  0.00           C  
ATOM   2936  O2    C 0 101      40.783 147.860  20.595  1.00  0.00           O  
ATOM   2937  N3    C 0 101      41.330 150.057  20.668  1.00  0.00           N  
ATOM   2938  C4    C 0 101      41.498 151.149  21.412  1.00  0.00           C  
ATOM   2939  N4    C 0 101      41.872 152.273  20.797  1.00  0.00           N  
ATOM   2940  C5    C 0 101      41.287 151.139  22.821  1.00  0.00           C  
ATOM   2941  C6    C 0 101      40.903 149.984  23.380  1.00  0.00           C  
ATOM   2942  H5'   C 0 101      39.991 148.078  27.114  1.00  0.00           H  
ATOM   2943 H5''   C 0 101      41.376 147.258  27.392  1.00  0.00           H  
ATOM   2944  H4'   C 0 101      40.216 146.193  25.670  1.00  0.00           H  
ATOM   2945  H3'   C 0 101      42.557 147.542  24.685  1.00  0.00           H  
ATOM   2946  H2'   C 0 101      42.093 146.721  22.574  1.00  0.00           H  
ATOM   2947 HO2'   C 0 101      40.484 145.167  22.164  1.00  0.00           H  
ATOM   2948  H1'   C 0 101      39.515 147.223  22.693  1.00  0.00           H  
ATOM   2949  H41   C 0 101      42.007 153.111  21.326  1.00  0.00           H  
ATOM   2950  H42   C 0 101      42.017 152.277  19.808  1.00  0.00           H  
ATOM   2951  H5    C 0 101      41.421 151.963  23.372  1.00  0.00           H  
ATOM   2952  H6    C 0 101      40.747 149.942  24.367  1.00  0.00           H  
ATOM   2953  P     A 0 102      44.132 145.351  24.794  1.00  0.00           P  
ATOM   2954  OP1   A 0 102      44.574 144.156  25.559  1.00  0.00           O  
ATOM   2955  OP2   A 0 102      44.866 146.635  24.948  1.00  0.00           O  
ATOM   2956  O5'   A 0 102      44.096 144.971  23.250  1.00  0.00           O  
ATOM   2957  C5'   A 0 102      43.620 143.687  22.827  1.00  0.00           C  
ATOM   2958  C4'   A 0 102      43.809 143.529  21.343  1.00  0.00           C  
ATOM   2959  O4'   A 0 102      42.953 144.468  20.647  1.00  0.00           O  
ATOM   2960  C3'   A 0 102      45.200 143.857  20.843  1.00  0.00           C  
ATOM   2961  O3'   A 0 102      46.078 142.761  21.007  1.00  0.00           O  
ATOM   2962  C2'   A 0 102      44.944 144.201  19.388  1.00  0.00           C  
ATOM   2963  O2'   A 0 102      44.743 143.055  18.593  1.00  0.00           O  
ATOM   2964  C1'   A 0 102      43.620 144.957  19.497  1.00  0.00           C  
ATOM   2965  N9    A 0 102      43.802 146.398  19.662  1.00  0.00           N  
ATOM   2966  C8    A 0 102      43.764 147.123  20.828  1.00  0.00           C  
ATOM   2967  N7    A 0 102      43.954 148.408  20.657  1.00  0.00           N  
ATOM   2968  C5    A 0 102      44.130 148.538  19.286  1.00  0.00           C  
ATOM   2969  C6    A 0 102      44.368 149.650  18.469  1.00  0.00           C  
ATOM   2970  N6    A 0 102      44.457 150.899  18.928  1.00  0.00           N  
ATOM   2971  N1    A 0 102      44.507 149.436  17.145  1.00  0.00           N  
ATOM   2972  C2    A 0 102      44.401 148.187  16.684  1.00  0.00           C  
ATOM   2973  N3    A 0 102      44.170 147.062  17.348  1.00  0.00           N  
ATOM   2974  C4    A 0 102      44.044 147.308  18.662  1.00  0.00           C  
ATOM   2975  H5'   A 0 102      42.648 143.606  23.047  1.00  0.00           H  
ATOM   2976 H5''   A 0 102      44.131 142.971  23.304  1.00  0.00           H  
ATOM   2977  H4'   A 0 102      43.569 142.596  21.074  1.00  0.00           H  
ATOM   2978  H3'   A 0 102      45.557 144.657  21.326  1.00  0.00           H  
ATOM   2979  H2'   A 0 102      45.668 144.782  19.016  1.00  0.00           H  
ATOM   2980 HO2'   A 0 102      44.579 143.331  17.646  1.00  0.00           H  
ATOM   2981  H1'   A 0 102      43.064 144.779  18.685  1.00  0.00           H  
ATOM   2982  H8    A 0 102      43.606 146.709  21.724  1.00  0.00           H  
ATOM   2983  H61   A 0 102      44.629 151.653  18.295  1.00  0.00           H  
ATOM   2984  H62   A 0 102      44.352 151.081  19.906  1.00  0.00           H  
ATOM   2985  H2    A 0 102      44.512 148.085  15.695  1.00  0.00           H  
ATOM   2986  P     C 0 103      47.626 143.033  21.321  1.00  0.00           P  
ATOM   2987  OP1   C 0 103      48.251 141.753  21.725  1.00  0.00           O  
ATOM   2988  OP2   C 0 103      47.711 144.212  22.224  1.00  0.00           O  
ATOM   2989  O5'   C 0 103      48.229 143.427  19.905  1.00  0.00           O  
ATOM   2990  C5'   C 0 103      48.177 142.500  18.814  1.00  0.00           C  
ATOM   2991  C4'   C 0 103      48.441 143.208  17.511  1.00  0.00           C  
ATOM   2992  O4'   C 0 103      47.433 144.229  17.304  1.00  0.00           O  
ATOM   2993  C3'   C 0 103      49.747 143.973  17.427  1.00  0.00           C  
ATOM   2994  O3'   C 0 103      50.848 143.124  17.145  1.00  0.00           O  
ATOM   2995  C2'   C 0 103      49.461 144.961  16.307  1.00  0.00           C  
ATOM   2996  O2'   C 0 103      49.539 144.387  15.018  1.00  0.00           O  
ATOM   2997  C1'   C 0 103      48.006 145.322  16.603  1.00  0.00           C  
ATOM   2998  N1    C 0 103      47.875 146.538  17.427  1.00  0.00           N  
ATOM   2999  C2    C 0 103      47.714 147.770  16.782  1.00  0.00           C  
ATOM   3000  O2    C 0 103      47.692 147.802  15.545  1.00  0.00           O  
ATOM   3001  N3    C 0 103      47.590 148.890  17.520  1.00  0.00           N  
ATOM   3002  C4    C 0 103      47.628 148.818  18.850  1.00  0.00           C  
ATOM   3003  N4    C 0 103      47.506 149.952  19.537  1.00  0.00           N  
ATOM   3004  C5    C 0 103      47.794 147.580  19.536  1.00  0.00           C  
ATOM   3005  C6    C 0 103      47.911 146.475  18.793  1.00  0.00           C  
ATOM   3006  H5'   C 0 103      47.271 142.079  18.782  1.00  0.00           H  
ATOM   3007 H5''   C 0 103      48.869 141.791  18.950  1.00  0.00           H  
ATOM   3008  H4'   C 0 103      48.398 142.546  16.762  1.00  0.00           H  
ATOM   3009  H3'   C 0 103      49.908 144.466  18.282  1.00  0.00           H  
ATOM   3010  H2'   C 0 103      50.052 145.765  16.378  1.00  0.00           H  
ATOM   3011 HO2'   C 0 103      49.342 145.085  14.330  1.00  0.00           H  
ATOM   3012  H1'   C 0 103      47.517 145.454  15.741  1.00  0.00           H  
ATOM   3013  H41   C 0 103      47.530 149.936  20.537  1.00  0.00           H  
ATOM   3014  H42   C 0 103      47.390 150.820  19.053  1.00  0.00           H  
ATOM   3015  H5    C 0 103      47.822 147.539  20.535  1.00  0.00           H  
ATOM   3016  H6    C 0 103      48.027 145.589  19.242  1.00  0.00           H  
ATOM   3017  P     A 0 104      52.276 143.444  17.801  1.00  0.00           P  
ATOM   3018  OP1   A 0 104      53.165 142.285  17.522  1.00  0.00           O  
ATOM   3019  OP2   A 0 104      52.054 143.878  19.209  1.00  0.00           O  
ATOM   3020  O5'   A 0 104      52.814 144.692  16.965  1.00  0.00           O  
ATOM   3021  C5'   A 0 104      53.099 144.565  15.563  1.00  0.00           C  
ATOM   3022  C4'   A 0 104      53.180 145.924  14.904  1.00  0.00           C  
ATOM   3023  O4'   A 0 104      51.927 146.642  15.074  1.00  0.00           O  
ATOM   3024  C3'   A 0 104      54.214 146.902  15.432  1.00  0.00           C  
ATOM   3025  O3'   A 0 104      55.517 146.603  14.940  1.00  0.00           O  
ATOM   3026  C2'   A 0 104      53.687 148.225  14.886  1.00  0.00           C  
ATOM   3027  O2'   A 0 104      53.953 148.389  13.504  1.00  0.00           O  
ATOM   3028  C1'   A 0 104      52.178 148.043  15.071  1.00  0.00           C  
ATOM   3029  N9    A 0 104      51.679 148.618  16.324  1.00  0.00           N  
ATOM   3030  C8    A 0 104      51.234 147.957  17.439  1.00  0.00           C  
ATOM   3031  N7    A 0 104      50.875 148.751  18.417  1.00  0.00           N  
ATOM   3032  C5    A 0 104      51.095 150.023  17.913  1.00  0.00           C  
ATOM   3033  C6    A 0 104      50.927 151.304  18.471  1.00  0.00           C  
ATOM   3034  N6    A 0 104      50.494 151.525  19.712  1.00  0.00           N  
ATOM   3035  N1    A 0 104      51.232 152.365  17.703  1.00  0.00           N  
ATOM   3036  C2    A 0 104      51.683 152.148  16.463  1.00  0.00           C  
ATOM   3037  N3    A 0 104      51.893 150.994  15.829  1.00  0.00           N  
ATOM   3038  C4    A 0 104      51.577 149.957  16.620  1.00  0.00           C  
ATOM   3039  H5'   A 0 104      52.373 144.033  15.128  1.00  0.00           H  
ATOM   3040 H5''   A 0 104      53.973 144.093  15.448  1.00  0.00           H  
ATOM   3041  H4'   A 0 104      53.339 145.792  13.926  1.00  0.00           H  
ATOM   3042  H3'   A 0 104      54.210 146.910  16.432  1.00  0.00           H  
ATOM   3043  H2'   A 0 104      54.028 149.000  15.417  1.00  0.00           H  
ATOM   3044 HO2'   A 0 104      53.589 149.268  13.196  1.00  0.00           H  
ATOM   3045  H1'   A 0 104      51.698 148.463  14.301  1.00  0.00           H  
ATOM   3046  H8    A 0 104      51.188 146.960  17.500  1.00  0.00           H  
ATOM   3047  H61   A 0 104      50.397 152.462  20.048  1.00  0.00           H  
ATOM   3048  H62   A 0 104      50.267 150.754  20.307  1.00  0.00           H  
ATOM   3049  H2    A 0 104      51.893 152.971  15.935  1.00  0.00           H  
ATOM   3050  P     G 0 105      56.802 146.852  15.877  1.00  0.00           P  
ATOM   3051  OP1   G 0 105      57.959 146.380  15.070  1.00  0.00           O  
ATOM   3052  OP2   G 0 105      56.552 146.265  17.220  1.00  0.00           O  
ATOM   3053  O5'   G 0 105      56.886 148.440  16.032  1.00  0.00           O  
ATOM   3054  C5'   G 0 105      57.226 149.250  14.898  1.00  0.00           C  
ATOM   3055  C4'   G 0 105      56.925 150.716  15.138  1.00  0.00           C  
ATOM   3056  O4'   G 0 105      55.566 150.913  15.606  1.00  0.00           O  
ATOM   3057  C3'   G 0 105      57.696 151.480  16.195  1.00  0.00           C  
ATOM   3058  O3'   G 0 105      59.035 151.763  15.807  1.00  0.00           O  
ATOM   3059  C2'   G 0 105      56.884 152.771  16.236  1.00  0.00           C  
ATOM   3060  O2'   G 0 105      57.141 153.604  15.123  1.00  0.00           O  
ATOM   3061  C1'   G 0 105      55.455 152.233  16.123  1.00  0.00           C  
ATOM   3062  N9    G 0 105      54.811 152.198  17.433  1.00  0.00           N  
ATOM   3063  C8    G 0 105      54.399 151.095  18.140  1.00  0.00           C  
ATOM   3064  N7    G 0 105      53.895 151.394  19.308  1.00  0.00           N  
ATOM   3065  C5    G 0 105      53.971 152.776  19.373  1.00  0.00           C  
ATOM   3066  C6    G 0 105      53.590 153.665  20.402  1.00  0.00           C  
ATOM   3067  O6    G 0 105      53.106 153.401  21.503  1.00  0.00           O  
ATOM   3068  N1    G 0 105      53.833 154.988  20.053  1.00  0.00           N  
ATOM   3069  C2    G 0 105      54.385 155.400  18.868  1.00  0.00           C  
ATOM   3070  N2    G 0 105      54.542 156.721  18.714  1.00  0.00           N  
ATOM   3071  N3    G 0 105      54.756 154.578  17.903  1.00  0.00           N  
ATOM   3072  C4    G 0 105      54.521 153.290  18.220  1.00  0.00           C  
ATOM   3073  H5'   G 0 105      56.699 148.937  14.108  1.00  0.00           H  
ATOM   3074 H5''   G 0 105      58.203 149.147  14.709  1.00  0.00           H  
ATOM   3075  H4'   G 0 105      57.027 151.200  14.269  1.00  0.00           H  
ATOM   3076  H3'   G 0 105      57.667 151.007  17.076  1.00  0.00           H  
ATOM   3077  H2'   G 0 105      57.022 153.261  17.097  1.00  0.00           H  
ATOM   3078 HO2'   G 0 105      56.588 154.434  15.194  1.00  0.00           H  
ATOM   3079  H1'   G 0 105      54.924 152.802  15.496  1.00  0.00           H  
ATOM   3080  H8    G 0 105      54.477 150.159  17.796  1.00  0.00           H  
ATOM   3081  H1    G 0 105      53.586 155.694  20.717  1.00  0.00           H  
ATOM   3082  H21   G 0 105      54.262 157.346  19.442  1.00  0.00           H  
ATOM   3083  H22   G 0 105      54.939 157.082  17.871  1.00  0.00           H  
ATOM   3084  P     A 0 106      60.084 152.295  16.906  1.00  0.00           P  
ATOM   3085  OP1   A 0 106      61.363 152.566  16.205  1.00  0.00           O  
ATOM   3086  OP2   A 0 106      60.065 151.370  18.064  1.00  0.00           O  
ATOM   3087  O5'   A 0 106      59.477 153.690  17.381  1.00  0.00           O  
ATOM   3088  C5'   A 0 106      59.497 154.828  16.510  1.00  0.00           C  
ATOM   3089  C4'   A 0 106      59.218 156.088  17.287  1.00  0.00           C  
ATOM   3090  O4'   A 0 106      57.852 156.080  17.774  1.00  0.00           O  
ATOM   3091  C3'   A 0 106      60.049 156.282  18.540  1.00  0.00           C  
ATOM   3092  O3'   A 0 106      61.341 156.789  18.254  1.00  0.00           O  
ATOM   3093  C2'   A 0 106      59.200 157.256  19.337  1.00  0.00           C  
ATOM   3094  O2'   A 0 106      59.324 158.586  18.884  1.00  0.00           O  
ATOM   3095  C1'   A 0 106      57.795 156.734  19.033  1.00  0.00           C  
ATOM   3096  N9    A 0 106      57.357 155.764  20.031  1.00  0.00           N  
ATOM   3097  C8    A 0 106      57.349 154.394  19.935  1.00  0.00           C  
ATOM   3098  N7    A 0 106      56.903 153.792  21.010  1.00  0.00           N  
ATOM   3099  C5    A 0 106      56.599 154.837  21.873  1.00  0.00           C  
ATOM   3100  C6    A 0 106      56.084 154.866  23.181  1.00  0.00           C  
ATOM   3101  N6    A 0 106      55.764 153.777  23.878  1.00  0.00           N  
ATOM   3102  N1    A 0 106      55.905 156.071  23.755  1.00  0.00           N  
ATOM   3103  C2    A 0 106      56.214 157.166  23.054  1.00  0.00           C  
ATOM   3104  N3    A 0 106      56.698 157.269  21.820  1.00  0.00           N  
ATOM   3105  C4    A 0 106      56.872 156.055  21.280  1.00  0.00           C  
ATOM   3106  H5'   A 0 106      58.798 154.715  15.804  1.00  0.00           H  
ATOM   3107 H5''   A 0 106      60.397 154.898  16.080  1.00  0.00           H  
ATOM   3108  H4'   A 0 106      59.345 156.877  16.686  1.00  0.00           H  
ATOM   3109  H3'   A 0 106      60.126 155.416  19.034  1.00  0.00           H  
ATOM   3110  H2'   A 0 106      59.402 157.191  20.314  1.00  0.00           H  
ATOM   3111 HO2'   A 0 106      58.747 159.183  19.441  1.00  0.00           H  
ATOM   3112  H1'   A 0 106      57.149 157.497  18.992  1.00  0.00           H  
ATOM   3113  H8    A 0 106      57.655 153.902  19.120  1.00  0.00           H  
ATOM   3114  H61   A 0 106      55.402 153.866  24.806  1.00  0.00           H  
ATOM   3115  H62   A 0 106      55.886 152.871  23.474  1.00  0.00           H  
ATOM   3116  H2    A 0 106      56.059 158.034  23.526  1.00  0.00           H  
ATOM   3117  P     U 0 107      62.587 156.317  19.148  1.00  0.00           P  
ATOM   3118  OP1   U 0 107      63.821 156.851  18.519  1.00  0.00           O  
ATOM   3119  OP2   U 0 107      62.449 154.854  19.354  1.00  0.00           O  
ATOM   3120  O5'   U 0 107      62.338 157.053  20.539  1.00  0.00           O  
ATOM   3121  C5'   U 0 107      62.063 158.462  20.576  1.00  0.00           C  
ATOM   3122  C4'   U 0 107      61.456 158.863  21.905  1.00  0.00           C  
ATOM   3123  O4'   U 0 107      60.131 158.295  22.053  1.00  0.00           O  
ATOM   3124  C3'   U 0 107      62.159 158.427  23.178  1.00  0.00           C  
ATOM   3125  O3'   U 0 107      63.287 159.222  23.483  1.00  0.00           O  
ATOM   3126  C2'   U 0 107      61.065 158.636  24.209  1.00  0.00           C  
ATOM   3127  O2'   U 0 107      60.907 160.003  24.537  1.00  0.00           O  
ATOM   3128  C1'   U 0 107      59.840 158.143  23.437  1.00  0.00           C  
ATOM   3129  N1    U 0 107      59.552 156.726  23.707  1.00  0.00           N  
ATOM   3130  C2    U 0 107      58.806 156.416  24.832  1.00  0.00           C  
ATOM   3131  O2    U 0 107      58.356 157.255  25.590  1.00  0.00           O  
ATOM   3132  N3    U 0 107      58.604 155.083  25.036  1.00  0.00           N  
ATOM   3133  C4    U 0 107      59.053 154.050  24.257  1.00  0.00           C  
ATOM   3134  O4    U 0 107      58.827 152.892  24.606  1.00  0.00           O  
ATOM   3135  C5    U 0 107      59.799 154.449  23.107  1.00  0.00           C  
ATOM   3136  C6    U 0 107      60.017 155.739  22.878  1.00  0.00           C  
ATOM   3137  H5'   U 0 107      61.423 158.689  19.842  1.00  0.00           H  
ATOM   3138 H5''   U 0 107      62.917 158.965  20.441  1.00  0.00           H  
ATOM   3139  H4'   U 0 107      61.372 159.859  21.921  1.00  0.00           H  
ATOM   3140  H3'   U 0 107      62.413 157.461  23.126  1.00  0.00           H  
ATOM   3141  H2'   U 0 107      61.226 158.083  25.026  1.00  0.00           H  
ATOM   3142 HO2'   U 0 107      60.180 160.101  25.217  1.00  0.00           H  
ATOM   3143  H1'   U 0 107      59.045 158.700  23.677  1.00  0.00           H  
ATOM   3144  H3    U 0 107      58.069 154.832  25.843  1.00  0.00           H  
ATOM   3145  H5    U 0 107      60.156 153.760  22.476  1.00  0.00           H  
ATOM   3146  H6    U 0 107      60.542 156.001  22.068  1.00  0.00           H  
ATOM   3147  P     U 0 108      64.658 158.510  23.900  1.00  0.00           P  
ATOM   3148  OP1   U 0 108      65.611 159.592  24.236  1.00  0.00           O  
ATOM   3149  OP2   U 0 108      65.014 157.523  22.849  1.00  0.00           O  
ATOM   3150  O5'   U 0 108      64.281 157.719  25.232  1.00  0.00           O  
ATOM   3151  C5'   U 0 108      63.669 158.396  26.350  1.00  0.00           C  
ATOM   3152  C4'   U 0 108      63.147 157.392  27.351  1.00  0.00           C  
ATOM   3153  O4'   U 0 108      62.066 156.628  26.756  1.00  0.00           O  
ATOM   3154  C3'   U 0 108      64.143 156.339  27.798  1.00  0.00           C  
ATOM   3155  O3'   U 0 108      64.983 156.832  28.829  1.00  0.00           O  
ATOM   3156  C2'   U 0 108      63.234 155.210  28.266  1.00  0.00           C  
ATOM   3157  O2'   U 0 108      62.697 155.417  29.557  1.00  0.00           O  
ATOM   3158  C1'   U 0 108      62.100 155.292  27.241  1.00  0.00           C  
ATOM   3159  N1    U 0 108      62.263 154.377  26.097  1.00  0.00           N  
ATOM   3160  C2    U 0 108      61.781 153.088  26.227  1.00  0.00           C  
ATOM   3161  O2    U 0 108      61.238 152.680  27.237  1.00  0.00           O  
ATOM   3162  N3    U 0 108      61.959 152.291  25.125  1.00  0.00           N  
ATOM   3163  C4    U 0 108      62.552 152.641  23.927  1.00  0.00           C  
ATOM   3164  O4    U 0 108      62.587 151.823  23.002  1.00  0.00           O  
ATOM   3165  C5    U 0 108      63.029 153.985  23.873  1.00  0.00           C  
ATOM   3166  C6    U 0 108      62.873 154.786  24.930  1.00  0.00           C  
ATOM   3167  H5'   U 0 108      62.910 158.958  26.020  1.00  0.00           H  
ATOM   3168 H5''   U 0 108      64.348 158.981  26.793  1.00  0.00           H  
ATOM   3169  H4'   U 0 108      62.802 157.878  28.154  1.00  0.00           H  
ATOM   3170  H3'   U 0 108      64.695 156.036  27.021  1.00  0.00           H  
ATOM   3171  H2'   U 0 108      63.702 154.328  28.211  1.00  0.00           H  
ATOM   3172 HO2'   U 0 108      62.113 154.644  29.803  1.00  0.00           H  
ATOM   3173  H1'   U 0 108      61.234 155.090  27.698  1.00  0.00           H  
ATOM   3174  H3    U 0 108      61.622 151.352  25.197  1.00  0.00           H  
ATOM   3175  H5    U 0 108      63.478 154.325  23.047  1.00  0.00           H  
ATOM   3176  H6    U 0 108      63.214 155.724  24.873  1.00  0.00           H  
ATOM   3177  P     U 0 109      66.478 156.263  28.979  1.00  0.00           P  
ATOM   3178  OP1   U 0 109      67.196 156.462  27.695  1.00  0.00           O  
ATOM   3179  OP2   U 0 109      66.397 154.905  29.559  1.00  0.00           O  
ATOM   3180  O5'   U 0 109      67.128 157.227  30.064  1.00  0.00           O  
ATOM   3181  C5'   U 0 109      67.366 158.618  29.778  1.00  0.00           C  
ATOM   3182  C4'   U 0 109      67.583 159.373  31.063  1.00  0.00           C  
ATOM   3183  O4'   U 0 109      66.326 159.519  31.767  1.00  0.00           O  
ATOM   3184  C3'   U 0 109      68.502 158.663  32.034  1.00  0.00           C  
ATOM   3185  O3'   U 0 109      69.848 158.986  31.751  1.00  0.00           O  
ATOM   3186  C2'   U 0 109      68.038 159.191  33.378  1.00  0.00           C  
ATOM   3187  O2'   U 0 109      68.576 160.470  33.648  1.00  0.00           O  
ATOM   3188  C1'   U 0 109      66.525 159.299  33.151  1.00  0.00           C  
ATOM   3189  N1    U 0 109      65.732 158.115  33.533  1.00  0.00           N  
ATOM   3190  C2    U 0 109      65.688 157.746  34.870  1.00  0.00           C  
ATOM   3191  O2    U 0 109      66.306 158.332  35.743  1.00  0.00           O  
ATOM   3192  N3    U 0 109      64.889 156.660  35.145  1.00  0.00           N  
ATOM   3193  C4    U 0 109      64.150 155.918  34.245  1.00  0.00           C  
ATOM   3194  O4    U 0 109      63.411 155.027  34.659  1.00  0.00           O  
ATOM   3195  C5    U 0 109      64.265 156.342  32.889  1.00  0.00           C  
ATOM   3196  C6    U 0 109      65.032 157.395  32.584  1.00  0.00           C  
ATOM   3197  H5'   U 0 109      66.575 158.999  29.299  1.00  0.00           H  
ATOM   3198 H5''   U 0 109      68.178 158.704  29.201  1.00  0.00           H  
ATOM   3199  H4'   U 0 109      67.954 160.278  30.857  1.00  0.00           H  
ATOM   3200  H3'   U 0 109      68.364 157.674  31.983  1.00  0.00           H  
ATOM   3201  H2'   U 0 109      68.249 158.547  34.113  1.00  0.00           H  
ATOM   3202 HO2'   U 0 109      68.251 160.787  34.539  1.00  0.00           H  
ATOM   3203  H1'   U 0 109      66.181 160.092  33.654  1.00  0.00           H  
ATOM   3204  H3    U 0 109      64.838 156.377  36.103  1.00  0.00           H  
ATOM   3205  H5    U 0 109      63.774 155.854  32.168  1.00  0.00           H  
ATOM   3206  H6    U 0 109      65.102 157.673  31.626  1.00  0.00           H  
ATOM   3207  P     C 0 110      70.944 157.822  31.671  1.00  0.00           P  
ATOM   3208  OP1   C 0 110      72.226 158.428  31.248  1.00  0.00           O  
ATOM   3209  OP2   C 0 110      70.393 156.667  30.915  1.00  0.00           O  
ATOM   3210  O5'   C 0 110      71.132 157.435  33.193  1.00  0.00           O  
ATOM   3211  C5'   C 0 110      71.705 158.378  34.096  1.00  0.00           C  
ATOM   3212  C4'   C 0 110      71.675 157.830  35.486  1.00  0.00           C  
ATOM   3213  O4'   C 0 110      70.303 157.740  35.933  1.00  0.00           O  
ATOM   3214  C3'   C 0 110      72.211 156.420  35.620  1.00  0.00           C  
ATOM   3215  O3'   C 0 110      73.612 156.462  35.753  1.00  0.00           O  
ATOM   3216  C2'   C 0 110      71.538 155.958  36.896  1.00  0.00           C  
ATOM   3217  O2'   C 0 110      72.162 156.534  38.022  1.00  0.00           O  
ATOM   3218  C1'   C 0 110      70.153 156.592  36.744  1.00  0.00           C  
ATOM   3219  N1    C 0 110      69.142 155.718  36.128  1.00  0.00           N  
ATOM   3220  C2    C 0 110      68.430 154.843  36.949  1.00  0.00           C  
ATOM   3221  O2    C 0 110      68.697 154.803  38.155  1.00  0.00           O  
ATOM   3222  N3    C 0 110      67.469 154.063  36.409  1.00  0.00           N  
ATOM   3223  C4    C 0 110      67.213 154.131  35.104  1.00  0.00           C  
ATOM   3224  N4    C 0 110      66.248 153.357  34.625  1.00  0.00           N  
ATOM   3225  C5    C 0 110      67.937 155.000  34.238  1.00  0.00           C  
ATOM   3226  C6    C 0 110      68.885 155.766  34.786  1.00  0.00           C  
ATOM   3227  H5'   C 0 110      71.181 159.229  34.063  1.00  0.00           H  
ATOM   3228 H5''   C 0 110      72.652 158.559  33.831  1.00  0.00           H  
ATOM   3229  H4'   C 0 110      72.184 158.439  36.095  1.00  0.00           H  
ATOM   3230  H3'   C 0 110      71.938 155.854  34.842  1.00  0.00           H  
ATOM   3231  H2'   C 0 110      71.492 154.961  36.959  1.00  0.00           H  
ATOM   3232 HO2'   C 0 110      71.705 156.218  38.854  1.00  0.00           H  
ATOM   3233  H1'   C 0 110      69.828 156.875  37.646  1.00  0.00           H  
ATOM   3234  H41   C 0 110      66.026 153.380  33.650  1.00  0.00           H  
ATOM   3235  H42   C 0 110      65.742 152.751  35.239  1.00  0.00           H  
ATOM   3236  H5    C 0 110      67.743 155.035  33.258  1.00  0.00           H  
ATOM   3237  H6    C 0 110      69.415 156.384  34.205  1.00  0.00           H  
ATOM   3238  P     C 0 111      74.479 155.166  35.417  1.00  0.00           P  
ATOM   3239  OP1   C 0 111      75.902 155.513  35.619  1.00  0.00           O  
ATOM   3240  OP2   C 0 111      74.035 154.651  34.106  1.00  0.00           O  
ATOM   3241  O5'   C 0 111      74.063 154.121  36.541  1.00  0.00           O  
ATOM   3242  C5'   C 0 111      74.590 154.210  37.873  1.00  0.00           C  
ATOM   3243  C4'   C 0 111      73.994 153.126  38.738  1.00  0.00           C  
ATOM   3244  O4'   C 0 111      72.547 153.250  38.743  1.00  0.00           O  
ATOM   3245  C3'   C 0 111      74.238 151.689  38.302  1.00  0.00           C  
ATOM   3246  O3'   C 0 111      75.500 151.238  38.778  1.00  0.00           O  
ATOM   3247  C2'   C 0 111      73.102 150.948  38.997  1.00  0.00           C  
ATOM   3248  O2'   C 0 111      73.350 150.684  40.358  1.00  0.00           O  
ATOM   3249  C1'   C 0 111      71.965 151.967  38.910  1.00  0.00           C  
ATOM   3250  N1    C 0 111      71.066 151.685  37.781  1.00  0.00           N  
ATOM   3251  C2    C 0 111      70.055 150.723  37.955  1.00  0.00           C  
ATOM   3252  O2    C 0 111      69.916 150.189  39.071  1.00  0.00           O  
ATOM   3253  N3    C 0 111      69.252 150.412  36.904  1.00  0.00           N  
ATOM   3254  C4    C 0 111      69.415 151.033  35.732  1.00  0.00           C  
ATOM   3255  N4    C 0 111      68.606 150.698  34.730  1.00  0.00           N  
ATOM   3256  C5    C 0 111      70.418 152.028  35.536  1.00  0.00           C  
ATOM   3257  C6    C 0 111      71.212 152.322  36.576  1.00  0.00           C  
ATOM   3258  H5'   C 0 111      74.364 155.104  38.260  1.00  0.00           H  
ATOM   3259 H5''   C 0 111      75.584 154.101  37.844  1.00  0.00           H  
ATOM   3260  H4'   C 0 111      74.330 153.240  39.673  1.00  0.00           H  
ATOM   3261  H3'   C 0 111      74.174 151.598  37.308  1.00  0.00           H  
ATOM   3262  H2'   C 0 111      72.869 150.109  38.506  1.00  0.00           H  
ATOM   3263 HO2'   C 0 111      72.569 150.198  40.751  1.00  0.00           H  
ATOM   3264  H1'   C 0 111      71.441 151.950  39.762  1.00  0.00           H  
ATOM   3265  H41   C 0 111      68.701 151.144  33.840  1.00  0.00           H  
ATOM   3266  H42   C 0 111      67.903 150.001  34.867  1.00  0.00           H  
ATOM   3267  H5    C 0 111      70.525 152.489  34.655  1.00  0.00           H  
ATOM   3268  H6    C 0 111      71.923 153.018  36.471  1.00  0.00           H  
ATOM   3269  P     G 0 112      76.226 149.987  38.087  1.00  0.00           P  
ATOM   3270  OP1   G 0 112      77.228 149.467  39.033  1.00  0.00           O  
ATOM   3271  OP2   G 0 112      76.654 150.399  36.739  1.00  0.00           O  
ATOM   3272  O5'   G 0 112      75.084 148.885  37.966  1.00  0.00           O  
ATOM   3273  C5'   G 0 112      74.654 148.123  39.120  1.00  0.00           C  
ATOM   3274  C4'   G 0 112      73.507 147.207  38.756  1.00  0.00           C  
ATOM   3275  O4'   G 0 112      72.412 147.988  38.214  1.00  0.00           O  
ATOM   3276  C3'   G 0 112      73.802 146.178  37.680  1.00  0.00           C  
ATOM   3277  O3'   G 0 112      74.372 145.032  38.263  1.00  0.00           O  
ATOM   3278  C2'   G 0 112      72.418 145.870  37.142  1.00  0.00           C  
ATOM   3279  O2'   G 0 112      71.692 145.013  38.000  1.00  0.00           O  
ATOM   3280  C1'   G 0 112      71.772 147.254  37.182  1.00  0.00           C  
ATOM   3281  N9    G 0 112      71.911 148.004  35.936  1.00  0.00           N  
ATOM   3282  C8    G 0 112      72.929 148.862  35.593  1.00  0.00           C  
ATOM   3283  N7    G 0 112      72.747 149.433  34.434  1.00  0.00           N  
ATOM   3284  C5    G 0 112      71.545 148.913  33.979  1.00  0.00           C  
ATOM   3285  C6    G 0 112      70.832 149.174  32.792  1.00  0.00           C  
ATOM   3286  O6    G 0 112      71.120 149.949  31.880  1.00  0.00           O  
ATOM   3287  N1    G 0 112      69.667 148.421  32.721  1.00  0.00           N  
ATOM   3288  C2    G 0 112      69.242 147.531  33.673  1.00  0.00           C  
ATOM   3289  N2    G 0 112      68.099 146.880  33.414  1.00  0.00           N  
ATOM   3290  N3    G 0 112      69.893 147.292  34.794  1.00  0.00           N  
ATOM   3291  C4    G 0 112      71.027 148.013  34.882  1.00  0.00           C  
ATOM   3292  H5'   G 0 112      74.357 148.753  39.837  1.00  0.00           H  
ATOM   3293 H5''   G 0 112      75.420 147.574  39.455  1.00  0.00           H  
ATOM   3294  H4'   G 0 112      73.193 146.735  39.580  1.00  0.00           H  
ATOM   3295  H3'   G 0 112      74.393 146.556  36.968  1.00  0.00           H  
ATOM   3296  H2'   G 0 112      72.458 145.510  36.210  1.00  0.00           H  
ATOM   3297 HO2'   G 0 112      70.789 144.837  37.609  1.00  0.00           H  
ATOM   3298  H1'   G 0 112      70.801 147.157  37.401  1.00  0.00           H  
ATOM   3299  H8    G 0 112      73.727 149.031  36.172  1.00  0.00           H  
ATOM   3300  H1    G 0 112      69.093 148.537  31.911  1.00  0.00           H  
ATOM   3301  H21   G 0 112      67.605 147.056  32.562  1.00  0.00           H  
ATOM   3302  H22   G 0 112      67.740 146.218  34.072  1.00  0.00           H  
ATOM   3303  P     A 0 113      75.810 144.531  37.790  1.00  0.00           P  
ATOM   3304  OP1   A 0 113      76.327 143.646  38.866  1.00  0.00           O  
ATOM   3305  OP2   A 0 113      76.589 145.718  37.383  1.00  0.00           O  
ATOM   3306  O5'   A 0 113      75.507 143.647  36.503  1.00  0.00           O  
ATOM   3307  C5'   A 0 113      75.068 142.287  36.655  1.00  0.00           C  
ATOM   3308  C4'   A 0 113      75.571 141.426  35.523  1.00  0.00           C  
ATOM   3309  O4'   A 0 113      74.692 141.512  34.377  1.00  0.00           O  
ATOM   3310  C3'   A 0 113      76.907 141.805  34.925  1.00  0.00           C  
ATOM   3311  O3'   A 0 113      77.990 141.426  35.758  1.00  0.00           O  
ATOM   3312  C2'   A 0 113      76.895 141.024  33.613  1.00  0.00           C  
ATOM   3313  O2'   A 0 113      77.306 139.686  33.806  1.00  0.00           O  
ATOM   3314  C1'   A 0 113      75.406 141.084  33.229  1.00  0.00           C  
ATOM   3315  N9    A 0 113      75.054 141.969  32.115  1.00  0.00           N  
ATOM   3316  C8    A 0 113      75.661 143.135  31.725  1.00  0.00           C  
ATOM   3317  N7    A 0 113      75.098 143.702  30.687  1.00  0.00           N  
ATOM   3318  C5    A 0 113      74.053 142.851  30.366  1.00  0.00           C  
ATOM   3319  C6    A 0 113      73.084 142.882  29.347  1.00  0.00           C  
ATOM   3320  N6    A 0 113      73.007 143.841  28.423  1.00  0.00           N  
ATOM   3321  N1    A 0 113      72.186 141.878  29.307  1.00  0.00           N  
ATOM   3322  C2    A 0 113      72.266 140.912  30.225  1.00  0.00           C  
ATOM   3323  N3    A 0 113      73.131 140.768  31.225  1.00  0.00           N  
ATOM   3324  C4    A 0 113      74.011 141.781  31.240  1.00  0.00           C  
ATOM   3325  H5'   A 0 113      74.068 142.265  36.663  1.00  0.00           H  
ATOM   3326 H5''   A 0 113      75.416 141.926  37.520  1.00  0.00           H  
ATOM   3327  H4'   A 0 113      75.611 140.475  35.831  1.00  0.00           H  
ATOM   3328  H3'   A 0 113      76.938 142.788  34.742  1.00  0.00           H  
ATOM   3329  H2'   A 0 113      77.461 141.476  32.923  1.00  0.00           H  
ATOM   3330 HO2'   A 0 113      77.288 139.202  32.931  1.00  0.00           H  
ATOM   3331  H1'   A 0 113      75.104 140.158  33.000  1.00  0.00           H  
ATOM   3332  H8    A 0 113      76.460 143.517  32.190  1.00  0.00           H  
ATOM   3333  H61   A 0 113      72.293 143.805  27.724  1.00  0.00           H  
ATOM   3334  H62   A 0 113      73.663 144.596  28.430  1.00  0.00           H  
ATOM   3335  H2    A 0 113      71.576 140.192  30.150  1.00  0.00           H  
ATOM   3336  P     A 0 114      79.468 141.939  35.414  1.00  0.00           P  
ATOM   3337  OP1   A 0 114      80.104 140.962  34.486  1.00  0.00           O  
ATOM   3338  OP2   A 0 114      80.126 142.258  36.700  1.00  0.00           O  
ATOM   3339  O5'   A 0 114      79.210 143.293  34.618  1.00  0.00           O  
ATOM   3340  C5'   A 0 114      78.859 144.516  35.292  1.00  0.00           C  
ATOM   3341  C4'   A 0 114      78.757 145.632  34.283  1.00  0.00           C  
ATOM   3342  O4'   A 0 114      77.570 145.417  33.467  1.00  0.00           O  
ATOM   3343  C3'   A 0 114      78.630 147.049  34.838  1.00  0.00           C  
ATOM   3344  O3'   A 0 114      79.296 147.954  33.958  1.00  0.00           O  
ATOM   3345  C2'   A 0 114      77.130 147.308  34.719  1.00  0.00           C  
ATOM   3346  O2'   A 0 114      76.778 148.670  34.614  1.00  0.00           O  
ATOM   3347  C1'   A 0 114      76.837 146.616  33.399  1.00  0.00           C  
ATOM   3348  N9    A 0 114      75.430 146.322  33.149  1.00  0.00           N  
ATOM   3349  C8    A 0 114      74.612 145.431  33.781  1.00  0.00           C  
ATOM   3350  N7    A 0 114      73.388 145.414  33.312  1.00  0.00           N  
ATOM   3351  C5    A 0 114      73.403 146.361  32.301  1.00  0.00           C  
ATOM   3352  C6    A 0 114      72.407 146.824  31.417  1.00  0.00           C  
ATOM   3353  N6    A 0 114      71.155 146.369  31.402  1.00  0.00           N  
ATOM   3354  N1    A 0 114      72.749 147.785  30.535  1.00  0.00           N  
ATOM   3355  C2    A 0 114      74.006 148.239  30.541  1.00  0.00           C  
ATOM   3356  N3    A 0 114      75.029 147.880  31.316  1.00  0.00           N  
ATOM   3357  C4    A 0 114      74.655 146.927  32.188  1.00  0.00           C  
ATOM   3358  H5'   A 0 114      79.563 144.739  35.966  1.00  0.00           H  
ATOM   3359 H5''   A 0 114      77.979 144.402  35.754  1.00  0.00           H  
ATOM   3360  H4'   A 0 114      79.560 145.596  33.689  1.00  0.00           H  
ATOM   3361  H3'   A 0 114      78.957 147.121  35.780  1.00  0.00           H  
ATOM   3362  H2'   A 0 114      76.633 146.869  35.468  1.00  0.00           H  
ATOM   3363 HO2'   A 0 114      75.784 148.753  34.540  1.00  0.00           H  
ATOM   3364  H1'   A 0 114      77.193 147.175  32.650  1.00  0.00           H  
ATOM   3365  H8    A 0 114      74.918 144.846  34.532  1.00  0.00           H  
ATOM   3366  H61   A 0 114      70.496 146.740  30.748  1.00  0.00           H  
ATOM   3367  H62   A 0 114      70.874 145.656  32.045  1.00  0.00           H  
ATOM   3368  H2    A 0 114      74.208 148.950  29.867  1.00  0.00           H  
ATOM   3369  P     U 0 115      80.889 148.142  34.036  1.00  0.00           P  
ATOM   3370  OP1   U 0 115      81.474 147.119  34.930  1.00  0.00           O  
ATOM   3371  OP2   U 0 115      81.157 149.577  34.287  1.00  0.00           O  
ATOM   3372  O5'   U 0 115      81.347 147.801  32.550  1.00  0.00           O  
ATOM   3373  C5'   U 0 115      82.624 148.224  32.023  1.00  0.00           C  
ATOM   3374  C4'   U 0 115      82.616 148.126  30.509  1.00  0.00           C  
ATOM   3375  O4'   U 0 115      82.414 146.740  30.124  1.00  0.00           O  
ATOM   3376  C3'   U 0 115      81.505 148.912  29.821  1.00  0.00           C  
ATOM   3377  O3'   U 0 115      81.920 149.301  28.511  1.00  0.00           O  
ATOM   3378  C2'   U 0 115      80.393 147.877  29.719  1.00  0.00           C  
ATOM   3379  O2'   U 0 115      79.471 148.166  28.688  1.00  0.00           O  
ATOM   3380  C1'   U 0 115      81.191 146.607  29.424  1.00  0.00           C  
ATOM   3381  N1    U 0 115      80.527 145.377  29.889  1.00  0.00           N  
ATOM   3382  C2    U 0 115      79.690 144.704  29.010  1.00  0.00           C  
ATOM   3383  O2    U 0 115      79.487 145.067  27.865  1.00  0.00           O  
ATOM   3384  N3    U 0 115      79.100 143.581  29.525  1.00  0.00           N  
ATOM   3385  C4    U 0 115      79.255 143.063  30.793  1.00  0.00           C  
ATOM   3386  O4    U 0 115      78.623 142.056  31.118  1.00  0.00           O  
ATOM   3387  C5    U 0 115      80.137 143.802  31.633  1.00  0.00           C  
ATOM   3388  C6    U 0 115      80.727 144.905  31.167  1.00  0.00           C  
ATOM   3389  H5'   U 0 115      83.345 147.636  32.390  1.00  0.00           H  
ATOM   3390 H5''   U 0 115      82.797 149.171  32.293  1.00  0.00           H  
ATOM   3391  H4'   U 0 115      83.500 148.436  30.158  1.00  0.00           H  
ATOM   3392  H3'   U 0 115      81.223 149.701  30.366  1.00  0.00           H  
ATOM   3393  H2'   U 0 115      79.918 147.792  30.595  1.00  0.00           H  
ATOM   3394 HO2'   U 0 115      78.765 147.459  28.665  1.00  0.00           H  
ATOM   3395  H1'   U 0 115      81.370 146.542  28.442  1.00  0.00           H  
ATOM   3396  H3    U 0 115      78.488 143.080  28.913  1.00  0.00           H  
ATOM   3397  H5    U 0 115      80.313 143.496  32.568  1.00  0.00           H  
ATOM   3398  H6    U 0 115      81.341 145.411  31.773  1.00  0.00           H  
ATOM   3399  P     G 0 116      82.190 150.853  28.176  1.00  0.00           P  
ATOM   3400  OP1   G 0 116      81.198 151.726  28.861  1.00  0.00           O  
ATOM   3401  OP2   G 0 116      82.326 150.914  26.701  1.00  0.00           O  
ATOM   3402  O5'   G 0 116      83.612 151.140  28.824  1.00  0.00           O  
ATOM   3403  C5'   G 0 116      84.809 150.642  28.215  1.00  0.00           C  
ATOM   3404  C4'   G 0 116      85.970 151.494  28.634  1.00  0.00           C  
ATOM   3405  O4'   G 0 116      85.701 152.857  28.230  1.00  0.00           O  
ATOM   3406  C3'   G 0 116      86.141 151.558  30.137  1.00  0.00           C  
ATOM   3407  O3'   G 0 116      86.960 150.488  30.564  1.00  0.00           O  
ATOM   3408  C2'   G 0 116      86.769 152.927  30.343  1.00  0.00           C  
ATOM   3409  O2'   G 0 116      88.147 152.945  30.042  1.00  0.00           O  
ATOM   3410  C1'   G 0 116      86.041 153.744  29.279  1.00  0.00           C  
ATOM   3411  N9    G 0 116      84.812 154.392  29.721  1.00  0.00           N  
ATOM   3412  C8    G 0 116      83.528 154.046  29.369  1.00  0.00           C  
ATOM   3413  N7    G 0 116      82.627 154.846  29.867  1.00  0.00           N  
ATOM   3414  C5    G 0 116      83.356 155.764  30.604  1.00  0.00           C  
ATOM   3415  C6    G 0 116      82.921 156.865  31.359  1.00  0.00           C  
ATOM   3416  O6    G 0 116      81.773 157.269  31.525  1.00  0.00           O  
ATOM   3417  N1    G 0 116      83.983 157.526  31.956  1.00  0.00           N  
ATOM   3418  C2    G 0 116      85.301 157.170  31.831  1.00  0.00           C  
ATOM   3419  N2    G 0 116      86.179 157.935  32.485  1.00  0.00           N  
ATOM   3420  N3    G 0 116      85.725 156.141  31.118  1.00  0.00           N  
ATOM   3421  C4    G 0 116      84.706 155.488  30.537  1.00  0.00           C  
ATOM   3422  H5'   G 0 116      84.715 150.672  27.220  1.00  0.00           H  
ATOM   3423 H5''   G 0 116      84.965 149.698  28.507  1.00  0.00           H  
ATOM   3424  H4'   G 0 116      86.811 151.166  28.204  1.00  0.00           H  
ATOM   3425  H3'   G 0 116      85.250 151.514  30.589  1.00  0.00           H  
ATOM   3426  H2'   G 0 116      86.590 153.278  31.262  1.00  0.00           H  
ATOM   3427 HO2'   G 0 116      88.509 153.865  30.194  1.00  0.00           H  
ATOM   3428  H1'   G 0 116      86.664 154.441  28.924  1.00  0.00           H  
ATOM   3429  H8    G 0 116      83.308 153.261  28.790  1.00  0.00           H  
ATOM   3430  H1    G 0 116      83.772 158.324  32.521  1.00  0.00           H  
ATOM   3431  H21   G 0 116      85.859 158.714  33.025  1.00  0.00           H  
ATOM   3432  H22   G 0 116      87.156 157.729  32.435  1.00  0.00           H  
ATOM   3433  P     A 0 117      86.758 149.863  32.025  1.00  0.00           P  
ATOM   3434  OP1   A 0 117      87.739 148.750  32.115  1.00  0.00           O  
ATOM   3435  OP2   A 0 117      85.313 149.595  32.236  1.00  0.00           O  
ATOM   3436  O5'   A 0 117      87.189 151.030  33.022  1.00  0.00           O  
ATOM   3437  C5'   A 0 117      88.566 151.435  33.135  1.00  0.00           C  
ATOM   3438  C4'   A 0 117      88.698 152.577  34.110  1.00  0.00           C  
ATOM   3439  O4'   A 0 117      88.068 153.768  33.573  1.00  0.00           O  
ATOM   3440  C3'   A 0 117      87.989 152.366  35.427  1.00  0.00           C  
ATOM   3441  O3'   A 0 117      88.732 151.530  36.302  1.00  0.00           O  
ATOM   3442  C2'   A 0 117      87.808 153.795  35.927  1.00  0.00           C  
ATOM   3443  O2'   A 0 117      88.979 154.356  36.490  1.00  0.00           O  
ATOM   3444  C1'   A 0 117      87.475 154.517  34.623  1.00  0.00           C  
ATOM   3445  N9    A 0 117      86.038 154.593  34.373  1.00  0.00           N  
ATOM   3446  C8    A 0 117      85.271 153.761  33.596  1.00  0.00           C  
ATOM   3447  N7    A 0 117      84.004 154.091  33.555  1.00  0.00           N  
ATOM   3448  C5    A 0 117      83.929 155.217  34.359  1.00  0.00           C  
ATOM   3449  C6    A 0 117      82.856 156.055  34.716  1.00  0.00           C  
ATOM   3450  N6    A 0 117      81.605 155.890  34.276  1.00  0.00           N  
ATOM   3451  N1    A 0 117      83.115 157.087  35.546  1.00  0.00           N  
ATOM   3452  C2    A 0 117      84.373 157.261  35.975  1.00  0.00           C  
ATOM   3453  N3    A 0 117      85.468 156.548  35.700  1.00  0.00           N  
ATOM   3454  C4    A 0 117      85.174 155.531  34.877  1.00  0.00           C  
ATOM   3455  H5'   A 0 117      88.898 151.727  32.238  1.00  0.00           H  
ATOM   3456 H5''   A 0 117      89.112 150.662  33.457  1.00  0.00           H  
ATOM   3457  H4'   A 0 117      89.666 152.760  34.279  1.00  0.00           H  
ATOM   3458  H3'   A 0 117      87.092 151.957  35.259  1.00  0.00           H  
ATOM   3459  H2'   A 0 117      87.043 153.852  36.569  1.00  0.00           H  
ATOM   3460 HO2'   A 0 117      88.788 155.289  36.795  1.00  0.00           H  
ATOM   3461  H1'   A 0 117      87.863 155.439  34.640  1.00  0.00           H  
ATOM   3462  H8    A 0 117      85.646 152.974  33.106  1.00  0.00           H  
ATOM   3463  H61   A 0 117      80.885 156.521  34.567  1.00  0.00           H  
ATOM   3464  H62   A 0 117      81.388 155.136  33.656  1.00  0.00           H  
ATOM   3465  H2    A 0 117      84.511 158.037  36.590  1.00  0.00           H  
ATOM   3466  P     G 0 118      87.951 150.547  37.300  1.00  0.00           P  
ATOM   3467  OP1   G 0 118      88.973 149.700  37.977  1.00  0.00           O  
ATOM   3468  OP2   G 0 118      86.829 149.908  36.561  1.00  0.00           O  
ATOM   3469  O5'   G 0 118      87.340 151.528  38.392  1.00  0.00           O  
ATOM   3470  C5'   G 0 118      88.192 152.092  39.380  1.00  0.00           C  
ATOM   3471  C4'   G 0 118      87.546 153.288  40.010  1.00  0.00           C  
ATOM   3472  O4'   G 0 118      87.025 154.148  38.968  1.00  0.00           O  
ATOM   3473  C3'   G 0 118      86.318 153.059  40.864  1.00  0.00           C  
ATOM   3474  O3'   G 0 118      86.637 152.577  42.152  1.00  0.00           O  
ATOM   3475  C2'   G 0 118      85.772 154.470  40.944  1.00  0.00           C  
ATOM   3476  O2'   G 0 118      86.566 155.276  41.795  1.00  0.00           O  
ATOM   3477  C1'   G 0 118      85.966 154.933  39.500  1.00  0.00           C  
ATOM   3478  N9    G 0 118      84.762 154.710  38.705  1.00  0.00           N  
ATOM   3479  C8    G 0 118      84.585 153.812  37.678  1.00  0.00           C  
ATOM   3480  N7    G 0 118      83.378 153.834  37.183  1.00  0.00           N  
ATOM   3481  C5    G 0 118      82.721 154.807  37.924  1.00  0.00           C  
ATOM   3482  C6    G 0 118      81.377 155.268  37.856  1.00  0.00           C  
ATOM   3483  O6    G 0 118      80.470 154.899  37.101  1.00  0.00           O  
ATOM   3484  N1    G 0 118      81.131 156.258  38.798  1.00  0.00           N  
ATOM   3485  C2    G 0 118      82.052 156.742  39.691  1.00  0.00           C  
ATOM   3486  N2    G 0 118      81.621 157.697  40.526  1.00  0.00           N  
ATOM   3487  N3    G 0 118      83.304 156.322  39.763  1.00  0.00           N  
ATOM   3488  C4    G 0 118      83.565 155.361  38.860  1.00  0.00           C  
ATOM   3489  H5'   G 0 118      89.052 152.370  38.953  1.00  0.00           H  
ATOM   3490 H5''   G 0 118      88.376 151.408  40.085  1.00  0.00           H  
ATOM   3491  H4'   G 0 118      88.228 153.790  40.541  1.00  0.00           H  
ATOM   3492  H3'   G 0 118      85.671 152.451  40.404  1.00  0.00           H  
ATOM   3493  H2'   G 0 118      84.809 154.482  41.212  1.00  0.00           H  
ATOM   3494 HO2'   G 0 118      86.185 156.200  41.830  1.00  0.00           H  
ATOM   3495  H1'   G 0 118      86.215 155.901  39.481  1.00  0.00           H  
ATOM   3496  H8    G 0 118      85.307 153.205  37.345  1.00  0.00           H  
ATOM   3497  H1    G 0 118      80.211 156.648  38.827  1.00  0.00           H  
ATOM   3498  H21   G 0 118      80.675 158.016  40.475  1.00  0.00           H  
ATOM   3499  H22   G 0 118      82.246 158.090  41.201  1.00  0.00           H  
ATOM   3500  P     A 0 119      85.575 151.660  42.934  1.00  0.00           P  
ATOM   3501  OP1   A 0 119      86.253 151.268  44.201  1.00  0.00           O  
ATOM   3502  OP2   A 0 119      85.051 150.607  42.027  1.00  0.00           O  
ATOM   3503  O5'   A 0 119      84.354 152.636  43.251  1.00  0.00           O  
ATOM   3504  C5'   A 0 119      84.415 153.525  44.371  1.00  0.00           C  
ATOM   3505  C4'   A 0 119      83.160 154.349  44.464  1.00  0.00           C  
ATOM   3506  O4'   A 0 119      82.870 154.904  43.163  1.00  0.00           O  
ATOM   3507  C3'   A 0 119      81.880 153.631  44.841  1.00  0.00           C  
ATOM   3508  O3'   A 0 119      81.822 153.472  46.256  1.00  0.00           O  
ATOM   3509  C2'   A 0 119      80.823 154.598  44.319  1.00  0.00           C  
ATOM   3510  O2'   A 0 119      80.646 155.726  45.147  1.00  0.00           O  
ATOM   3511  C1'   A 0 119      81.474 155.074  43.022  1.00  0.00           C  
ATOM   3512  N9    A 0 119      81.047 154.314  41.857  1.00  0.00           N  
ATOM   3513  C8    A 0 119      81.780 153.430  41.107  1.00  0.00           C  
ATOM   3514  N7    A 0 119      81.110 152.899  40.115  1.00  0.00           N  
ATOM   3515  C5    A 0 119      79.852 153.475  40.219  1.00  0.00           C  
ATOM   3516  C6    A 0 119      78.685 153.327  39.464  1.00  0.00           C  
ATOM   3517  N6    A 0 119      78.595 152.547  38.384  1.00  0.00           N  
ATOM   3518  N1    A 0 119      77.597 154.027  39.853  1.00  0.00           N  
ATOM   3519  C2    A 0 119      77.697 154.832  40.919  1.00  0.00           C  
ATOM   3520  N3    A 0 119      78.744 155.068  41.695  1.00  0.00           N  
ATOM   3521  C4    A 0 119      79.801 154.347  41.288  1.00  0.00           C  
ATOM   3522  H5'   A 0 119      85.201 154.134  44.264  1.00  0.00           H  
ATOM   3523 H5''   A 0 119      84.520 152.990  45.209  1.00  0.00           H  
ATOM   3524  H4'   A 0 119      83.312 155.098  45.109  1.00  0.00           H  
ATOM   3525  H3'   A 0 119      81.816 152.747  44.378  1.00  0.00           H  
ATOM   3526  H2'   A 0 119      79.955 154.133  44.144  1.00  0.00           H  
ATOM   3527 HO2'   A 0 119      79.944 156.320  44.755  1.00  0.00           H  
ATOM   3528  H1'   A 0 119      81.269 156.043  42.882  1.00  0.00           H  
ATOM   3529  H8    A 0 119      82.737 153.211  41.300  1.00  0.00           H  
ATOM   3530  H61   A 0 119      77.731 152.482  37.885  1.00  0.00           H  
ATOM   3531  H62   A 0 119      79.392 152.028  38.075  1.00  0.00           H  
ATOM   3532  H2    A 0 119      76.862 155.325  41.164  1.00  0.00           H  
ATOM   3533  P     A 0 120      80.701 152.529  46.920  1.00  0.00           P  
ATOM   3534  OP1   A 0 120      80.997 152.409  48.368  1.00  0.00           O  
ATOM   3535  OP2   A 0 120      80.576 151.304  46.089  1.00  0.00           O  
ATOM   3536  O5'   A 0 120      79.366 153.383  46.800  1.00  0.00           O  
ATOM   3537  C5'   A 0 120      78.347 153.005  45.880  1.00  0.00           C  
ATOM   3538  C4'   A 0 120      77.013 152.957  46.572  1.00  0.00           C  
ATOM   3539  O4'   A 0 120      77.155 152.281  47.847  1.00  0.00           O  
ATOM   3540  C3'   A 0 120      76.360 154.275  46.949  1.00  0.00           C  
ATOM   3541  O3'   A 0 120      75.718 154.832  45.805  1.00  0.00           O  
ATOM   3542  C2'   A 0 120      75.343 153.789  47.970  1.00  0.00           C  
ATOM   3543  O2'   A 0 120      74.288 153.075  47.357  1.00  0.00           O  
ATOM   3544  C1'   A 0 120      76.169 152.758  48.742  1.00  0.00           C  
ATOM   3545  N9    A 0 120      76.833 153.318  49.920  1.00  0.00           N  
ATOM   3546  C8    A 0 120      78.094 153.065  50.405  1.00  0.00           C  
ATOM   3547  N7    A 0 120      78.388 153.744  51.489  1.00  0.00           N  
ATOM   3548  C5    A 0 120      77.244 154.490  51.734  1.00  0.00           C  
ATOM   3549  C6    A 0 120      76.910 155.405  52.740  1.00  0.00           C  
ATOM   3550  N6    A 0 120      77.721 155.732  53.744  1.00  0.00           N  
ATOM   3551  N1    A 0 120      75.689 155.976  52.690  1.00  0.00           N  
ATOM   3552  C2    A 0 120      74.862 155.633  51.702  1.00  0.00           C  
ATOM   3553  N3    A 0 120      75.054 154.779  50.707  1.00  0.00           N  
ATOM   3554  C4    A 0 120      76.281 154.236  50.780  1.00  0.00           C  
ATOM   3555  H5'   A 0 120      78.558 152.102  45.507  1.00  0.00           H  
ATOM   3556 H5''   A 0 120      78.309 153.673  45.136  1.00  0.00           H  
ATOM   3557  H4'   A 0 120      76.376 152.436  46.003  1.00  0.00           H  
ATOM   3558  H3'   A 0 120      77.016 154.912  47.353  1.00  0.00           H  
ATOM   3559  H2'   A 0 120      75.011 154.527  48.557  1.00  0.00           H  
ATOM   3560 HO2'   A 0 120      73.640 152.772  48.056  1.00  0.00           H  
ATOM   3561  H1'   A 0 120      75.579 152.001  49.021  1.00  0.00           H  
ATOM   3562  H8    A 0 120      78.728 152.424  49.973  1.00  0.00           H  
ATOM   3563  H61   A 0 120      77.423 156.394  54.432  1.00  0.00           H  
ATOM   3564  H62   A 0 120      78.628 155.316  53.810  1.00  0.00           H  
ATOM   3565  H2    A 0 120      73.970 156.084  51.713  1.00  0.00           H  
ATOM   3566  P     U 0 121      75.362 156.396  45.753  1.00  0.00           P  
ATOM   3567  OP1   U 0 121      76.614 157.129  45.440  1.00  0.00           O  
ATOM   3568  OP2   U 0 121      74.599 156.743  46.972  1.00  0.00           O  
ATOM   3569  O5'   U 0 121      74.395 156.520  44.492  1.00  0.00           O  
ATOM   3570  C5'   U 0 121      74.907 156.418  43.139  1.00  0.00           C  
ATOM   3571  C4'   U 0 121      73.787 156.080  42.173  1.00  0.00           C  
ATOM   3572  O4'   U 0 121      73.358 154.719  42.394  1.00  0.00           O  
ATOM   3573  C3'   U 0 121      72.518 156.914  42.309  1.00  0.00           C  
ATOM   3574  O3'   U 0 121      72.622 158.093  41.509  1.00  0.00           O  
ATOM   3575  C2'   U 0 121      71.430 155.999  41.758  1.00  0.00           C  
ATOM   3576  O2'   U 0 121      71.247 156.138  40.367  1.00  0.00           O  
ATOM   3577  C1'   U 0 121      71.983 154.606  42.081  1.00  0.00           C  
ATOM   3578  N1    U 0 121      71.304 153.885  43.165  1.00  0.00           N  
ATOM   3579  C2    U 0 121      70.329 152.965  42.815  1.00  0.00           C  
ATOM   3580  O2    U 0 121      70.030 152.712  41.658  1.00  0.00           O  
ATOM   3581  N3    U 0 121      69.714 152.349  43.871  1.00  0.00           N  
ATOM   3582  C4    U 0 121      69.964 152.550  45.206  1.00  0.00           C  
ATOM   3583  O4    U 0 121      69.225 152.030  46.037  1.00  0.00           O  
ATOM   3584  C5    U 0 121      71.000 153.491  45.485  1.00  0.00           C  
ATOM   3585  C6    U 0 121      71.617 154.113  44.482  1.00  0.00           C  
ATOM   3586  H5'   U 0 121      75.601 155.699  43.103  1.00  0.00           H  
ATOM   3587 H5''   U 0 121      75.317 157.291  42.875  1.00  0.00           H  
ATOM   3588  H4'   U 0 121      74.130 156.163  41.237  1.00  0.00           H  
ATOM   3589  H3'   U 0 121      72.342 157.145  43.266  1.00  0.00           H  
ATOM   3590  H2'   U 0 121      70.568 156.153  42.240  1.00  0.00           H  
ATOM   3591 HO2'   U 0 121      70.525 155.517  40.062  1.00  0.00           H  
ATOM   3592  H1'   U 0 121      71.906 154.050  41.253  1.00  0.00           H  
ATOM   3593  H3    U 0 121      69.006 151.680  43.646  1.00  0.00           H  
ATOM   3594  H5    U 0 121      71.262 153.683  46.431  1.00  0.00           H  
ATOM   3595  H6    U 0 121      72.337 154.773  44.697  1.00  0.00           H  
ATOM   3596  P     C 0 122      71.721 159.382  41.837  1.00  0.00           P  
ATOM   3597  OP1   C 0 122      70.757 159.036  42.909  1.00  0.00           O  
ATOM   3598  OP2   C 0 122      71.210 159.907  40.552  1.00  0.00           O  
ATOM   3599  O5'   C 0 122      72.787 160.415  42.413  1.00  0.00           O  
ATOM   3600  C5'   C 0 122      73.730 161.069  41.540  1.00  0.00           C  
ATOM   3601  C4'   C 0 122      75.124 160.944  42.092  1.00  0.00           C  
ATOM   3602  O4'   C 0 122      75.502 159.546  42.079  1.00  0.00           O  
ATOM   3603  C3'   C 0 122      76.222 161.591  41.269  1.00  0.00           C  
ATOM   3604  O3'   C 0 122      76.344 162.984  41.490  1.00  0.00           O  
ATOM   3605  C2'   C 0 122      77.454 160.847  41.745  1.00  0.00           C  
ATOM   3606  O2'   C 0 122      77.900 161.277  43.012  1.00  0.00           O  
ATOM   3607  C1'   C 0 122      76.902 159.433  41.867  1.00  0.00           C  
ATOM   3608  N1    C 0 122      77.152 158.645  40.648  1.00  0.00           N  
ATOM   3609  C2    C 0 122      78.448 158.179  40.415  1.00  0.00           C  
ATOM   3610  O2    C 0 122      79.342 158.475  41.223  1.00  0.00           O  
ATOM   3611  N3    C 0 122      78.697 157.428  39.318  1.00  0.00           N  
ATOM   3612  C4    C 0 122      77.712 157.149  38.466  1.00  0.00           C  
ATOM   3613  N4    C 0 122      77.997 156.402  37.407  1.00  0.00           N  
ATOM   3614  C5    C 0 122      76.387 157.625  38.667  1.00  0.00           C  
ATOM   3615  C6    C 0 122      76.152 158.363  39.760  1.00  0.00           C  
ATOM   3616  H5'   C 0 122      73.491 162.037  41.462  1.00  0.00           H  
ATOM   3617 H5''   C 0 122      73.693 160.643  40.636  1.00  0.00           H  
ATOM   3618  H4'   C 0 122      75.151 161.294  43.028  1.00  0.00           H  
ATOM   3619  H3'   C 0 122      76.070 161.412  40.297  1.00  0.00           H  
ATOM   3620  H2'   C 0 122      78.189 160.892  41.068  1.00  0.00           H  
ATOM   3621 HO2'   C 0 122      78.711 160.755  43.275  1.00  0.00           H  
ATOM   3622  H1'   C 0 122      77.323 158.977  42.651  1.00  0.00           H  
ATOM   3623  H41   C 0 122      77.280 156.174  36.748  1.00  0.00           H  
ATOM   3624  H42   C 0 122      78.929 156.067  37.268  1.00  0.00           H  
ATOM   3625  H5    C 0 122      75.657 157.416  38.016  1.00  0.00           H  
ATOM   3626  H6    C 0 122      75.231 158.713  39.929  1.00  0.00           H  
ATOM   3627  P     U 0 123      76.726 163.940  40.257  1.00  0.00           P  
ATOM   3628  OP1   U 0 123      76.712 165.323  40.796  1.00  0.00           O  
ATOM   3629  OP2   U 0 123      75.834 163.589  39.115  1.00  0.00           O  
ATOM   3630  O5'   U 0 123      78.216 163.508  39.869  1.00  0.00           O  
ATOM   3631  C5'   U 0 123      79.301 163.754  40.775  1.00  0.00           C  
ATOM   3632  C4'   U 0 123      80.556 163.008  40.363  1.00  0.00           C  
ATOM   3633  O4'   U 0 123      80.249 161.618  40.096  1.00  0.00           O  
ATOM   3634  C3'   U 0 123      81.294 163.401  39.091  1.00  0.00           C  
ATOM   3635  O3'   U 0 123      82.065 164.598  39.250  1.00  0.00           O  
ATOM   3636  C2'   U 0 123      82.230 162.208  38.939  1.00  0.00           C  
ATOM   3637  O2'   U 0 123      83.296 162.260  39.867  1.00  0.00           O  
ATOM   3638  C1'   U 0 123      81.317 161.053  39.350  1.00  0.00           C  
ATOM   3639  N1    U 0 123      80.782 160.304  38.200  1.00  0.00           N  
ATOM   3640  C2    U 0 123      81.644 159.423  37.551  1.00  0.00           C  
ATOM   3641  O2    U 0 123      82.803 159.246  37.893  1.00  0.00           O  
ATOM   3642  N3    U 0 123      81.096 158.757  36.485  1.00  0.00           N  
ATOM   3643  C4    U 0 123      79.810 158.869  36.006  1.00  0.00           C  
ATOM   3644  O4    U 0 123      79.465 158.189  35.035  1.00  0.00           O  
ATOM   3645  C5    U 0 123      78.982 159.795  36.725  1.00  0.00           C  
ATOM   3646  C6    U 0 123      79.483 160.463  37.769  1.00  0.00           C  
ATOM   3647  H5'   U 0 123      79.032 163.455  41.691  1.00  0.00           H  
ATOM   3648 H5''   U 0 123      79.496 164.735  40.788  1.00  0.00           H  
ATOM   3649  H4'   U 0 123      81.204 163.044  41.124  1.00  0.00           H  
ATOM   3650  H3'   U 0 123      80.668 163.473  38.315  1.00  0.00           H  
ATOM   3651  H2'   U 0 123      82.558 162.108  38.000  1.00  0.00           H  
ATOM   3652 HO2'   U 0 123      83.888 161.465  39.739  1.00  0.00           H  
ATOM   3653  H1'   U 0 123      81.829 160.426  39.937  1.00  0.00           H  
ATOM   3654  H3    U 0 123      81.697 158.120  36.002  1.00  0.00           H  
ATOM   3655  H5    U 0 123      78.033 159.940  36.446  1.00  0.00           H  
ATOM   3656  H6    U 0 123      78.891 161.104  38.257  1.00  0.00           H  
ATOM   3657  P     C 0 124      82.549 165.430  37.948  1.00  0.00           P  
ATOM   3658  OP1   C 0 124      83.027 166.746  38.441  1.00  0.00           O  
ATOM   3659  OP2   C 0 124      81.498 165.378  36.895  1.00  0.00           O  
ATOM   3660  O5'   C 0 124      83.824 164.636  37.425  1.00  0.00           O  
ATOM   3661  C5'   C 0 124      85.027 164.571  38.215  1.00  0.00           C  
ATOM   3662  C4'   C 0 124      86.022 163.641  37.566  1.00  0.00           C  
ATOM   3663  O4'   C 0 124      85.439 162.313  37.471  1.00  0.00           O  
ATOM   3664  C3'   C 0 124      86.381 163.965  36.125  1.00  0.00           C  
ATOM   3665  O3'   C 0 124      87.355 164.990  36.026  1.00  0.00           O  
ATOM   3666  C2'   C 0 124      86.887 162.623  35.619  1.00  0.00           C  
ATOM   3667  O2'   C 0 124      88.177 162.305  36.111  1.00  0.00           O  
ATOM   3668  C1'   C 0 124      85.883 161.678  36.277  1.00  0.00           C  
ATOM   3669  N1    C 0 124      84.713 161.371  35.422  1.00  0.00           N  
ATOM   3670  C2    C 0 124      84.814 160.323  34.487  1.00  0.00           C  
ATOM   3671  O2    C 0 124      85.894 159.721  34.372  1.00  0.00           O  
ATOM   3672  N3    C 0 124      83.735 160.002  33.733  1.00  0.00           N  
ATOM   3673  C4    C 0 124      82.595 160.680  33.878  1.00  0.00           C  
ATOM   3674  N4    C 0 124      81.546 160.307  33.143  1.00  0.00           N  
ATOM   3675  C5    C 0 124      82.475 161.767  34.793  1.00  0.00           C  
ATOM   3676  C6    C 0 124      83.546 162.076  35.538  1.00  0.00           C  
ATOM   3677  H5'   C 0 124      84.805 164.232  39.129  1.00  0.00           H  
ATOM   3678 H5''   C 0 124      85.426 165.485  38.286  1.00  0.00           H  
ATOM   3679  H4'   C 0 124      86.855 163.603  38.118  1.00  0.00           H  
ATOM   3680  H3'   C 0 124      85.558 164.229  35.622  1.00  0.00           H  
ATOM   3681  H2'   C 0 124      86.848 162.566  34.621  1.00  0.00           H  
ATOM   3682 HO2'   C 0 124      88.462 161.417  35.750  1.00  0.00           H  
ATOM   3683  H1'   C 0 124      86.346 160.824  36.515  1.00  0.00           H  
ATOM   3684  H41   C 0 124      80.677 160.795  33.228  1.00  0.00           H  
ATOM   3685  H42   C 0 124      81.629 159.540  32.507  1.00  0.00           H  
ATOM   3686  H5    C 0 124      81.621 162.281  34.876  1.00  0.00           H  
ATOM   3687  H6    C 0 124      83.491 162.833  36.189  1.00  0.00           H  
ATOM   3688  P     U 0 125      87.356 165.960  34.745  1.00  0.00           P  
ATOM   3689  OP1   U 0 125      88.436 166.949  35.008  1.00  0.00           O  
ATOM   3690  OP2   U 0 125      85.977 166.438  34.452  1.00  0.00           O  
ATOM   3691  O5'   U 0 125      87.782 165.004  33.543  1.00  0.00           O  
ATOM   3692  C5'   U 0 125      89.159 164.646  33.343  1.00  0.00           C  
ATOM   3693  C4'   U 0 125      89.318 163.849  32.071  1.00  0.00           C  
ATOM   3694  O4'   U 0 125      88.622 162.583  32.202  1.00  0.00           O  
ATOM   3695  C3'   U 0 125      88.695 164.418  30.803  1.00  0.00           C  
ATOM   3696  O3'   U 0 125      89.462 165.476  30.224  1.00  0.00           O  
ATOM   3697  C2'   U 0 125      88.691 163.187  29.903  1.00  0.00           C  
ATOM   3698  O2'   U 0 125      89.962 162.905  29.353  1.00  0.00           O  
ATOM   3699  C1'   U 0 125      88.358 162.076  30.905  1.00  0.00           C  
ATOM   3700  N1    U 0 125      86.960 161.627  30.819  1.00  0.00           N  
ATOM   3701  C2    U 0 125      86.721 160.458  30.124  1.00  0.00           C  
ATOM   3702  O2    U 0 125      87.615 159.783  29.641  1.00  0.00           O  
ATOM   3703  N3    U 0 125      85.398 160.109  30.013  1.00  0.00           N  
ATOM   3704  C4    U 0 125      84.314 160.789  30.521  1.00  0.00           C  
ATOM   3705  O4    U 0 125      83.176 160.398  30.253  1.00  0.00           O  
ATOM   3706  C5    U 0 125      84.645 161.971  31.256  1.00  0.00           C  
ATOM   3707  C6    U 0 125      85.924 162.341  31.377  1.00  0.00           C  
ATOM   3708  H5'   U 0 125      89.472 164.096  34.117  1.00  0.00           H  
ATOM   3709 H5''   U 0 125      89.710 165.478  33.281  1.00  0.00           H  
ATOM   3710  H4'   U 0 125      90.290 163.675  31.911  1.00  0.00           H  
ATOM   3711  H3'   U 0 125      87.759 164.723  30.981  1.00  0.00           H  
ATOM   3712  H2'   U 0 125      87.993 163.258  29.191  1.00  0.00           H  
ATOM   3713 HO2'   U 0 125      89.902 162.092  28.774  1.00  0.00           H  
ATOM   3714  H1'   U 0 125      88.959 161.296  30.734  1.00  0.00           H  
ATOM   3715  H3    U 0 125      85.200 159.269  29.508  1.00  0.00           H  
ATOM   3716  H5    U 0 125      83.922 162.518  31.678  1.00  0.00           H  
ATOM   3717  H6    U 0 125      86.137 163.170  31.894  1.00  0.00           H  
ATOM   3718  P     A 0 129      84.567 156.039  20.583  1.00  0.00           P  
ATOM   3719  OP1   A 0 129      84.851 155.325  19.302  1.00  0.00           O  
ATOM   3720  OP2   A 0 129      83.198 156.570  20.847  1.00  0.00           O  
ATOM   3721  O5'   A 0 129      84.922 155.076  21.796  1.00  0.00           O  
ATOM   3722  C5'   A 0 129      86.116 154.279  21.778  1.00  0.00           C  
ATOM   3723  C4'   A 0 129      86.125 153.342  22.957  1.00  0.00           C  
ATOM   3724  O4'   A 0 129      86.431 154.071  24.180  1.00  0.00           O  
ATOM   3725  C3'   A 0 129      84.787 152.690  23.256  1.00  0.00           C  
ATOM   3726  O3'   A 0 129      84.335 151.732  22.279  1.00  0.00           O  
ATOM   3727  C2'   A 0 129      84.926 152.310  24.726  1.00  0.00           C  
ATOM   3728  O2'   A 0 129      85.675 151.144  24.988  1.00  0.00           O  
ATOM   3729  C1'   A 0 129      85.686 153.527  25.262  1.00  0.00           C  
ATOM   3730  N9    A 0 129      84.806 154.570  25.805  1.00  0.00           N  
ATOM   3731  C8    A 0 129      83.444 154.693  25.650  1.00  0.00           C  
ATOM   3732  N7    A 0 129      82.921 155.694  26.316  1.00  0.00           N  
ATOM   3733  C5    A 0 129      84.009 156.283  26.938  1.00  0.00           C  
ATOM   3734  C6    A 0 129      84.115 157.379  27.809  1.00  0.00           C  
ATOM   3735  N6    A 0 129      83.073 158.096  28.228  1.00  0.00           N  
ATOM   3736  N1    A 0 129      85.343 157.709  28.251  1.00  0.00           N  
ATOM   3737  C2    A 0 129      86.391 156.974  27.844  1.00  0.00           C  
ATOM   3738  N3    A 0 129      86.419 155.916  27.036  1.00  0.00           N  
ATOM   3739  C4    A 0 129      85.181 155.615  26.615  1.00  0.00           C  
ATOM   3740  H5'   A 0 129      86.915 154.878  21.825  1.00  0.00           H  
ATOM   3741 H5''   A 0 129      86.147 153.747  20.932  1.00  0.00           H  
ATOM   3742  H4'   A 0 129      86.815 152.633  22.812  1.00  0.00           H  
ATOM   3743  H3'   A 0 129      84.117 153.432  23.234  1.00  0.00           H  
ATOM   3744  H2'   A 0 129      84.025 152.247  25.155  1.00  0.00           H  
ATOM   3745 HO2'   A 0 129      85.707 150.983  25.974  1.00  0.00           H  
ATOM   3746  H1'   A 0 129      86.318 153.228  25.977  1.00  0.00           H  
ATOM   3747  H8    A 0 129      82.902 154.075  25.081  1.00  0.00           H  
ATOM   3748  H61   A 0 129      83.214 158.867  28.849  1.00  0.00           H  
ATOM   3749  H62   A 0 129      82.150 157.863  27.921  1.00  0.00           H  
ATOM   3750  H2    A 0 129      87.280 157.264  28.200  1.00  0.00           H  
ATOM   3751  P     C 0 130      85.201 150.421  21.928  1.00  0.00           P  
ATOM   3752  OP1   C 0 130      86.424 150.355  22.768  1.00  0.00           O  
ATOM   3753  OP2   C 0 130      85.338 150.399  20.452  1.00  0.00           O  
ATOM   3754  O5'   C 0 130      84.238 149.205  22.309  1.00  0.00           O  
ATOM   3755  C5'   C 0 130      83.330 149.274  23.435  1.00  0.00           C  
ATOM   3756  C4'   C 0 130      82.964 147.881  23.900  1.00  0.00           C  
ATOM   3757  O4'   C 0 130      82.076 147.217  22.959  1.00  0.00           O  
ATOM   3758  C3'   C 0 130      84.135 146.932  24.001  1.00  0.00           C  
ATOM   3759  O3'   C 0 130      84.847 147.171  25.187  1.00  0.00           O  
ATOM   3760  C2'   C 0 130      83.451 145.575  23.983  1.00  0.00           C  
ATOM   3761  O2'   C 0 130      82.848 145.260  25.217  1.00  0.00           O  
ATOM   3762  C1'   C 0 130      82.345 145.818  22.957  1.00  0.00           C  
ATOM   3763  N1    C 0 130      82.718 145.390  21.590  1.00  0.00           N  
ATOM   3764  C2    C 0 130      82.861 144.008  21.319  1.00  0.00           C  
ATOM   3765  O2    C 0 130      82.653 143.182  22.229  1.00  0.00           O  
ATOM   3766  N3    C 0 130      83.217 143.614  20.070  1.00  0.00           N  
ATOM   3767  C4    C 0 130      83.418 144.527  19.111  1.00  0.00           C  
ATOM   3768  N4    C 0 130      83.763 144.092  17.893  1.00  0.00           N  
ATOM   3769  C5    C 0 130      83.274 145.925  19.356  1.00  0.00           C  
ATOM   3770  C6    C 0 130      82.928 146.308  20.596  1.00  0.00           C  
ATOM   3771  H5'   C 0 130      82.500 149.759  23.160  1.00  0.00           H  
ATOM   3772 H5''   C 0 130      83.771 149.767  24.185  1.00  0.00           H  
ATOM   3773  H4'   C 0 130      82.513 147.941  24.790  1.00  0.00           H  
ATOM   3774  H3'   C 0 130      84.735 147.032  23.207  1.00  0.00           H  
ATOM   3775  H2'   C 0 130      84.076 144.853  23.685  1.00  0.00           H  
ATOM   3776 HO2'   C 0 130      82.413 144.362  25.156  1.00  0.00           H  
ATOM   3777  H1'   C 0 130      81.522 145.326  23.241  1.00  0.00           H  
ATOM   3778  H41   C 0 130      83.921 144.747  17.154  1.00  0.00           H  
ATOM   3779  H42   C 0 130      83.863 143.112  17.722  1.00  0.00           H  
ATOM   3780  H5    C 0 130      83.425 146.596  18.630  1.00  0.00           H  
ATOM   3781  H6    C 0 130      82.822 147.282  20.797  1.00  0.00           H  
ATOM   3782  P     A 0 131      86.418 147.426  25.119  1.00  0.00           P  
ATOM   3783  OP1   A 0 131      86.606 148.861  24.856  1.00  0.00           O  
ATOM   3784  OP2   A 0 131      87.024 146.437  24.207  1.00  0.00           O  
ATOM   3785  O5'   A 0 131      86.896 147.078  26.595  1.00  0.00           O  
ATOM   3786  C5'   A 0 131      87.287 148.103  27.520  1.00  0.00           C  
ATOM   3787  C4'   A 0 131      87.311 147.538  28.910  1.00  0.00           C  
ATOM   3788  O4'   A 0 131      85.958 147.401  29.397  1.00  0.00           O  
ATOM   3789  C3'   A 0 131      87.889 146.140  28.964  1.00  0.00           C  
ATOM   3790  O3'   A 0 131      89.291 146.185  29.092  1.00  0.00           O  
ATOM   3791  C2'   A 0 131      87.194 145.528  30.167  1.00  0.00           C  
ATOM   3792  O2'   A 0 131      87.768 145.931  31.393  1.00  0.00           O  
ATOM   3793  C1'   A 0 131      85.803 146.151  30.047  1.00  0.00           C  
ATOM   3794  N9    A 0 131      84.821 145.373  29.288  1.00  0.00           N  
ATOM   3795  C8    A 0 131      84.231 145.727  28.102  1.00  0.00           C  
ATOM   3796  N7    A 0 131      83.321 144.887  27.692  1.00  0.00           N  
ATOM   3797  C5    A 0 131      83.325 143.896  28.660  1.00  0.00           C  
ATOM   3798  C6    A 0 131      82.569 142.728  28.808  1.00  0.00           C  
ATOM   3799  N6    A 0 131      81.627 142.352  27.946  1.00  0.00           N  
ATOM   3800  N1    A 0 131      82.815 141.952  29.884  1.00  0.00           N  
ATOM   3801  C2    A 0 131      83.764 142.336  30.743  1.00  0.00           C  
ATOM   3802  N3    A 0 131      84.540 143.414  30.713  1.00  0.00           N  
ATOM   3803  C4    A 0 131      84.262 144.167  29.636  1.00  0.00           C  
ATOM   3804  H5'   A 0 131      86.632 148.858  27.478  1.00  0.00           H  
ATOM   3805 H5''   A 0 131      88.198 148.438  27.281  1.00  0.00           H  
ATOM   3806  H4'   A 0 131      87.830 148.143  29.514  1.00  0.00           H  
ATOM   3807  H3'   A 0 131      87.640 145.638  28.136  1.00  0.00           H  
ATOM   3808  H2'   A 0 131      87.153 144.531  30.095  1.00  0.00           H  
ATOM   3809 HO2'   A 0 131      87.275 145.501  32.149  1.00  0.00           H  
ATOM   3810  H1'   A 0 131      85.443 146.311  30.966  1.00  0.00           H  
ATOM   3811  H8    A 0 131      84.476 146.554  27.597  1.00  0.00           H  
ATOM   3812  H61   A 0 131      81.116 141.506  28.101  1.00  0.00           H  
ATOM   3813  H62   A 0 131      81.430 142.915  27.144  1.00  0.00           H  
ATOM   3814  H2    A 0 131      83.911 141.724  31.520  1.00  0.00           H  
ATOM   3815  P     A 0 132      90.174 145.047  28.410  1.00  0.00           P  
ATOM   3816  OP1   A 0 132      91.589 145.200  28.842  1.00  0.00           O  
ATOM   3817  OP2   A 0 132      89.843 145.021  26.964  1.00  0.00           O  
ATOM   3818  O5'   A 0 132      89.608 143.727  29.078  1.00  0.00           O  
ATOM   3819  C5'   A 0 132      89.922 143.385  30.435  1.00  0.00           C  
ATOM   3820  C4'   A 0 132      89.301 142.060  30.758  1.00  0.00           C  
ATOM   3821  O4'   A 0 132      87.861 142.211  30.672  1.00  0.00           O  
ATOM   3822  C3'   A 0 132      89.609 140.983  29.733  1.00  0.00           C  
ATOM   3823  O3'   A 0 132      90.864 140.357  29.954  1.00  0.00           O  
ATOM   3824  C2'   A 0 132      88.425 140.049  29.889  1.00  0.00           C  
ATOM   3825  O2'   A 0 132      88.532 139.250  31.047  1.00  0.00           O  
ATOM   3826  C1'   A 0 132      87.292 141.054  30.088  1.00  0.00           C  
ATOM   3827  N9    A 0 132      86.641 141.452  28.842  1.00  0.00           N  
ATOM   3828  C8    A 0 132      86.941 142.525  28.049  1.00  0.00           C  
ATOM   3829  N7    A 0 132      86.162 142.646  27.005  1.00  0.00           N  
ATOM   3830  C5    A 0 132      85.291 141.576  27.114  1.00  0.00           C  
ATOM   3831  C6    A 0 132      84.219 141.147  26.318  1.00  0.00           C  
ATOM   3832  N6    A 0 132      83.810 141.776  25.213  1.00  0.00           N  
ATOM   3833  N1    A 0 132      83.567 140.032  26.701  1.00  0.00           N  
ATOM   3834  C2    A 0 132      83.971 139.401  27.809  1.00  0.00           C  
ATOM   3835  N3    A 0 132      84.958 139.710  28.640  1.00  0.00           N  
ATOM   3836  C4    A 0 132      85.584 140.823  28.234  1.00  0.00           C  
ATOM   3837  H5'   A 0 132      89.559 144.085  31.050  1.00  0.00           H  
ATOM   3838 H5''   A 0 132      90.914 143.327  30.545  1.00  0.00           H  
ATOM   3839  H4'   A 0 132      89.569 141.760  31.674  1.00  0.00           H  
ATOM   3840  H3'   A 0 132      89.596 141.384  28.817  1.00  0.00           H  
ATOM   3841  H2'   A 0 132      88.284 139.493  29.070  1.00  0.00           H  
ATOM   3842 HO2'   A 0 132      87.735 138.650  31.113  1.00  0.00           H  
ATOM   3843  H1'   A 0 132      86.611 140.668  30.710  1.00  0.00           H  
ATOM   3844  H8    A 0 132      87.688 143.159  28.249  1.00  0.00           H  
ATOM   3845  H61   A 0 132      83.037 141.416  24.690  1.00  0.00           H  
ATOM   3846  H62   A 0 132      84.277 142.606  24.909  1.00  0.00           H  
ATOM   3847  H2    A 0 132      83.455 138.578  28.045  1.00  0.00           H  
ATOM   3848  P     U 0 133      91.690 139.780  28.701  1.00  0.00           P  
ATOM   3849  OP1   U 0 133      93.010 139.316  29.193  1.00  0.00           O  
ATOM   3850  OP2   U 0 133      91.615 140.748  27.570  1.00  0.00           O  
ATOM   3851  O5'   U 0 133      90.857 138.508  28.257  1.00  0.00           O  
ATOM   3852  C5'   U 0 133      90.699 137.397  29.136  1.00  0.00           C  
ATOM   3853  C4'   U 0 133      89.859 136.349  28.470  1.00  0.00           C  
ATOM   3854  O4'   U 0 133      88.480 136.794  28.381  1.00  0.00           O  
ATOM   3855  C3'   U 0 133      90.247 136.080  27.031  1.00  0.00           C  
ATOM   3856  O3'   U 0 133      91.402 135.239  26.944  1.00  0.00           O  
ATOM   3857  C2'   U 0 133      88.969 135.469  26.472  1.00  0.00           C  
ATOM   3858  O2'   U 0 133      88.827 134.112  26.830  1.00  0.00           O  
ATOM   3859  C1'   U 0 133      87.902 136.307  27.184  1.00  0.00           C  
ATOM   3860  N1    U 0 133      87.439 137.457  26.392  1.00  0.00           N  
ATOM   3861  C2    U 0 133      86.367 137.264  25.535  1.00  0.00           C  
ATOM   3862  O2    U 0 133      85.781 136.208  25.434  1.00  0.00           O  
ATOM   3863  N3    U 0 133      86.005 138.362  24.800  1.00  0.00           N  
ATOM   3864  C4    U 0 133      86.581 139.608  24.833  1.00  0.00           C  
ATOM   3865  O4    U 0 133      86.138 140.495  24.105  1.00  0.00           O  
ATOM   3866  C5    U 0 133      87.672 139.738  25.752  1.00  0.00           C  
ATOM   3867  C6    U 0 133      88.053 138.684  26.483  1.00  0.00           C  
ATOM   3868  H5'   U 0 133      90.251 137.699  29.977  1.00  0.00           H  
ATOM   3869 H5''   U 0 133      91.597 137.015  29.355  1.00  0.00           H  
ATOM   3870  H4'   U 0 133      89.904 135.499  28.995  1.00  0.00           H  
ATOM   3871  H3'   U 0 133      90.431 136.947  26.568  1.00  0.00           H  
ATOM   3872  H2'   U 0 133      88.917 135.587  25.480  1.00  0.00           H  
ATOM   3873 HO2'   U 0 133      87.978 133.752  26.443  1.00  0.00           H  
ATOM   3874  H1'   U 0 133      87.121 135.725  27.408  1.00  0.00           H  
ATOM   3875  H3    U 0 133      85.237 138.243  24.171  1.00  0.00           H  
ATOM   3876  H5    U 0 133      88.147 140.613  25.847  1.00  0.00           H  
ATOM   3877  H6    U 0 133      88.815 138.793  27.121  1.00  0.00           H  
ATOM   3878  P     U 0 134      92.125 135.032  25.526  1.00  0.00           P  
ATOM   3879  OP1   U 0 134      93.219 134.045  25.707  1.00  0.00           O  
ATOM   3880  OP2   U 0 134      92.420 136.345  24.901  1.00  0.00           O  
ATOM   3881  O5'   U 0 134      90.975 134.333  24.692  1.00  0.00           O  
ATOM   3882  C5'   U 0 134      90.911 134.473  23.295  1.00  0.00           C  
ATOM   3883  C4'   U 0 134      89.659 133.840  22.784  1.00  0.00           C  
ATOM   3884  O4'   U 0 134      88.501 134.550  23.279  1.00  0.00           O  
ATOM   3885  C3'   U 0 134      89.549 133.946  21.289  1.00  0.00           C  
ATOM   3886  O3'   U 0 134      90.329 132.908  20.736  1.00  0.00           O  
ATOM   3887  C2'   U 0 134      88.049 133.846  21.066  1.00  0.00           C  
ATOM   3888  O2'   U 0 134      87.560 132.527  21.207  1.00  0.00           O  
ATOM   3889  C1'   U 0 134      87.534 134.665  22.249  1.00  0.00           C  
ATOM   3890  N1    U 0 134      87.364 136.095  21.949  1.00  0.00           N  
ATOM   3891  C2    U 0 134      86.324 136.472  21.113  1.00  0.00           C  
ATOM   3892  O2    U 0 134      85.550 135.679  20.604  1.00  0.00           O  
ATOM   3893  N3    U 0 134      86.224 137.821  20.893  1.00  0.00           N  
ATOM   3894  C4    U 0 134      87.037 138.810  21.402  1.00  0.00           C  
ATOM   3895  O4    U 0 134      86.830 139.979  21.085  1.00  0.00           O  
ATOM   3896  C5    U 0 134      88.087 138.345  22.249  1.00  0.00           C  
ATOM   3897  C6    U 0 134      88.213 137.041  22.489  1.00  0.00           C  
ATOM   3898  H5'   U 0 134      91.703 134.026  22.879  1.00  0.00           H  
ATOM   3899 H5''   U 0 134      90.913 135.444  23.058  1.00  0.00           H  
ATOM   3900  H4'   U 0 134      89.620 132.881  23.064  1.00  0.00           H  
ATOM   3901  H3'   U 0 134      89.886 134.835  20.979  1.00  0.00           H  
ATOM   3902  H2'   U 0 134      87.778 134.249  20.192  1.00  0.00           H  
ATOM   3903 HO2'   U 0 134      86.572 132.519  21.051  1.00  0.00           H  
ATOM   3904  H1'   U 0 134      86.664 134.285  22.564  1.00  0.00           H  
ATOM   3905  H3    U 0 134      85.479 138.121  20.297  1.00  0.00           H  
ATOM   3906  H5    U 0 134      88.725 138.995  22.661  1.00  0.00           H  
ATOM   3907  H6    U 0 134      88.954 136.734  23.086  1.00  0.00           H  
ATOM   3908  P     G 0 135      91.218 133.198  19.443  1.00  0.00           P  
ATOM   3909  OP1   G 0 135      92.200 132.087  19.349  1.00  0.00           O  
ATOM   3910  OP2   G 0 135      91.695 134.598  19.469  1.00  0.00           O  
ATOM   3911  O5'   G 0 135      90.153 133.043  18.280  1.00  0.00           O  
ATOM   3912  C5'   G 0 135      89.422 131.819  18.149  1.00  0.00           C  
ATOM   3913  C4'   G 0 135      88.317 131.980  17.151  1.00  0.00           C  
ATOM   3914  O4'   G 0 135      87.298 132.864  17.679  1.00  0.00           O  
ATOM   3915  C3'   G 0 135      88.727 132.650  15.859  1.00  0.00           C  
ATOM   3916  O3'   G 0 135      89.397 131.755  14.995  1.00  0.00           O  
ATOM   3917  C2'   G 0 135      87.385 133.114  15.330  1.00  0.00           C  
ATOM   3918  O2'   G 0 135      86.639 132.021  14.841  1.00  0.00           O  
ATOM   3919  C1'   G 0 135      86.736 133.620  16.620  1.00  0.00           C  
ATOM   3920  N9    G 0 135      87.019 135.032  16.867  1.00  0.00           N  
ATOM   3921  C8    G 0 135      87.973 135.557  17.709  1.00  0.00           C  
ATOM   3922  N7    G 0 135      87.992 136.863  17.711  1.00  0.00           N  
ATOM   3923  C5    G 0 135      86.992 137.224  16.817  1.00  0.00           C  
ATOM   3924  C6    G 0 135      86.552 138.504  16.400  1.00  0.00           C  
ATOM   3925  O6    G 0 135      86.967 139.614  16.745  1.00  0.00           O  
ATOM   3926  N1    G 0 135      85.514 138.410  15.481  1.00  0.00           N  
ATOM   3927  C2    G 0 135      84.966 137.242  15.024  1.00  0.00           C  
ATOM   3928  N2    G 0 135      83.960 137.362  14.156  1.00  0.00           N  
ATOM   3929  N3    G 0 135      85.370 136.044  15.395  1.00  0.00           N  
ATOM   3930  C4    G 0 135      86.380 136.107  16.290  1.00  0.00           C  
ATOM   3931  H5'   G 0 135      89.032 131.571  19.036  1.00  0.00           H  
ATOM   3932 H5''   G 0 135      90.041 131.096  17.842  1.00  0.00           H  
ATOM   3933  H4'   G 0 135      87.914 131.087  16.951  1.00  0.00           H  
ATOM   3934  H3'   G 0 135      89.310 133.439  16.053  1.00  0.00           H  
ATOM   3935  H2'   G 0 135      87.480 133.839  14.648  1.00  0.00           H  
ATOM   3936 HO2'   G 0 135      85.758 132.346  14.497  1.00  0.00           H  
ATOM   3937  H1'   G 0 135      85.748 133.472  16.584  1.00  0.00           H  
ATOM   3938  H8    G 0 135      88.589 134.996  18.263  1.00  0.00           H  
ATOM   3939  H1    G 0 135      85.137 139.265  15.125  1.00  0.00           H  
ATOM   3940  H21   G 0 135      83.647 138.269  13.875  1.00  0.00           H  
ATOM   3941  H22   G 0 135      83.518 136.544  13.786  1.00  0.00           H  
ATOM   3942  P     C 0 136      90.580 132.302  14.063  1.00  0.00           P  
ATOM   3943  OP1   C 0 136      91.132 131.128  13.355  1.00  0.00           O  
ATOM   3944  OP2   C 0 136      91.477 133.151  14.880  1.00  0.00           O  
ATOM   3945  O5'   C 0 136      89.820 133.225  13.010  1.00  0.00           O  
ATOM   3946  C5'   C 0 136      88.777 132.683  12.186  1.00  0.00           C  
ATOM   3947  C4'   C 0 136      88.070 133.780  11.418  1.00  0.00           C  
ATOM   3948  O4'   C 0 136      87.323 134.635  12.319  1.00  0.00           O  
ATOM   3949  C3'   C 0 136      88.939 134.753  10.641  1.00  0.00           C  
ATOM   3950  O3'   C 0 136      89.341 134.224   9.400  1.00  0.00           O  
ATOM   3951  C2'   C 0 136      87.991 135.918  10.436  1.00  0.00           C  
ATOM   3952  O2'   C 0 136      87.057 135.650   9.418  1.00  0.00           O  
ATOM   3953  C1'   C 0 136      87.275 135.951  11.784  1.00  0.00           C  
ATOM   3954  N1    C 0 136      87.938 136.871  12.724  1.00  0.00           N  
ATOM   3955  C2    C 0 136      87.543 138.210  12.739  1.00  0.00           C  
ATOM   3956  O2    C 0 136      86.658 138.586  11.951  1.00  0.00           O  
ATOM   3957  N3    C 0 136      88.139 139.062  13.604  1.00  0.00           N  
ATOM   3958  C4    C 0 136      89.099 138.622  14.420  1.00  0.00           C  
ATOM   3959  N4    C 0 136      89.663 139.500  15.253  1.00  0.00           N  
ATOM   3960  C5    C 0 136      89.526 137.265  14.419  1.00  0.00           C  
ATOM   3961  C6    C 0 136      88.924 136.432  13.566  1.00  0.00           C  
ATOM   3962  H5'   C 0 136      88.114 132.210  12.766  1.00  0.00           H  
ATOM   3963 H5''   C 0 136      89.176 132.034  11.538  1.00  0.00           H  
ATOM   3964  H4'   C 0 136      87.427 133.355  10.781  1.00  0.00           H  
ATOM   3965  H3'   C 0 136      89.732 135.031  11.182  1.00  0.00           H  
ATOM   3966  H2'   C 0 136      88.487 136.769  10.264  1.00  0.00           H  
ATOM   3967 HO2'   C 0 136      86.449 136.436   9.309  1.00  0.00           H  
ATOM   3968  H1'   C 0 136      86.323 136.229  11.654  1.00  0.00           H  
ATOM   3969  H41   C 0 136      90.385 139.204  15.878  1.00  0.00           H  
ATOM   3970  H42   C 0 136      89.363 140.454  15.252  1.00  0.00           H  
ATOM   3971  H5    C 0 136      90.249 136.947  15.033  1.00  0.00           H  
ATOM   3972  H6    C 0 136      89.198 135.471  13.542  1.00  0.00           H  
ATOM   3973  P     U 0 137      90.843 134.444   8.897  1.00  0.00           P  
ATOM   3974  OP1   U 0 137      90.892 133.776   7.579  1.00  0.00           O  
ATOM   3975  OP2   U 0 137      91.783 134.018   9.964  1.00  0.00           O  
ATOM   3976  O5'   U 0 137      90.965 136.027   8.711  1.00  0.00           O  
ATOM   3977  C5'   U 0 137      90.112 136.750   7.784  1.00  0.00           C  
ATOM   3978  C4'   U 0 137      90.028 138.221   8.170  1.00  0.00           C  
ATOM   3979  O4'   U 0 137      89.656 138.307   9.573  1.00  0.00           O  
ATOM   3980  C3'   U 0 137      91.302 139.060   8.057  1.00  0.00           C  
ATOM   3981  O3'   U 0 137      91.462 139.585   6.725  1.00  0.00           O  
ATOM   3982  C2'   U 0 137      91.050 140.165   9.080  1.00  0.00           C  
ATOM   3983  O2'   U 0 137      90.159 141.151   8.600  1.00  0.00           O  
ATOM   3984  C1'   U 0 137      90.329 139.394  10.187  1.00  0.00           C  
ATOM   3985  N1    U 0 137      91.194 138.861  11.254  1.00  0.00           N  
ATOM   3986  C2    U 0 137      91.462 139.673  12.335  1.00  0.00           C  
ATOM   3987  O2    U 0 137      91.057 140.814  12.416  1.00  0.00           O  
ATOM   3988  N3    U 0 137      92.226 139.098  13.323  1.00  0.00           N  
ATOM   3989  C4    U 0 137      92.745 137.822  13.335  1.00  0.00           C  
ATOM   3990  O4    U 0 137      93.369 137.423  14.321  1.00  0.00           O  
ATOM   3991  C5    U 0 137      92.448 137.055  12.169  1.00  0.00           C  
ATOM   3992  C6    U 0 137      91.704 137.587  11.192  1.00  0.00           C  
ATOM   3993  H5'   U 0 137      89.195 136.352   7.803  1.00  0.00           H  
ATOM   3994 H5''   U 0 137      90.490 136.673   6.861  1.00  0.00           H  
ATOM   3995  H4'   U 0 137      89.311 138.654   7.623  1.00  0.00           H  
ATOM   3996  H3'   U 0 137      92.101 138.518   8.317  1.00  0.00           H  
ATOM   3997  H2'   U 0 137      91.905 140.568   9.407  1.00  0.00           H  
ATOM   3998 HO2'   U 0 137      90.026 141.850   9.302  1.00  0.00           H  
ATOM   3999  H1'   U 0 137      89.647 139.997  10.602  1.00  0.00           H  
ATOM   4000  H3    U 0 137      92.427 139.668  14.120  1.00  0.00           H  
ATOM   4001  H5    U 0 137      92.795 136.121  12.082  1.00  0.00           H  
ATOM   4002  H6    U 0 137      91.511 137.033  10.382  1.00  0.00           H  
ATOM   4003  P     U 0 138      92.911 140.091   6.205  1.00  0.00           P  
ATOM   4004  OP1   U 0 138      92.895 139.918   4.732  1.00  0.00           O  
ATOM   4005  OP2   U 0 138      93.983 139.433   7.001  1.00  0.00           O  
ATOM   4006  O5'   U 0 138      92.923 141.662   6.518  1.00  0.00           O  
ATOM   4007  C5'   U 0 138      93.700 142.588   5.706  1.00  0.00           C  
ATOM   4008  C4'   U 0 138      92.948 143.897   5.503  1.00  0.00           C  
ATOM   4009  O4'   U 0 138      91.611 143.591   5.035  1.00  0.00           O  
ATOM   4010  C3'   U 0 138      92.727 144.773   6.734  1.00  0.00           C  
ATOM   4011  O3'   U 0 138      93.795 145.707   6.912  1.00  0.00           O  
ATOM   4012  C2'   U 0 138      91.484 145.581   6.358  1.00  0.00           C  
ATOM   4013  O2'   U 0 138      91.763 146.749   5.611  1.00  0.00           O  
ATOM   4014  C1'   U 0 138      90.713 144.598   5.470  1.00  0.00           C  
ATOM   4015  N1    U 0 138      89.518 143.963   6.056  1.00  0.00           N  
ATOM   4016  C2    U 0 138      88.797 143.067   5.258  1.00  0.00           C  
ATOM   4017  O2    U 0 138      89.109 142.793   4.098  1.00  0.00           O  
ATOM   4018  N3    U 0 138      87.695 142.508   5.870  1.00  0.00           N  
ATOM   4019  C4    U 0 138      87.241 142.745   7.163  1.00  0.00           C  
ATOM   4020  O4    U 0 138      86.229 142.163   7.569  1.00  0.00           O  
ATOM   4021  C5    U 0 138      88.029 143.679   7.913  1.00  0.00           C  
ATOM   4022  C6    U 0 138      89.110 144.240   7.354  1.00  0.00           C  
ATOM   4023  H5'   U 0 138      93.878 142.171   4.815  1.00  0.00           H  
ATOM   4024 H5''   U 0 138      94.568 142.777   6.165  1.00  0.00           H  
ATOM   4025  H4'   U 0 138      93.419 144.435   4.804  1.00  0.00           H  
ATOM   4026  H3'   U 0 138      92.576 144.224   7.556  1.00  0.00           H  
ATOM   4027  H2'   U 0 138      90.953 145.806   7.175  1.00  0.00           H  
ATOM   4028 HO2'   U 0 138      90.908 147.224   5.402  1.00  0.00           H  
ATOM   4029  H1'   U 0 138      90.415 145.101   4.659  1.00  0.00           H  
ATOM   4030  H3    U 0 138      87.164 141.861   5.324  1.00  0.00           H  
ATOM   4031  H5    U 0 138      87.772 143.911   8.851  1.00  0.00           H  
ATOM   4032  H6    U 0 138      89.647 144.887   7.896  1.00  0.00           H  
ATOM   4033  P     C 0 139      95.151 145.267   7.646  1.00  0.00           P  
ATOM   4034  OP1   C 0 139      95.887 146.522   7.949  1.00  0.00           O  
ATOM   4035  OP2   C 0 139      95.804 144.218   6.822  1.00  0.00           O  
ATOM   4036  O5'   C 0 139      94.678 144.623   9.028  1.00  0.00           O  
ATOM   4037  C5'   C 0 139      94.110 145.434  10.080  1.00  0.00           C  
ATOM   4038  C4'   C 0 139      94.650 145.004  11.431  1.00  0.00           C  
ATOM   4039  O4'   C 0 139      94.266 143.622  11.682  1.00  0.00           O  
ATOM   4040  C3'   C 0 139      96.170 145.058  11.604  1.00  0.00           C  
ATOM   4041  O3'   C 0 139      96.513 145.361  12.960  1.00  0.00           O  
ATOM   4042  C2'   C 0 139      96.580 143.621  11.316  1.00  0.00           C  
ATOM   4043  O2'   C 0 139      97.808 143.255  11.915  1.00  0.00           O  
ATOM   4044  C1'   C 0 139      95.421 142.854  11.948  1.00  0.00           C  
ATOM   4045  N1    C 0 139      95.234 141.507  11.388  1.00  0.00           N  
ATOM   4046  C2    C 0 139      95.480 140.388  12.208  1.00  0.00           C  
ATOM   4047  O2    C 0 139      95.831 140.562  13.390  1.00  0.00           O  
ATOM   4048  N3    C 0 139      95.326 139.147  11.688  1.00  0.00           N  
ATOM   4049  C4    C 0 139      94.937 138.997  10.414  1.00  0.00           C  
ATOM   4050  N4    C 0 139      94.791 137.751   9.942  1.00  0.00           N  
ATOM   4051  C5    C 0 139      94.678 140.117   9.567  1.00  0.00           C  
ATOM   4052  C6    C 0 139      94.836 141.338  10.089  1.00  0.00           C  
ATOM   4053  H5'   C 0 139      93.115 145.331  10.075  1.00  0.00           H  
ATOM   4054 H5''   C 0 139      94.346 146.393   9.921  1.00  0.00           H  
ATOM   4055  H4'   C 0 139      94.233 145.579  12.134  1.00  0.00           H  
ATOM   4056  H3'   C 0 139      96.593 145.699  10.963  1.00  0.00           H  
ATOM   4057  H2'   C 0 139      96.610 143.458  10.330  1.00  0.00           H  
ATOM   4058 HO2'   C 0 139      98.019 142.304  11.688  1.00  0.00           H  
ATOM   4059  H1'   C 0 139      95.561 142.790  12.936  1.00  0.00           H  
ATOM   4060  H41   C 0 139      94.502 137.605   8.996  1.00  0.00           H  
ATOM   4061  H42   C 0 139      94.971 136.967  10.536  1.00  0.00           H  
ATOM   4062  H5    C 0 139      94.389 139.993   8.618  1.00  0.00           H  
ATOM   4063  H6    C 0 139      94.660 142.142   9.521  1.00  0.00           H  
ATOM   4064  P     G 0 140      96.755 146.887  13.404  1.00  0.00           P  
ATOM   4065  OP1   G 0 140      97.475 147.577  12.293  1.00  0.00           O  
ATOM   4066  OP2   G 0 140      97.346 146.875  14.767  1.00  0.00           O  
ATOM   4067  O5'   G 0 140      95.276 147.469  13.501  1.00  0.00           O  
ATOM   4068  C5'   G 0 140      95.030 148.873  13.429  1.00  0.00           C  
ATOM   4069  C4'   G 0 140      93.550 149.151  13.523  1.00  0.00           C  
ATOM   4070  O4'   G 0 140      92.865 148.776  12.307  1.00  0.00           O  
ATOM   4071  C3'   G 0 140      92.794 148.351  14.559  1.00  0.00           C  
ATOM   4072  O3'   G 0 140      93.066 148.893  15.836  1.00  0.00           O  
ATOM   4073  C2'   G 0 140      91.341 148.553  14.118  1.00  0.00           C  
ATOM   4074  O2'   G 0 140      90.775 149.771  14.564  1.00  0.00           O  
ATOM   4075  C1'   G 0 140      91.486 148.620  12.591  1.00  0.00           C  
ATOM   4076  N9    G 0 140      90.995 147.475  11.831  1.00  0.00           N  
ATOM   4077  C8    G 0 140      90.327 147.523  10.637  1.00  0.00           C  
ATOM   4078  N7    G 0 140      90.058 146.343  10.153  1.00  0.00           N  
ATOM   4079  C5    G 0 140      90.570 145.462  11.092  1.00  0.00           C  
ATOM   4080  C6    G 0 140      90.586 144.049  11.107  1.00  0.00           C  
ATOM   4081  O6    G 0 140      90.165 143.263  10.249  1.00  0.00           O  
ATOM   4082  N1    G 0 140      91.177 143.558  12.264  1.00  0.00           N  
ATOM   4083  C2    G 0 140      91.701 144.326  13.272  1.00  0.00           C  
ATOM   4084  N2    G 0 140      92.213 143.662  14.329  1.00  0.00           N  
ATOM   4085  N3    G 0 140      91.717 145.647  13.254  1.00  0.00           N  
ATOM   4086  C4    G 0 140      91.136 146.144  12.143  1.00  0.00           C  
ATOM   4087  H5'   G 0 140      95.377 149.225  12.560  1.00  0.00           H  
ATOM   4088 H5''   G 0 140      95.500 149.329  14.185  1.00  0.00           H  
ATOM   4089  H4'   G 0 140      93.409 150.126  13.693  1.00  0.00           H  
ATOM   4090  H3'   G 0 140      93.048 147.385  14.520  1.00  0.00           H  
ATOM   4091  H2'   G 0 140      90.774 147.775  14.389  1.00  0.00           H  
ATOM   4092 HO2'   G 0 140      89.831 149.837  14.242  1.00  0.00           H  
ATOM   4093  H1'   G 0 140      91.007 149.436  12.268  1.00  0.00           H  
ATOM   4094  H8    G 0 140      90.071 148.376  10.183  1.00  0.00           H  
ATOM   4095  H1    G 0 140      91.224 142.565  12.371  1.00  0.00           H  
ATOM   4096  H21   G 0 140      92.197 142.662  14.347  1.00  0.00           H  
ATOM   4097  H22   G 0 140      92.609 144.170  15.094  1.00  0.00           H  
ATOM   4098  P     C 0 141      92.572 148.127  17.147  1.00  0.00           P  
ATOM   4099  OP1   C 0 141      93.320 148.678  18.305  1.00  0.00           O  
ATOM   4100  OP2   C 0 141      92.634 146.667  16.854  1.00  0.00           O  
ATOM   4101  O5'   C 0 141      91.050 148.576  17.273  1.00  0.00           O  
ATOM   4102  C5'   C 0 141      90.118 147.774  18.001  1.00  0.00           C  
ATOM   4103  C4'   C 0 141      88.900 147.498  17.160  1.00  0.00           C  
ATOM   4104  O4'   C 0 141      88.297 146.262  17.605  1.00  0.00           O  
ATOM   4105  C3'   C 0 141      87.796 148.541  17.194  1.00  0.00           C  
ATOM   4106  O3'   C 0 141      87.102 148.447  15.960  1.00  0.00           O  
ATOM   4107  C2'   C 0 141      86.903 148.018  18.319  1.00  0.00           C  
ATOM   4108  O2'   C 0 141      85.563 148.449  18.208  1.00  0.00           O  
ATOM   4109  C1'   C 0 141      86.993 146.507  18.091  1.00  0.00           C  
ATOM   4110  N1    C 0 141      86.795 145.620  19.258  1.00  0.00           N  
ATOM   4111  C2    C 0 141      87.045 144.243  19.091  1.00  0.00           C  
ATOM   4112  O2    C 0 141      87.364 143.816  17.963  1.00  0.00           O  
ATOM   4113  N3    C 0 141      86.932 143.414  20.151  1.00  0.00           N  
ATOM   4114  C4    C 0 141      86.573 143.899  21.337  1.00  0.00           C  
ATOM   4115  N4    C 0 141      86.512 143.044  22.360  1.00  0.00           N  
ATOM   4116  C5    C 0 141      86.272 145.286  21.530  1.00  0.00           C  
ATOM   4117  C6    C 0 141      86.398 146.102  20.475  1.00  0.00           C  
ATOM   4118  H5'   C 0 141      89.843 148.259  18.831  1.00  0.00           H  
ATOM   4119 H5''   C 0 141      90.551 146.908  18.249  1.00  0.00           H  
ATOM   4120  H4'   C 0 141      89.193 147.381  16.211  1.00  0.00           H  
ATOM   4121  H3'   C 0 141      88.141 149.462  17.373  1.00  0.00           H  
ATOM   4122  H2'   C 0 141      87.280 148.263  19.212  1.00  0.00           H  
ATOM   4123 HO2'   C 0 141      85.029 148.077  18.968  1.00  0.00           H  
ATOM   4124  H1'   C 0 141      86.336 146.252  17.382  1.00  0.00           H  
ATOM   4125  H41   C 0 141      86.246 143.369  23.268  1.00  0.00           H  
ATOM   4126  H42   C 0 141      86.732 142.079  22.219  1.00  0.00           H  
ATOM   4127  H5    C 0 141      85.978 145.633  22.421  1.00  0.00           H  
ATOM   4128  H6    C 0 141      86.199 147.077  20.579  1.00  0.00           H  
ATOM   4129  P     G 0 142      86.946 149.735  15.013  1.00  0.00           P  
ATOM   4130  OP1   G 0 142      88.215 149.894  14.249  1.00  0.00           O  
ATOM   4131  OP2   G 0 142      86.403 150.878  15.799  1.00  0.00           O  
ATOM   4132  O5'   G 0 142      85.818 149.267  14.000  1.00  0.00           O  
ATOM   4133  C5'   G 0 142      85.798 149.734  12.659  1.00  0.00           C  
ATOM   4134  C4'   G 0 142      85.655 148.572  11.715  1.00  0.00           C  
ATOM   4135  O4'   G 0 142      86.897 147.834  11.636  1.00  0.00           O  
ATOM   4136  C3'   G 0 142      84.665 147.508  12.132  1.00  0.00           C  
ATOM   4137  O3'   G 0 142      83.330 147.891  11.880  1.00  0.00           O  
ATOM   4138  C2'   G 0 142      85.091 146.336  11.271  1.00  0.00           C  
ATOM   4139  O2'   G 0 142      84.632 146.473   9.948  1.00  0.00           O  
ATOM   4140  C1'   G 0 142      86.613 146.488  11.299  1.00  0.00           C  
ATOM   4141  N9    G 0 142      87.263 145.613  12.267  1.00  0.00           N  
ATOM   4142  C8    G 0 142      88.039 145.977  13.343  1.00  0.00           C  
ATOM   4143  N7    G 0 142      88.510 144.953  14.003  1.00  0.00           N  
ATOM   4144  C5    G 0 142      88.008 143.848  13.327  1.00  0.00           C  
ATOM   4145  C6    G 0 142      88.181 142.465  13.571  1.00  0.00           C  
ATOM   4146  O6    G 0 142      88.848 141.916  14.450  1.00  0.00           O  
ATOM   4147  N1    G 0 142      87.482 141.694  12.653  1.00  0.00           N  
ATOM   4148  C2    G 0 142      86.721 142.184  11.625  1.00  0.00           C  
ATOM   4149  N2    G 0 142      86.118 141.273  10.847  1.00  0.00           N  
ATOM   4150  N3    G 0 142      86.560 143.468  11.378  1.00  0.00           N  
ATOM   4151  C4    G 0 142      87.227 144.238  12.263  1.00  0.00           C  
ATOM   4152  H5'   G 0 142      86.651 150.217  12.463  1.00  0.00           H  
ATOM   4153 H5''   G 0 142      85.026 150.358  12.537  1.00  0.00           H  
ATOM   4154  H4'   G 0 142      85.413 148.912  10.806  1.00  0.00           H  
ATOM   4155  H3'   G 0 142      84.784 147.286  13.100  1.00  0.00           H  
ATOM   4156  H2'   G 0 142      84.803 145.465  11.670  1.00  0.00           H  
ATOM   4157 HO2'   G 0 142      84.930 145.685   9.409  1.00  0.00           H  
ATOM   4158  H1'   G 0 142      86.977 146.295  10.388  1.00  0.00           H  
ATOM   4159  H8    G 0 142      88.223 146.927  13.594  1.00  0.00           H  
ATOM   4160  H1    G 0 142      87.538 140.700  12.750  1.00  0.00           H  
ATOM   4161  H21   G 0 142      86.238 140.298  11.034  1.00  0.00           H  
ATOM   4162  H22   G 0 142      85.549 141.569  10.080  1.00  0.00           H  
ATOM   4163  P     C 0 143      82.151 147.212  12.726  1.00  0.00           P  
ATOM   4164  OP1   C 0 143      80.868 147.813  12.277  1.00  0.00           O  
ATOM   4165  OP2   C 0 143      82.519 147.240  14.177  1.00  0.00           O  
ATOM   4166  O5'   C 0 143      82.173 145.707  12.223  1.00  0.00           O  
ATOM   4167  C5'   C 0 143      81.715 145.381  10.914  1.00  0.00           C  
ATOM   4168  C4'   C 0 143      81.571 143.894  10.778  1.00  0.00           C  
ATOM   4169  O4'   C 0 143      82.875 143.273  10.870  1.00  0.00           O  
ATOM   4170  C3'   C 0 143      80.762 143.224  11.870  1.00  0.00           C  
ATOM   4171  O3'   C 0 143      79.376 143.312  11.601  1.00  0.00           O  
ATOM   4172  C2'   C 0 143      81.267 141.795  11.802  1.00  0.00           C  
ATOM   4173  O2'   C 0 143      80.686 141.097  10.720  1.00  0.00           O  
ATOM   4174  C1'   C 0 143      82.756 142.024  11.526  1.00  0.00           C  
ATOM   4175  N1    C 0 143      83.576 142.067  12.748  1.00  0.00           N  
ATOM   4176  C2    C 0 143      84.101 140.877  13.242  1.00  0.00           C  
ATOM   4177  O2    C 0 143      83.870 139.824  12.633  1.00  0.00           O  
ATOM   4178  N3    C 0 143      84.846 140.899  14.368  1.00  0.00           N  
ATOM   4179  C4    C 0 143      85.067 142.051  14.998  1.00  0.00           C  
ATOM   4180  N4    C 0 143      85.786 142.022  16.120  1.00  0.00           N  
ATOM   4181  C5    C 0 143      84.552 143.285  14.511  1.00  0.00           C  
ATOM   4182  C6    C 0 143      83.819 143.247  13.393  1.00  0.00           C  
ATOM   4183  H5'   C 0 143      82.375 145.713  10.240  1.00  0.00           H  
ATOM   4184 H5''   C 0 143      80.829 145.816  10.755  1.00  0.00           H  
ATOM   4185  H4'   C 0 143      81.166 143.681   9.889  1.00  0.00           H  
ATOM   4186  H3'   C 0 143      80.973 143.628  12.760  1.00  0.00           H  
ATOM   4187  H2'   C 0 143      81.124 141.314  12.667  1.00  0.00           H  
ATOM   4188 HO2'   C 0 143      81.037 140.161  10.701  1.00  0.00           H  
ATOM   4189  H1'   C 0 143      83.096 141.301  10.925  1.00  0.00           H  
ATOM   4190  H41   C 0 143      85.970 142.870  16.618  1.00  0.00           H  
ATOM   4191  H42   C 0 143      86.141 141.153  16.464  1.00  0.00           H  
ATOM   4192  H5    C 0 143      84.731 144.147  14.986  1.00  0.00           H  
ATOM   4193  H6    C 0 143      83.442 144.096  13.023  1.00  0.00           H  
ATOM   4194  P     A 0 144      78.328 143.099  12.791  1.00  0.00           P  
ATOM   4195  OP1   A 0 144      76.954 143.209  12.227  1.00  0.00           O  
ATOM   4196  OP2   A 0 144      78.724 143.965  13.940  1.00  0.00           O  
ATOM   4197  O5'   A 0 144      78.572 141.584  13.196  1.00  0.00           O  
ATOM   4198  C5'   A 0 144      78.312 141.136  14.528  1.00  0.00           C  
ATOM   4199  C4'   A 0 144      78.822 139.735  14.709  1.00  0.00           C  
ATOM   4200  O4'   A 0 144      80.247 139.694  14.434  1.00  0.00           O  
ATOM   4201  C3'   A 0 144      78.693 139.213  16.123  1.00  0.00           C  
ATOM   4202  O3'   A 0 144      77.380 138.719  16.352  1.00  0.00           O  
ATOM   4203  C2'   A 0 144      79.770 138.143  16.162  1.00  0.00           C  
ATOM   4204  O2'   A 0 144      79.348 136.964  15.513  1.00  0.00           O  
ATOM   4205  C1'   A 0 144      80.879 138.811  15.341  1.00  0.00           C  
ATOM   4206  N9    A 0 144      81.799 139.603  16.155  1.00  0.00           N  
ATOM   4207  C8    A 0 144      81.901 140.971  16.210  1.00  0.00           C  
ATOM   4208  N7    A 0 144      82.812 141.400  17.046  1.00  0.00           N  
ATOM   4209  C5    A 0 144      83.349 140.238  17.575  1.00  0.00           C  
ATOM   4210  C6    A 0 144      84.354 140.015  18.518  1.00  0.00           C  
ATOM   4211  N6    A 0 144      85.028 140.991  19.121  1.00  0.00           N  
ATOM   4212  N1    A 0 144      84.651 138.738  18.827  1.00  0.00           N  
ATOM   4213  C2    A 0 144      83.974 137.759  18.223  1.00  0.00           C  
ATOM   4214  N3    A 0 144      83.006 137.842  17.318  1.00  0.00           N  
ATOM   4215  C4    A 0 144      82.737 139.125  17.034  1.00  0.00           C  
ATOM   4216  H5'   A 0 144      77.326 141.154  14.697  1.00  0.00           H  
ATOM   4217 H5''   A 0 144      78.772 141.742  15.177  1.00  0.00           H  
ATOM   4218  H4'   A 0 144      78.343 139.121  14.081  1.00  0.00           H  
ATOM   4219  H3'   A 0 144      78.906 139.938  16.778  1.00  0.00           H  
ATOM   4220  H2'   A 0 144      80.069 137.958  17.098  1.00  0.00           H  
ATOM   4221 HO2'   A 0 144      80.077 136.281  15.556  1.00  0.00           H  
ATOM   4222  H1'   A 0 144      81.389 138.116  14.835  1.00  0.00           H  
ATOM   4223  H8    A 0 144      81.332 141.583  15.662  1.00  0.00           H  
ATOM   4224  H61   A 0 144      85.738 140.769  19.789  1.00  0.00           H  
ATOM   4225  H62   A 0 144      84.824 141.946  18.906  1.00  0.00           H  
ATOM   4226  H2    A 0 144      84.233 136.831  18.490  1.00  0.00           H  
ATOM   4227  P     A 0 145      76.728 138.842  17.815  1.00  0.00           P  
ATOM   4228  OP1   A 0 145      75.313 138.436  17.693  1.00  0.00           O  
ATOM   4229  OP2   A 0 145      77.061 140.166  18.413  1.00  0.00           O  
ATOM   4230  O5'   A 0 145      77.481 137.715  18.648  1.00  0.00           O  
ATOM   4231  C5'   A 0 145      77.424 136.345  18.235  1.00  0.00           C  
ATOM   4232  C4'   A 0 145      78.356 135.504  19.068  1.00  0.00           C  
ATOM   4233  O4'   A 0 145      79.730 135.916  18.849  1.00  0.00           O  
ATOM   4234  C3'   A 0 145      78.181 135.597  20.573  1.00  0.00           C  
ATOM   4235  O3'   A 0 145      77.091 134.793  21.014  1.00  0.00           O  
ATOM   4236  C2'   A 0 145      79.526 135.082  21.067  1.00  0.00           C  
ATOM   4237  O2'   A 0 145      79.617 133.672  20.981  1.00  0.00           O  
ATOM   4238  C1'   A 0 145      80.480 135.699  20.035  1.00  0.00           C  
ATOM   4239  N9    A 0 145      81.073 136.973  20.461  1.00  0.00           N  
ATOM   4240  C8    A 0 145      80.715 138.249  20.100  1.00  0.00           C  
ATOM   4241  N7    A 0 145      81.443 139.181  20.664  1.00  0.00           N  
ATOM   4242  C5    A 0 145      82.338 138.474  21.450  1.00  0.00           C  
ATOM   4243  C6    A 0 145      83.372 138.883  22.300  1.00  0.00           C  
ATOM   4244  N6    A 0 145      83.685 140.158  22.527  1.00  0.00           N  
ATOM   4245  N1    A 0 145      84.083 137.927  22.926  1.00  0.00           N  
ATOM   4246  C2    A 0 145      83.764 136.654  22.711  1.00  0.00           C  
ATOM   4247  N3    A 0 145      82.815 136.143  21.941  1.00  0.00           N  
ATOM   4248  C4    A 0 145      82.127 137.116  21.331  1.00  0.00           C  
ATOM   4249  H5'   A 0 145      77.692 136.280  17.274  1.00  0.00           H  
ATOM   4250 H5''   A 0 145      76.489 136.007  18.344  1.00  0.00           H  
ATOM   4251  H4'   A 0 145      78.259 134.548  18.792  1.00  0.00           H  
ATOM   4252  H3'   A 0 145      78.048 136.548  20.851  1.00  0.00           H  
ATOM   4253  H2'   A 0 145      79.726 135.407  21.991  1.00  0.00           H  
ATOM   4254 HO2'   A 0 145      80.512 133.375  21.314  1.00  0.00           H  
ATOM   4255  H1'   A 0 145      81.214 135.048  19.841  1.00  0.00           H  
ATOM   4256  H8    A 0 145      79.968 138.448  19.466  1.00  0.00           H  
ATOM   4257  H61   A 0 145      84.436 140.386  23.146  1.00  0.00           H  
ATOM   4258  H62   A 0 145      83.169 140.887  22.078  1.00  0.00           H  
ATOM   4259  H2    A 0 145      84.322 135.985  23.202  1.00  0.00           H  
ATOM   4260  P     U 0 146      76.153 135.303  22.216  1.00  0.00           P  
ATOM   4261  OP1   U 0 146      74.948 134.443  22.240  1.00  0.00           O  
ATOM   4262  OP2   U 0 146      75.993 136.767  22.102  1.00  0.00           O  
ATOM   4263  O5'   U 0 146      77.009 134.989  23.520  1.00  0.00           O  
ATOM   4264  C5'   U 0 146      77.529 133.665  23.756  1.00  0.00           C  
ATOM   4265  C4'   U 0 146      78.506 133.681  24.908  1.00  0.00           C  
ATOM   4266  O4'   U 0 146      79.707 134.394  24.533  1.00  0.00           O  
ATOM   4267  C3'   U 0 146      77.994 134.379  26.152  1.00  0.00           C  
ATOM   4268  O3'   U 0 146      77.259 133.442  26.923  1.00  0.00           O  
ATOM   4269  C2'   U 0 146      79.273 134.842  26.843  1.00  0.00           C  
ATOM   4270  O2'   U 0 146      79.857 133.834  27.638  1.00  0.00           O  
ATOM   4271  C1'   U 0 146      80.187 135.136  25.644  1.00  0.00           C  
ATOM   4272  N1    U 0 146      80.327 136.546  25.237  1.00  0.00           N  
ATOM   4273  C2    U 0 146      81.335 137.295  25.822  1.00  0.00           C  
ATOM   4274  O2    U 0 146      82.092 136.855  26.663  1.00  0.00           O  
ATOM   4275  N3    U 0 146      81.429 138.583  25.373  1.00  0.00           N  
ATOM   4276  C4    U 0 146      80.645 139.194  24.417  1.00  0.00           C  
ATOM   4277  O4    U 0 146      80.870 140.368  24.113  1.00  0.00           O  
ATOM   4278  C5    U 0 146      79.622 138.364  23.863  1.00  0.00           C  
ATOM   4279  C6    U 0 146      79.496 137.105  24.284  1.00  0.00           C  
ATOM   4280  H5'   U 0 146      77.996 133.343  22.932  1.00  0.00           H  
ATOM   4281 H5''   U 0 146      76.773 133.048  23.974  1.00  0.00           H  
ATOM   4282  H4'   U 0 146      78.748 132.739  25.141  1.00  0.00           H  
ATOM   4283  H3'   U 0 146      77.422 135.162  25.908  1.00  0.00           H  
ATOM   4284  H2'   U 0 146      79.110 135.670  27.379  1.00  0.00           H  
ATOM   4285 HO2'   U 0 146      80.688 134.187  28.067  1.00  0.00           H  
ATOM   4286  H1'   U 0 146      81.099 134.793  25.867  1.00  0.00           H  
ATOM   4287  H3    U 0 146      82.147 139.145  25.784  1.00  0.00           H  
ATOM   4288  H5    U 0 146      79.005 138.725  23.164  1.00  0.00           H  
ATOM   4289  H6    U 0 146      78.769 136.541  23.893  1.00  0.00           H  
ATOM   4290  P     G 0 147      75.912 133.893  27.667  1.00  0.00           P  
ATOM   4291  OP1   G 0 147      75.215 132.655  28.091  1.00  0.00           O  
ATOM   4292  OP2   G 0 147      75.188 134.893  26.842  1.00  0.00           O  
ATOM   4293  O5'   G 0 147      76.456 134.619  28.967  1.00  0.00           O  
ATOM   4294  C5'   G 0 147      77.552 134.056  29.701  1.00  0.00           C  
ATOM   4295  C4'   G 0 147      78.120 135.074  30.650  1.00  0.00           C  
ATOM   4296  O4'   G 0 147      78.882 136.069  29.908  1.00  0.00           O  
ATOM   4297  C3'   G 0 147      77.076 135.840  31.458  1.00  0.00           C  
ATOM   4298  O3'   G 0 147      77.581 136.093  32.765  1.00  0.00           O  
ATOM   4299  C2'   G 0 147      76.967 137.146  30.679  1.00  0.00           C  
ATOM   4300  O2'   G 0 147      76.493 138.223  31.459  1.00  0.00           O  
ATOM   4301  C1'   G 0 147      78.421 137.349  30.260  1.00  0.00           C  
ATOM   4302  N9    G 0 147      78.678 138.282  29.165  1.00  0.00           N  
ATOM   4303  C8    G 0 147      79.666 139.233  29.155  1.00  0.00           C  
ATOM   4304  N7    G 0 147      79.641 139.992  28.093  1.00  0.00           N  
ATOM   4305  C5    G 0 147      78.577 139.510  27.343  1.00  0.00           C  
ATOM   4306  C6    G 0 147      78.040 139.969  26.109  1.00  0.00           C  
ATOM   4307  O6    G 0 147      78.396 140.926  25.422  1.00  0.00           O  
ATOM   4308  N1    G 0 147      76.970 139.195  25.697  1.00  0.00           N  
ATOM   4309  C2    G 0 147      76.466 138.128  26.380  1.00  0.00           C  
ATOM   4310  N2    G 0 147      75.435 137.509  25.794  1.00  0.00           N  
ATOM   4311  N3    G 0 147      76.937 137.696  27.545  1.00  0.00           N  
ATOM   4312  C4    G 0 147      77.986 138.433  27.968  1.00  0.00           C  
ATOM   4313  H5'   G 0 147      78.264 133.768  29.061  1.00  0.00           H  
ATOM   4314 H5''   G 0 147      77.230 133.264  30.220  1.00  0.00           H  
ATOM   4315  H4'   G 0 147      78.736 134.609  31.285  1.00  0.00           H  
ATOM   4316  H3'   G 0 147      76.203 135.354  31.488  1.00  0.00           H  
ATOM   4317  H2'   G 0 147      76.388 137.021  29.873  1.00  0.00           H  
ATOM   4318 HO2'   G 0 147      76.444 139.047  30.895  1.00  0.00           H  
ATOM   4319  H1'   G 0 147      78.936 137.657  31.060  1.00  0.00           H  
ATOM   4320  H8    G 0 147      80.339 139.335  29.888  1.00  0.00           H  
ATOM   4321  H1    G 0 147      76.532 139.437  24.831  1.00  0.00           H  
ATOM   4322  H21   G 0 147      75.088 137.838  24.916  1.00  0.00           H  
ATOM   4323  H22   G 0 147      75.011 136.717  26.234  1.00  0.00           H  
ATOM   4324  P     A 0 148      77.121 135.165  33.997  1.00  0.00           P  
ATOM   4325  OP1   A 0 148      78.087 135.417  35.105  1.00  0.00           O  
ATOM   4326  OP2   A 0 148      76.933 133.777  33.488  1.00  0.00           O  
ATOM   4327  O5'   A 0 148      75.701 135.750  34.420  1.00  0.00           O  
ATOM   4328  C5'   A 0 148      75.617 136.890  35.278  1.00  0.00           C  
ATOM   4329  C4'   A 0 148      74.358 137.658  35.002  1.00  0.00           C  
ATOM   4330  O4'   A 0 148      74.269 137.945  33.578  1.00  0.00           O  
ATOM   4331  C3'   A 0 148      73.063 136.925  35.267  1.00  0.00           C  
ATOM   4332  O3'   A 0 148      72.730 136.879  36.642  1.00  0.00           O  
ATOM   4333  C2'   A 0 148      72.081 137.748  34.448  1.00  0.00           C  
ATOM   4334  O2'   A 0 148      71.779 138.978  35.060  1.00  0.00           O  
ATOM   4335  C1'   A 0 148      72.902 137.992  33.182  1.00  0.00           C  
ATOM   4336  N9    A 0 148      72.660 136.925  32.208  1.00  0.00           N  
ATOM   4337  C8    A 0 148      73.490 135.890  31.850  1.00  0.00           C  
ATOM   4338  N7    A 0 148      72.947 135.050  31.005  1.00  0.00           N  
ATOM   4339  C5    A 0 148      71.681 135.570  30.783  1.00  0.00           C  
ATOM   4340  C6    A 0 148      70.602 135.126  30.007  1.00  0.00           C  
ATOM   4341  N6    A 0 148      70.611 133.989  29.313  1.00  0.00           N  
ATOM   4342  N1    A 0 148      69.491 135.889  29.981  1.00  0.00           N  
ATOM   4343  C2    A 0 148      69.468 137.008  30.710  1.00  0.00           C  
ATOM   4344  N3    A 0 148      70.407 137.515  31.499  1.00  0.00           N  
ATOM   4345  C4    A 0 148      71.502 136.739  31.491  1.00  0.00           C  
ATOM   4346  H5'   A 0 148      76.407 137.482  35.118  1.00  0.00           H  
ATOM   4347 H5''   A 0 148      75.616 136.586  36.231  1.00  0.00           H  
ATOM   4348  H4'   A 0 148      74.369 138.515  35.517  1.00  0.00           H  
ATOM   4349  H3'   A 0 148      73.117 135.997  34.900  1.00  0.00           H  
ATOM   4350  H2'   A 0 148      71.250 137.228  34.248  1.00  0.00           H  
ATOM   4351 HO2'   A 0 148      71.132 139.484  34.489  1.00  0.00           H  
ATOM   4352  H1'   A 0 148      72.682 138.884  32.787  1.00  0.00           H  
ATOM   4353  H8    A 0 148      74.421 135.788  32.202  1.00  0.00           H  
ATOM   4354  H61   A 0 148      69.810 133.724  28.777  1.00  0.00           H  
ATOM   4355  H62   A 0 148      71.419 133.400  29.328  1.00  0.00           H  
ATOM   4356  H2    A 0 148      68.623 137.539  30.653  1.00  0.00           H  
ATOM   4357  P     G 0 149      71.806 135.682  37.186  1.00  0.00           P  
ATOM   4358  OP1   G 0 149      71.718 135.819  38.661  1.00  0.00           O  
ATOM   4359  OP2   G 0 149      72.281 134.408  36.596  1.00  0.00           O  
ATOM   4360  O5'   G 0 149      70.376 136.003  36.567  1.00  0.00           O  
ATOM   4361  C5'   G 0 149      69.700 137.222  36.884  1.00  0.00           C  
ATOM   4362  C4'   G 0 149      68.385 137.290  36.153  1.00  0.00           C  
ATOM   4363  O4'   G 0 149      68.634 137.156  34.735  1.00  0.00           O  
ATOM   4364  C3'   G 0 149      67.398 136.169  36.421  1.00  0.00           C  
ATOM   4365  O3'   G 0 149      66.663 136.380  37.614  1.00  0.00           O  
ATOM   4366  C2'   G 0 149      66.490 136.257  35.209  1.00  0.00           C  
ATOM   4367  O2'   G 0 149      65.582 137.326  35.326  1.00  0.00           O  
ATOM   4368  C1'   G 0 149      67.500 136.579  34.110  1.00  0.00           C  
ATOM   4369  N9    G 0 149      67.923 135.402  33.365  1.00  0.00           N  
ATOM   4370  C8    G 0 149      69.128 134.743  33.452  1.00  0.00           C  
ATOM   4371  N7    G 0 149      69.204 133.710  32.658  1.00  0.00           N  
ATOM   4372  C5    G 0 149      67.976 133.684  32.009  1.00  0.00           C  
ATOM   4373  C6    G 0 149      67.466 132.780  31.037  1.00  0.00           C  
ATOM   4374  O6    G 0 149      68.011 131.772  30.554  1.00  0.00           O  
ATOM   4375  N1    G 0 149      66.179 133.135  30.635  1.00  0.00           N  
ATOM   4376  C2    G 0 149      65.465 134.207  31.118  1.00  0.00           C  
ATOM   4377  N2    G 0 149      64.234 134.385  30.597  1.00  0.00           N  
ATOM   4378  N3    G 0 149      65.924 135.044  32.038  1.00  0.00           N  
ATOM   4379  C4    G 0 149      67.177 134.727  32.431  1.00  0.00           C  
ATOM   4380  H5'   G 0 149      70.270 137.997  36.612  1.00  0.00           H  
ATOM   4381 H5''   G 0 149      69.533 137.261  37.869  1.00  0.00           H  
ATOM   4382  H4'   G 0 149      67.947 138.171  36.334  1.00  0.00           H  
ATOM   4383  H3'   G 0 149      67.866 135.286  36.447  1.00  0.00           H  
ATOM   4384  H2'   G 0 149      66.020 135.391  35.036  1.00  0.00           H  
ATOM   4385 HO2'   G 0 149      64.999 137.358  34.514  1.00  0.00           H  
ATOM   4386  H1'   G 0 149      67.099 137.242  33.478  1.00  0.00           H  
ATOM   4387  H8    G 0 149      69.869 135.026  34.061  1.00  0.00           H  
ATOM   4388  H1    G 0 149      65.740 132.565  29.940  1.00  0.00           H  
ATOM   4389  H21   G 0 149      63.890 133.755  29.901  1.00  0.00           H  
ATOM   4390  H22   G 0 149      63.665 135.147  30.907  1.00  0.00           H  
ATOM   4391  P     G 0 150      66.147 135.117  38.452  1.00  0.00           P  
ATOM   4392  OP1   G 0 150      65.506 135.617  39.690  1.00  0.00           O  
ATOM   4393  OP2   G 0 150      67.272 134.149  38.545  1.00  0.00           O  
ATOM   4394  O5'   G 0 150      65.028 134.481  37.520  1.00  0.00           O  
ATOM   4395  C5'   G 0 150      63.826 135.202  37.211  1.00  0.00           C  
ATOM   4396  C4'   G 0 150      63.006 134.428  36.209  1.00  0.00           C  
ATOM   4397  O4'   G 0 150      63.758 134.290  34.979  1.00  0.00           O  
ATOM   4398  C3'   G 0 150      62.695 133.002  36.615  1.00  0.00           C  
ATOM   4399  O3'   G 0 150      61.545 132.967  37.441  1.00  0.00           O  
ATOM   4400  C2'   G 0 150      62.454 132.329  35.272  1.00  0.00           C  
ATOM   4401  O2'   G 0 150      61.173 132.602  34.744  1.00  0.00           O  
ATOM   4402  C1'   G 0 150      63.498 133.027  34.400  1.00  0.00           C  
ATOM   4403  N9    G 0 150      64.759 132.301  34.311  1.00  0.00           N  
ATOM   4404  C8    G 0 150      65.870 132.467  35.101  1.00  0.00           C  
ATOM   4405  N7    G 0 150      66.854 131.678  34.771  1.00  0.00           N  
ATOM   4406  C5    G 0 150      66.361 130.944  33.702  1.00  0.00           C  
ATOM   4407  C6    G 0 150      66.971 129.928  32.931  1.00  0.00           C  
ATOM   4408  O6    G 0 150      68.109 129.456  33.041  1.00  0.00           O  
ATOM   4409  N1    G 0 150      66.113 129.448  31.948  1.00  0.00           N  
ATOM   4410  C2    G 0 150      64.834 129.887  31.735  1.00  0.00           C  
ATOM   4411  N2    G 0 150      64.166 129.299  30.735  1.00  0.00           N  
ATOM   4412  N3    G 0 150      64.251 130.833  32.449  1.00  0.00           N  
ATOM   4413  C4    G 0 150      65.068 131.315  33.409  1.00  0.00           C  
ATOM   4414  H5'   G 0 150      64.064 136.094  36.826  1.00  0.00           H  
ATOM   4415 H5''   G 0 150      63.293 135.331  38.047  1.00  0.00           H  
ATOM   4416  H4'   G 0 150      62.153 134.917  36.026  1.00  0.00           H  
ATOM   4417  H3'   G 0 150      63.477 132.589  37.081  1.00  0.00           H  
ATOM   4418  H2'   G 0 150      62.623 131.345  35.323  1.00  0.00           H  
ATOM   4419 HO2'   G 0 150      61.069 132.137  33.865  1.00  0.00           H  
ATOM   4420  H1'   G 0 150      63.126 133.156  33.481  1.00  0.00           H  
ATOM   4421  H8    G 0 150      65.919 133.125  35.852  1.00  0.00           H  
ATOM   4422  H1    G 0 150      66.457 128.725  31.349  1.00  0.00           H  
ATOM   4423  H21   G 0 150      64.606 128.583  30.193  1.00  0.00           H  
ATOM   4424  H22   G 0 150      63.227 129.576  30.530  1.00  0.00           H  
ATOM   4425  P     A 0 151      61.690 132.618  39.000  1.00  0.00           P  
ATOM   4426  OP1   A 0 151      61.198 133.823  39.707  1.00  0.00           O  
ATOM   4427  OP2   A 0 151      63.059 132.101  39.275  1.00  0.00           O  
ATOM   4428  O5'   A 0 151      60.674 131.405  39.200  1.00  0.00           O  
ATOM   4429  C5'   A 0 151      59.881 131.254  40.398  1.00  0.00           C  
ATOM   4430  C4'   A 0 151      58.914 130.108  40.220  1.00  0.00           C  
ATOM   4431  O4'   A 0 151      58.073 130.383  39.068  1.00  0.00           O  
ATOM   4432  C3'   A 0 151      59.597 128.790  39.896  1.00  0.00           C  
ATOM   4433  O3'   A 0 151      59.980 128.125  41.101  1.00  0.00           O  
ATOM   4434  C2'   A 0 151      58.544 128.050  39.069  1.00  0.00           C  
ATOM   4435  O2'   A 0 151      57.523 127.424  39.824  1.00  0.00           O  
ATOM   4436  C1'   A 0 151      57.906 129.204  38.297  1.00  0.00           C  
ATOM   4437  N9    A 0 151      58.458 129.446  36.963  1.00  0.00           N  
ATOM   4438  C8    A 0 151      59.289 130.465  36.568  1.00  0.00           C  
ATOM   4439  N7    A 0 151      59.554 130.464  35.286  1.00  0.00           N  
ATOM   4440  C5    A 0 151      58.865 129.361  34.806  1.00  0.00           C  
ATOM   4441  C6    A 0 151      58.726 128.826  33.522  1.00  0.00           C  
ATOM   4442  N6    A 0 151      59.283 129.359  32.435  1.00  0.00           N  
ATOM   4443  N1    A 0 151      57.977 127.714  33.386  1.00  0.00           N  
ATOM   4444  C2    A 0 151      57.405 127.190  34.473  1.00  0.00           C  
ATOM   4445  N3    A 0 151      57.452 127.607  35.730  1.00  0.00           N  
ATOM   4446  C4    A 0 151      58.205 128.711  35.832  1.00  0.00           C  
ATOM   4447  H5'   A 0 151      59.371 132.097  40.569  1.00  0.00           H  
ATOM   4448 H5''   A 0 151      60.482 131.065  41.174  1.00  0.00           H  
ATOM   4449  H4'   A 0 151      58.349 130.008  41.039  1.00  0.00           H  
ATOM   4450  H3'   A 0 151      60.407 128.960  39.334  1.00  0.00           H  
ATOM   4451  H2'   A 0 151      58.975 127.399  38.444  1.00  0.00           H  
ATOM   4452 HO2'   A 0 151      56.883 126.968  39.206  1.00  0.00           H  
ATOM   4453  H1'   A 0 151      56.927 129.021  38.206  1.00  0.00           H  
ATOM   4454  H8    A 0 151      59.658 131.145  37.201  1.00  0.00           H  
ATOM   4455  H61   A 0 151      59.147 128.930  31.542  1.00  0.00           H  
ATOM   4456  H62   A 0 151      59.837 130.188  32.512  1.00  0.00           H  
ATOM   4457  H2    A 0 151      56.863 126.364  34.316  1.00  0.00           H  
ATOM   4458  P     A 0 152      61.535 127.861  41.416  1.00  0.00           P  
ATOM   4459  OP1   A 0 152      61.662 127.797  42.895  1.00  0.00           O  
ATOM   4460  OP2   A 0 152      62.356 128.831  40.648  1.00  0.00           O  
ATOM   4461  O5'   A 0 152      61.813 126.400  40.850  1.00  0.00           O  
ATOM   4462  C5'   A 0 152      61.160 125.277  41.445  1.00  0.00           C  
ATOM   4463  C4'   A 0 152      60.391 124.497  40.408  1.00  0.00           C  
ATOM   4464  O4'   A 0 152      59.778 125.405  39.456  1.00  0.00           O  
ATOM   4465  C3'   A 0 152      61.195 123.551  39.540  1.00  0.00           C  
ATOM   4466  O3'   A 0 152      61.402 122.337  40.248  1.00  0.00           O  
ATOM   4467  C2'   A 0 152      60.265 123.368  38.348  1.00  0.00           C  
ATOM   4468  O2'   A 0 152      59.178 122.516  38.648  1.00  0.00           O  
ATOM   4469  C1'   A 0 152      59.717 124.786  38.184  1.00  0.00           C  
ATOM   4470  N9    A 0 152      60.476 125.600  37.232  1.00  0.00           N  
ATOM   4471  C8    A 0 152      61.421 126.561  37.491  1.00  0.00           C  
ATOM   4472  N7    A 0 152      61.906 127.125  36.414  1.00  0.00           N  
ATOM   4473  C5    A 0 152      61.242 126.490  35.374  1.00  0.00           C  
ATOM   4474  C6    A 0 152      61.302 126.638  33.981  1.00  0.00           C  
ATOM   4475  N6    A 0 152      62.106 127.500  33.360  1.00  0.00           N  
ATOM   4476  N1    A 0 152      60.500 125.857  33.234  1.00  0.00           N  
ATOM   4477  C2    A 0 152      59.705 124.987  33.846  1.00  0.00           C  
ATOM   4478  N3    A 0 152      59.559 124.750  35.139  1.00  0.00           N  
ATOM   4479  C4    A 0 152      60.364 125.546  35.861  1.00  0.00           C  
ATOM   4480  H5'   A 0 152      60.527 125.600  42.149  1.00  0.00           H  
ATOM   4481 H5''   A 0 152      61.846 124.681  41.862  1.00  0.00           H  
ATOM   4482  H4'   A 0 152      59.670 123.978  40.866  1.00  0.00           H  
ATOM   4483  H3'   A 0 152      62.063 123.962  39.263  1.00  0.00           H  
ATOM   4484  H2'   A 0 152      60.760 123.065  37.534  1.00  0.00           H  
ATOM   4485 HO2'   A 0 152      58.595 122.423  37.841  1.00  0.00           H  
ATOM   4486  H1'   A 0 152      58.763 124.737  37.888  1.00  0.00           H  
ATOM   4487  H8    A 0 152      61.712 126.807  38.416  1.00  0.00           H  
ATOM   4488  H61   A 0 152      62.102 127.558  32.362  1.00  0.00           H  
ATOM   4489  H62   A 0 152      62.714 128.089  33.892  1.00  0.00           H  
ATOM   4490  H2    A 0 152      59.134 124.431  33.242  1.00  0.00           H  
ATOM   4491  P     C 0 153      62.581 121.344  39.813  1.00  0.00           P  
ATOM   4492  OP1   C 0 153      62.487 120.181  40.726  1.00  0.00           O  
ATOM   4493  OP2   C 0 153      63.854 122.103  39.727  1.00  0.00           O  
ATOM   4494  O5'   C 0 153      62.163 120.878  38.346  1.00  0.00           O  
ATOM   4495  C5'   C 0 153      60.946 120.136  38.126  1.00  0.00           C  
ATOM   4496  C4'   C 0 153      60.738 119.889  36.653  1.00  0.00           C  
ATOM   4497  O4'   C 0 153      60.428 121.134  35.986  1.00  0.00           O  
ATOM   4498  C3'   C 0 153      61.953 119.356  35.921  1.00  0.00           C  
ATOM   4499  O3'   C 0 153      62.046 117.949  36.043  1.00  0.00           O  
ATOM   4500  C2'   C 0 153      61.680 119.780  34.489  1.00  0.00           C  
ATOM   4501  O2'   C 0 153      60.768 118.918  33.848  1.00  0.00           O  
ATOM   4502  C1'   C 0 153      61.028 121.147  34.701  1.00  0.00           C  
ATOM   4503  N1    C 0 153      61.992 122.263  34.644  1.00  0.00           N  
ATOM   4504  C2    C 0 153      62.319 122.811  33.400  1.00  0.00           C  
ATOM   4505  O2    C 0 153      61.788 122.352  32.380  1.00  0.00           O  
ATOM   4506  N3    C 0 153      63.208 123.826  33.340  1.00  0.00           N  
ATOM   4507  C4    C 0 153      63.766 124.292  34.456  1.00  0.00           C  
ATOM   4508  N4    C 0 153      64.646 125.285  34.344  1.00  0.00           N  
ATOM   4509  C5    C 0 153      63.450 123.760  35.735  1.00  0.00           C  
ATOM   4510  C6    C 0 153      62.566 122.757  35.784  1.00  0.00           C  
ATOM   4511  H5'   C 0 153      60.172 120.658  38.485  1.00  0.00           H  
ATOM   4512 H5''   C 0 153      61.005 119.258  38.602  1.00  0.00           H  
ATOM   4513  H4'   C 0 153      59.976 119.253  36.531  1.00  0.00           H  
ATOM   4514  H3'   C 0 153      62.786 119.792  36.262  1.00  0.00           H  
ATOM   4515  H2'   C 0 153      62.529 119.861  33.967  1.00  0.00           H  
ATOM   4516 HO2'   C 0 153      60.616 119.231  32.911  1.00  0.00           H  
ATOM   4517  H1'   C 0 153      60.321 121.286  34.008  1.00  0.00           H  
ATOM   4518  H41   C 0 153      65.084 125.659  35.161  1.00  0.00           H  
ATOM   4519  H42   C 0 153      64.869 125.657  33.443  1.00  0.00           H  
ATOM   4520  H5    C 0 153      63.872 124.121  36.566  1.00  0.00           H  
ATOM   4521  H6    C 0 153      62.320 122.361  36.669  1.00  0.00           H  
ATOM   4522  P     C 0 154      63.486 117.253  36.099  1.00  0.00           P  
ATOM   4523  OP1   C 0 154      63.312 115.779  36.032  1.00  0.00           O  
ATOM   4524  OP2   C 0 154      64.227 117.857  37.229  1.00  0.00           O  
ATOM   4525  O5'   C 0 154      64.183 117.730  34.757  1.00  0.00           O  
ATOM   4526  C5'   C 0 154      63.736 117.263  33.483  1.00  0.00           C  
ATOM   4527  C4'   C 0 154      64.791 117.554  32.461  1.00  0.00           C  
ATOM   4528  O4'   C 0 154      64.927 118.985  32.308  1.00  0.00           O  
ATOM   4529  C3'   C 0 154      66.170 117.092  32.890  1.00  0.00           C  
ATOM   4530  O3'   C 0 154      66.333 115.729  32.568  1.00  0.00           O  
ATOM   4531  C2'   C 0 154      67.088 118.009  32.100  1.00  0.00           C  
ATOM   4532  O2'   C 0 154      67.257 117.624  30.758  1.00  0.00           O  
ATOM   4533  C1'   C 0 154      66.295 119.316  32.129  1.00  0.00           C  
ATOM   4534  N1    C 0 154      66.717 120.220  33.215  1.00  0.00           N  
ATOM   4535  C2    C 0 154      67.950 120.874  33.104  1.00  0.00           C  
ATOM   4536  O2    C 0 154      68.639 120.690  32.089  1.00  0.00           O  
ATOM   4537  N3    C 0 154      68.357 121.685  34.099  1.00  0.00           N  
ATOM   4538  C4    C 0 154      67.590 121.858  35.171  1.00  0.00           C  
ATOM   4539  N4    C 0 154      68.042 122.654  36.137  1.00  0.00           N  
ATOM   4540  C5    C 0 154      66.326 121.218  35.306  1.00  0.00           C  
ATOM   4541  C6    C 0 154      65.932 120.416  34.317  1.00  0.00           C  
ATOM   4542  H5'   C 0 154      62.888 117.731  33.233  1.00  0.00           H  
ATOM   4543 H5''   C 0 154      63.573 116.277  33.525  1.00  0.00           H  
ATOM   4544  H4'   C 0 154      64.546 117.137  31.586  1.00  0.00           H  
ATOM   4545  H3'   C 0 154      66.295 117.235  33.872  1.00  0.00           H  
ATOM   4546  H2'   C 0 154      67.971 118.114  32.557  1.00  0.00           H  
ATOM   4547 HO2'   C 0 154      67.870 118.269  30.301  1.00  0.00           H  
ATOM   4548  H1'   C 0 154      66.406 119.785  31.253  1.00  0.00           H  
ATOM   4549  H41   C 0 154      67.491 122.807  36.958  1.00  0.00           H  
ATOM   4550  H42   C 0 154      68.932 123.099  36.042  1.00  0.00           H  
ATOM   4551  H5    C 0 154      65.754 121.365  36.113  1.00  0.00           H  
ATOM   4552  H6    C 0 154      65.049 119.951  34.382  1.00  0.00           H  
ATOM   4553  P     C 0 155      67.461 114.870  33.295  1.00  0.00           P  
ATOM   4554  OP1   C 0 155      67.350 113.507  32.733  1.00  0.00           O  
ATOM   4555  OP2   C 0 155      67.379 115.068  34.760  1.00  0.00           O  
ATOM   4556  O5'   C 0 155      68.813 115.515  32.774  1.00  0.00           O  
ATOM   4557  C5'   C 0 155      69.270 115.260  31.451  1.00  0.00           C  
ATOM   4558  C4'   C 0 155      70.566 115.976  31.204  1.00  0.00           C  
ATOM   4559  O4'   C 0 155      70.370 117.399  31.400  1.00  0.00           O  
ATOM   4560  C3'   C 0 155      71.724 115.656  32.132  1.00  0.00           C  
ATOM   4561  O3'   C 0 155      72.375 114.439  31.785  1.00  0.00           O  
ATOM   4562  C2'   C 0 155      72.624 116.858  31.897  1.00  0.00           C  
ATOM   4563  O2'   C 0 155      73.293 116.788  30.652  1.00  0.00           O  
ATOM   4564  C1'   C 0 155      71.591 117.982  31.816  1.00  0.00           C  
ATOM   4565  N1    C 0 155      71.384 118.690  33.097  1.00  0.00           N  
ATOM   4566  C2    C 0 155      72.379 119.576  33.541  1.00  0.00           C  
ATOM   4567  O2    C 0 155      73.417 119.706  32.868  1.00  0.00           O  
ATOM   4568  N3    C 0 155      72.191 120.262  34.689  1.00  0.00           N  
ATOM   4569  C4    C 0 155      71.076 120.088  35.393  1.00  0.00           C  
ATOM   4570  N4    C 0 155      70.932 120.803  36.512  1.00  0.00           N  
ATOM   4571  C5    C 0 155      70.057 119.178  34.981  1.00  0.00           C  
ATOM   4572  C6    C 0 155      70.250 118.506  33.839  1.00  0.00           C  
ATOM   4573  H5'   C 0 155      68.585 115.581  30.797  1.00  0.00           H  
ATOM   4574 H5''   C 0 155      69.408 114.277  31.333  1.00  0.00           H  
ATOM   4575  H4'   C 0 155      70.852 115.814  30.260  1.00  0.00           H  
ATOM   4576  H3'   C 0 155      71.415 115.630  33.083  1.00  0.00           H  
ATOM   4577  H2'   C 0 155      73.263 116.996  32.654  1.00  0.00           H  
ATOM   4578 HO2'   C 0 155      73.872 117.595  30.539  1.00  0.00           H  
ATOM   4579  H1'   C 0 155      71.886 118.643  31.125  1.00  0.00           H  
ATOM   4580  H41   C 0 155      70.108 120.700  37.068  1.00  0.00           H  
ATOM   4581  H42   C 0 155      71.649 121.441  36.793  1.00  0.00           H  
ATOM   4582  H5    C 0 155      69.229 119.047  35.526  1.00  0.00           H  
ATOM   4583  H6    C 0 155      69.555 117.860  33.524  1.00  0.00           H  
ATOM   4584  P     C 0 156      73.192 113.634  32.903  1.00  0.00           P  
ATOM   4585  OP1   C 0 156      73.636 112.347  32.352  1.00  0.00           O  
ATOM   4586  OP2   C 0 156      72.380 113.659  34.128  1.00  0.00           O  
ATOM   4587  O5'   C 0 156      74.486 114.525  33.149  1.00  0.00           O  
ATOM   4588  C5'   C 0 156      75.417 114.761  32.087  1.00  0.00           C  
ATOM   4589  C4'   C 0 156      76.521 115.686  32.540  1.00  0.00           C  
ATOM   4590  O4'   C 0 156      75.989 117.009  32.805  1.00  0.00           O  
ATOM   4591  C3'   C 0 156      77.228 115.339  33.833  1.00  0.00           C  
ATOM   4592  O3'   C 0 156      78.184 114.307  33.671  1.00  0.00           O  
ATOM   4593  C2'   C 0 156      77.891 116.661  34.180  1.00  0.00           C  
ATOM   4594  O2'   C 0 156      79.051 116.899  33.411  1.00  0.00           O  
ATOM   4595  C1'   C 0 156      76.796 117.650  33.779  1.00  0.00           C  
ATOM   4596  N1    C 0 156      75.950 118.033  34.921  1.00  0.00           N  
ATOM   4597  C2    C 0 156      76.434 118.997  35.817  1.00  0.00           C  
ATOM   4598  O2    C 0 156      77.559 119.487  35.625  1.00  0.00           O  
ATOM   4599  N3    C 0 156      75.669 119.366  36.867  1.00  0.00           N  
ATOM   4600  C4    C 0 156      74.471 118.814  37.044  1.00  0.00           C  
ATOM   4601  N4    C 0 156      73.757 119.211  38.088  1.00  0.00           N  
ATOM   4602  C5    C 0 156      73.954 117.830  36.155  1.00  0.00           C  
ATOM   4603  C6    C 0 156      74.719 117.471  35.115  1.00  0.00           C  
ATOM   4604  H5'   C 0 156      74.936 115.177  31.315  1.00  0.00           H  
ATOM   4605 H5''   C 0 156      75.816 113.890  31.800  1.00  0.00           H  
ATOM   4606  H4'   C 0 156      77.202 115.754  31.811  1.00  0.00           H  
ATOM   4607  H3'   C 0 156      76.563 115.089  34.536  1.00  0.00           H  
ATOM   4608  H2'   C 0 156      78.089 116.719  35.159  1.00  0.00           H  
ATOM   4609 HO2'   C 0 156      79.451 117.777  33.674  1.00  0.00           H  
ATOM   4610  H1'   C 0 156      77.213 118.468  33.382  1.00  0.00           H  
ATOM   4611  H41   C 0 156      72.852 118.819  38.253  1.00  0.00           H  
ATOM   4612  H42   C 0 156      74.123 119.903  38.710  1.00  0.00           H  
ATOM   4613  H5    C 0 156      73.053 117.422  36.301  1.00  0.00           H  
ATOM   4614  H6    C 0 156      74.385 116.782  34.472  1.00  0.00           H  
ATOM   4615  P     G 0 157      78.711 113.513  34.960  1.00  0.00           P  
ATOM   4616  OP1   G 0 157      79.516 112.356  34.483  1.00  0.00           O  
ATOM   4617  OP2   G 0 157      77.555 113.285  35.865  1.00  0.00           O  
ATOM   4618  O5'   G 0 157      79.690 114.544  35.677  1.00  0.00           O  
ATOM   4619  C5'   G 0 157      79.963 114.451  37.088  1.00  0.00           C  
ATOM   4620  C4'   G 0 157      80.557 115.746  37.584  1.00  0.00           C  
ATOM   4621  O4'   G 0 157      79.643 116.836  37.297  1.00  0.00           O  
ATOM   4622  C3'   G 0 157      80.762 115.842  39.082  1.00  0.00           C  
ATOM   4623  O3'   G 0 157      81.949 115.214  39.503  1.00  0.00           O  
ATOM   4624  C2'   G 0 157      80.788 117.342  39.298  1.00  0.00           C  
ATOM   4625  O2'   G 0 157      81.995 117.927  38.859  1.00  0.00           O  
ATOM   4626  C1'   G 0 157      79.665 117.775  38.360  1.00  0.00           C  
ATOM   4627  N9    G 0 157      78.364 117.736  39.020  1.00  0.00           N  
ATOM   4628  C8    G 0 157      77.268 116.996  38.648  1.00  0.00           C  
ATOM   4629  N7    G 0 157      76.243 117.168  39.436  1.00  0.00           N  
ATOM   4630  C5    G 0 157      76.690 118.076  40.387  1.00  0.00           C  
ATOM   4631  C6    G 0 157      76.020 118.645  41.501  1.00  0.00           C  
ATOM   4632  O6    G 0 157      74.862 118.454  41.885  1.00  0.00           O  
ATOM   4633  N1    G 0 157      76.843 119.521  42.197  1.00  0.00           N  
ATOM   4634  C2    G 0 157      78.140 119.814  41.867  1.00  0.00           C  
ATOM   4635  N2    G 0 157      78.762 120.694  42.654  1.00  0.00           N  
ATOM   4636  N3    G 0 157      78.778 119.287  40.838  1.00  0.00           N  
ATOM   4637  C4    G 0 157      77.997 118.435  40.144  1.00  0.00           C  
ATOM   4638  H5'   G 0 157      80.609 113.706  37.252  1.00  0.00           H  
ATOM   4639 H5''   G 0 157      79.111 114.268  37.579  1.00  0.00           H  
ATOM   4640  H4'   G 0 157      81.427 115.911  37.119  1.00  0.00           H  
ATOM   4641  H3'   G 0 157      79.979 115.443  39.559  1.00  0.00           H  
ATOM   4642  H2'   G 0 157      80.587 117.581  40.248  1.00  0.00           H  
ATOM   4643 HO2'   G 0 157      81.966 118.913  39.021  1.00  0.00           H  
ATOM   4644  H1'   G 0 157      79.845 118.693  38.006  1.00  0.00           H  
ATOM   4645  H8    G 0 157      77.257 116.388  37.854  1.00  0.00           H  
ATOM   4646  H1    G 0 157      76.459 119.973  43.002  1.00  0.00           H  
ATOM   4647  H21   G 0 157      78.280 121.097  43.432  1.00  0.00           H  
ATOM   4648  H22   G 0 157      79.710 120.950  42.466  1.00  0.00           H  
ATOM   4649  P     A 0 158      81.924 114.322  40.827  1.00  0.00           P  
ATOM   4650  OP1   A 0 158      83.259 113.676  40.952  1.00  0.00           O  
ATOM   4651  OP2   A 0 158      80.701 113.485  40.792  1.00  0.00           O  
ATOM   4652  O5'   A 0 158      81.715 115.375  41.998  1.00  0.00           O  
ATOM   4653  C5'   A 0 158      82.766 116.256  42.396  1.00  0.00           C  
ATOM   4654  C4'   A 0 158      82.354 117.043  43.615  1.00  0.00           C  
ATOM   4655  O4'   A 0 158      81.210 117.886  43.307  1.00  0.00           O  
ATOM   4656  C3'   A 0 158      81.861 116.235  44.797  1.00  0.00           C  
ATOM   4657  O3'   A 0 158      82.926 115.647  45.531  1.00  0.00           O  
ATOM   4658  C2'   A 0 158      81.123 117.298  45.596  1.00  0.00           C  
ATOM   4659  O2'   A 0 158      82.001 118.176  46.270  1.00  0.00           O  
ATOM   4660  C1'   A 0 158      80.434 118.077  44.478  1.00  0.00           C  
ATOM   4661  N9    A 0 158      79.078 117.592  44.239  1.00  0.00           N  
ATOM   4662  C8    A 0 158      78.613 116.773  43.244  1.00  0.00           C  
ATOM   4663  N7    A 0 158      77.329 116.521  43.321  1.00  0.00           N  
ATOM   4664  C5    A 0 158      76.918 117.228  44.443  1.00  0.00           C  
ATOM   4665  C6    A 0 158      75.657 117.387  45.066  1.00  0.00           C  
ATOM   4666  N6    A 0 158      74.533 116.826  44.626  1.00  0.00           N  
ATOM   4667  N1    A 0 158      75.596 118.158  46.171  1.00  0.00           N  
ATOM   4668  C2    A 0 158      76.720 118.729  46.617  1.00  0.00           C  
ATOM   4669  N3    A 0 158      77.956 118.663  46.120  1.00  0.00           N  
ATOM   4670  C4    A 0 158      77.987 117.888  45.020  1.00  0.00           C  
ATOM   4671  H5'   A 0 158      82.968 116.888  41.648  1.00  0.00           H  
ATOM   4672 H5''   A 0 158      83.583 115.720  42.610  1.00  0.00           H  
ATOM   4673  H4'   A 0 158      83.117 117.619  43.907  1.00  0.00           H  
ATOM   4674  H3'   A 0 158      81.223 115.529  44.490  1.00  0.00           H  
ATOM   4675  H2'   A 0 158      80.459 116.891  46.223  1.00  0.00           H  
ATOM   4676 HO2'   A 0 158      81.470 118.853  46.779  1.00  0.00           H  
ATOM   4677  H1'   A 0 158      80.408 119.049  44.711  1.00  0.00           H  
ATOM   4678  H8    A 0 158      79.200 116.401  42.525  1.00  0.00           H  
ATOM   4679  H61   A 0 158      73.674 116.979  45.114  1.00  0.00           H  
ATOM   4680  H62   A 0 158      74.548 116.252  43.808  1.00  0.00           H  
ATOM   4681  H2    A 0 158      76.619 119.285  47.442  1.00  0.00           H  
ATOM   4682  P     G 0 159      82.690 114.251  46.284  1.00  0.00           P  
ATOM   4683  OP1   G 0 159      83.845 113.988  47.184  1.00  0.00           O  
ATOM   4684  OP2   G 0 159      82.309 113.250  45.262  1.00  0.00           O  
ATOM   4685  O5'   G 0 159      81.414 114.524  47.185  1.00  0.00           O  
ATOM   4686  C5'   G 0 159      81.479 115.431  48.281  1.00  0.00           C  
ATOM   4687  C4'   G 0 159      80.122 115.554  48.923  1.00  0.00           C  
ATOM   4688  O4'   G 0 159      79.177 116.127  47.979  1.00  0.00           O  
ATOM   4689  C3'   G 0 159      79.450 114.256  49.332  1.00  0.00           C  
ATOM   4690  O3'   G 0 159      79.957 113.733  50.544  1.00  0.00           O  
ATOM   4691  C2'   G 0 159      77.997 114.691  49.446  1.00  0.00           C  
ATOM   4692  O2'   G 0 159      77.726 115.432  50.617  1.00  0.00           O  
ATOM   4693  C1'   G 0 159      77.878 115.604  48.230  1.00  0.00           C  
ATOM   4694  N9    G 0 159      77.452 114.836  47.064  1.00  0.00           N  
ATOM   4695  C8    G 0 159      78.250 114.259  46.100  1.00  0.00           C  
ATOM   4696  N7    G 0 159      77.571 113.622  45.188  1.00  0.00           N  
ATOM   4697  C5    G 0 159      76.247 113.787  45.567  1.00  0.00           C  
ATOM   4698  C6    G 0 159      75.058 113.322  44.961  1.00  0.00           C  
ATOM   4699  O6    G 0 159      74.933 112.654  43.931  1.00  0.00           O  
ATOM   4700  N1    G 0 159      73.931 113.711  45.680  1.00  0.00           N  
ATOM   4701  C2    G 0 159      73.947 114.458  46.835  1.00  0.00           C  
ATOM   4702  N2    G 0 159      72.756 114.733  47.382  1.00  0.00           N  
ATOM   4703  N3    G 0 159      75.050 114.902  47.408  1.00  0.00           N  
ATOM   4704  C4    G 0 159      76.156 114.533  46.724  1.00  0.00           C  
ATOM   4705  H5'   G 0 159      81.773 116.328  47.952  1.00  0.00           H  
ATOM   4706 H5''   G 0 159      82.135 115.091  48.955  1.00  0.00           H  
ATOM   4707  H4'   G 0 159      80.191 116.152  49.721  1.00  0.00           H  
ATOM   4708  H3'   G 0 159      79.546 113.579  48.603  1.00  0.00           H  
ATOM   4709  H2'   G 0 159      77.381 113.907  49.367  1.00  0.00           H  
ATOM   4710 HO2'   G 0 159      76.759 115.687  50.634  1.00  0.00           H  
ATOM   4711  H1'   G 0 159      77.233 116.346  48.413  1.00  0.00           H  
ATOM   4712  H8    G 0 159      79.248 114.323  46.100  1.00  0.00           H  
ATOM   4713  H1    G 0 159      73.039 113.425  45.329  1.00  0.00           H  
ATOM   4714  H21   G 0 159      71.918 114.399  46.950  1.00  0.00           H  
ATOM   4715  H22   G 0 159      72.704 115.272  48.222  1.00  0.00           H  
ATOM   4716  P     A 0 160      79.301 112.413  51.167  1.00  0.00           P  
ATOM   4717  OP1   A 0 160      80.202 111.934  52.233  1.00  0.00           O  
ATOM   4718  OP2   A 0 160      78.906 111.499  50.072  1.00  0.00           O  
ATOM   4719  O5'   A 0 160      77.960 112.946  51.822  1.00  0.00           O  
ATOM   4720  C5'   A 0 160      77.585 112.542  53.127  1.00  0.00           C  
ATOM   4721  C4'   A 0 160      77.511 113.740  54.020  1.00  0.00           C  
ATOM   4722  O4'   A 0 160      76.661 114.744  53.422  1.00  0.00           O  
ATOM   4723  C3'   A 0 160      76.866 113.447  55.350  1.00  0.00           C  
ATOM   4724  O3'   A 0 160      77.817 112.886  56.235  1.00  0.00           O  
ATOM   4725  C2'   A 0 160      76.342 114.806  55.778  1.00  0.00           C  
ATOM   4726  O2'   A 0 160      77.330 115.616  56.367  1.00  0.00           O  
ATOM   4727  C1'   A 0 160      75.925 115.402  54.434  1.00  0.00           C  
ATOM   4728  N9    A 0 160      74.508 115.254  54.129  1.00  0.00           N  
ATOM   4729  C8    A 0 160      73.939 114.447  53.179  1.00  0.00           C  
ATOM   4730  N7    A 0 160      72.637 114.550  53.109  1.00  0.00           N  
ATOM   4731  C5    A 0 160      72.326 115.483  54.085  1.00  0.00           C  
ATOM   4732  C6    A 0 160      71.110 116.038  54.500  1.00  0.00           C  
ATOM   4733  N6    A 0 160      69.930 115.721  53.957  1.00  0.00           N  
ATOM   4734  N1    A 0 160      71.147 116.945  55.500  1.00  0.00           N  
ATOM   4735  C2    A 0 160      72.334 117.263  56.033  1.00  0.00           C  
ATOM   4736  N3    A 0 160      73.542 116.814  55.723  1.00  0.00           N  
ATOM   4737  C4    A 0 160      73.469 115.917  54.729  1.00  0.00           C  
ATOM   4738  H5'   A 0 160      78.264 111.901  53.485  1.00  0.00           H  
ATOM   4739 H5''   A 0 160      76.691 112.096  53.093  1.00  0.00           H  
ATOM   4740  H4'   A 0 160      78.428 114.113  54.163  1.00  0.00           H  
ATOM   4741  H3'   A 0 160      76.103 112.813  55.225  1.00  0.00           H  
ATOM   4742  H2'   A 0 160      75.553 114.709  56.385  1.00  0.00           H  
ATOM   4743 HO2'   A 0 160      76.929 116.494  56.628  1.00  0.00           H  
ATOM   4744  H1'   A 0 160      76.159 116.374  54.424  1.00  0.00           H  
ATOM   4745  H8    A 0 160      74.470 113.835  52.593  1.00  0.00           H  
ATOM   4746  H61   A 0 160      69.093 116.150  54.295  1.00  0.00           H  
ATOM   4747  H62   A 0 160      69.885 115.054  53.213  1.00  0.00           H  
ATOM   4748  H2    A 0 160      72.305 117.937  56.772  1.00  0.00           H  
ATOM   4749  P     A 0 161      77.482 111.503  56.968  1.00  0.00           P  
ATOM   4750  OP1   A 0 161      78.730 111.013  57.608  1.00  0.00           O  
ATOM   4751  OP2   A 0 161      76.772 110.635  55.990  1.00  0.00           O  
ATOM   4752  O5'   A 0 161      76.434 111.937  58.085  1.00  0.00           O  
ATOM   4753  C5'   A 0 161      76.822 112.817  59.140  1.00  0.00           C  
ATOM   4754  C4'   A 0 161      75.619 113.531  59.689  1.00  0.00           C  
ATOM   4755  O4'   A 0 161      74.973 114.241  58.613  1.00  0.00           O  
ATOM   4756  C3'   A 0 161      74.503 112.663  60.235  1.00  0.00           C  
ATOM   4757  O3'   A 0 161      74.775 112.207  61.548  1.00  0.00           O  
ATOM   4758  C2'   A 0 161      73.314 113.609  60.181  1.00  0.00           C  
ATOM   4759  O2'   A 0 161      73.306 114.571  61.210  1.00  0.00           O  
ATOM   4760  C1'   A 0 161      73.578 114.318  58.859  1.00  0.00           C  
ATOM   4761  N9    A 0 161      72.870 113.687  57.747  1.00  0.00           N  
ATOM   4762  C8    A 0 161      73.341 112.795  56.814  1.00  0.00           C  
ATOM   4763  N7    A 0 161      72.434 112.418  55.945  1.00  0.00           N  
ATOM   4764  C5    A 0 161      71.292 113.107  56.332  1.00  0.00           C  
ATOM   4765  C6    A 0 161      69.985 113.137  55.825  1.00  0.00           C  
ATOM   4766  N6    A 0 161      69.581 112.441  54.763  1.00  0.00           N  
ATOM   4767  N1    A 0 161      69.089 113.918  56.455  1.00  0.00           N  
ATOM   4768  C2    A 0 161      69.485 114.619  57.519  1.00  0.00           C  
ATOM   4769  N3    A 0 161      70.677 114.677  58.088  1.00  0.00           N  
ATOM   4770  C4    A 0 161      71.547 113.889  57.439  1.00  0.00           C  
ATOM   4771  H5'   A 0 161      77.473 113.489  58.787  1.00  0.00           H  
ATOM   4772 H5''   A 0 161      77.253 112.287  59.870  1.00  0.00           H  
ATOM   4773  H4'   A 0 161      75.909 114.182  60.391  1.00  0.00           H  
ATOM   4774  H3'   A 0 161      74.348 111.884  59.628  1.00  0.00           H  
ATOM   4775  H2'   A 0 161      72.452 113.103  60.153  1.00  0.00           H  
ATOM   4776 HO2'   A 0 161      72.501 115.156  61.113  1.00  0.00           H  
ATOM   4777  H1'   A 0 161      73.302 115.277  58.931  1.00  0.00           H  
ATOM   4778  H8    A 0 161      74.285 112.465  56.799  1.00  0.00           H  
ATOM   4779  H61   A 0 161      68.633 112.508  54.453  1.00  0.00           H  
ATOM   4780  H62   A 0 161      70.226 111.852  54.276  1.00  0.00           H  
ATOM   4781  H2    A 0 161      68.778 115.182  57.948  1.00  0.00           H  
ATOM   4782  P     C 0 162      74.027 110.906  62.099  1.00  0.00           P  
ATOM   4783  OP1   C 0 162      74.733 110.547  63.357  1.00  0.00           O  
ATOM   4784  OP2   C 0 162      73.923 109.914  60.998  1.00  0.00           O  
ATOM   4785  O5'   C 0 162      72.581 111.447  62.487  1.00  0.00           O  
ATOM   4786  C5'   C 0 162      72.441 112.308  63.619  1.00  0.00           C  
ATOM   4787  C4'   C 0 162      71.137 113.055  63.578  1.00  0.00           C  
ATOM   4788  O4'   C 0 162      70.920 113.593  62.252  1.00  0.00           O  
ATOM   4789  C3'   C 0 162      69.878 112.256  63.811  1.00  0.00           C  
ATOM   4790  O3'   C 0 162      69.703 111.913  65.179  1.00  0.00           O  
ATOM   4791  C2'   C 0 162      68.822 113.217  63.279  1.00  0.00           C  
ATOM   4792  O2'   C 0 162      68.528 114.306  64.124  1.00  0.00           O  
ATOM   4793  C1'   C 0 162      69.527 113.752  62.034  1.00  0.00           C  
ATOM   4794  N1    C 0 162      69.131 112.983  60.842  1.00  0.00           N  
ATOM   4795  C2    C 0 162      67.879 113.249  60.267  1.00  0.00           C  
ATOM   4796  O2    C 0 162      67.166 114.144  60.765  1.00  0.00           O  
ATOM   4797  N3    C 0 162      67.477 112.530  59.195  1.00  0.00           N  
ATOM   4798  C4    C 0 162      68.267 111.582  58.696  1.00  0.00           C  
ATOM   4799  N4    C 0 162      67.821 110.892  57.643  1.00  0.00           N  
ATOM   4800  C5    C 0 162      69.552 111.297  59.252  1.00  0.00           C  
ATOM   4801  C6    C 0 162      69.942 112.018  60.310  1.00  0.00           C  
ATOM   4802  H5'   C 0 162      73.194 112.966  63.623  1.00  0.00           H  
ATOM   4803 H5''   C 0 162      72.475 111.758  64.453  1.00  0.00           H  
ATOM   4804  H4'   C 0 162      71.172 113.809  64.234  1.00  0.00           H  
ATOM   4805  H3'   C 0 162      69.894 111.427  63.253  1.00  0.00           H  
ATOM   4806  H2'   C 0 162      67.988 112.725  63.031  1.00  0.00           H  
ATOM   4807 HO2'   C 0 162      67.829 114.880  63.697  1.00  0.00           H  
ATOM   4808  H1'   C 0 162      69.309 114.719  61.906  1.00  0.00           H  
ATOM   4809  H41   C 0 162      68.387 110.172  57.241  1.00  0.00           H  
ATOM   4810  H42   C 0 162      66.921 111.095  57.257  1.00  0.00           H  
ATOM   4811  H5    C 0 162      70.138 110.585  58.865  1.00  0.00           H  
ATOM   4812  H6    C 0 162      70.839 111.849  60.718  1.00  0.00           H  
ATOM   4813  P     U 0 163      69.655 110.361  65.602  1.00  0.00           P  
ATOM   4814  OP1   U 0 163      69.170 110.294  67.000  1.00  0.00           O  
ATOM   4815  OP2   U 0 163      70.946 109.731  65.243  1.00  0.00           O  
ATOM   4816  O5'   U 0 163      68.534 109.739  64.656  1.00  0.00           O  
ATOM   4817  C5'   U 0 163      67.236 110.361  64.536  1.00  0.00           C  
ATOM   4818  C4'   U 0 163      66.470 109.760  63.380  1.00  0.00           C  
ATOM   4819  O4'   U 0 163      67.158 110.037  62.132  1.00  0.00           O  
ATOM   4820  C3'   U 0 163      66.372 108.246  63.405  1.00  0.00           C  
ATOM   4821  O3'   U 0 163      65.354 107.779  64.268  1.00  0.00           O  
ATOM   4822  C2'   U 0 163      66.126 107.899  61.943  1.00  0.00           C  
ATOM   4823  O2'   U 0 163      64.779 108.037  61.541  1.00  0.00           O  
ATOM   4824  C1'   U 0 163      67.001 108.938  61.244  1.00  0.00           C  
ATOM   4825  N1    U 0 163      68.330 108.407  60.909  1.00  0.00           N  
ATOM   4826  C2    U 0 163      68.429 107.593  59.792  1.00  0.00           C  
ATOM   4827  O2    U 0 163      67.470 107.307  59.093  1.00  0.00           O  
ATOM   4828  N3    U 0 163      69.690 107.125  59.529  1.00  0.00           N  
ATOM   4829  C4    U 0 163      70.837 107.377  60.253  1.00  0.00           C  
ATOM   4830  O4    U 0 163      71.901 106.868  59.897  1.00  0.00           O  
ATOM   4831  C5    U 0 163      70.651 108.224  61.393  1.00  0.00           C  
ATOM   4832  C6    U 0 163      69.436 108.698  61.674  1.00  0.00           C  
ATOM   4833  H5'   U 0 163      67.354 111.342  64.379  1.00  0.00           H  
ATOM   4834 H5''   U 0 163      66.722 110.218  65.382  1.00  0.00           H  
ATOM   4835  H4'   U 0 163      65.551 110.153  63.349  1.00  0.00           H  
ATOM   4836  H3'   U 0 163      67.250 107.863  63.692  1.00  0.00           H  
ATOM   4837  H2'   U 0 163      66.456 106.976  61.744  1.00  0.00           H  
ATOM   4838 HO2'   U 0 163      64.693 107.794  60.575  1.00  0.00           H  
ATOM   4839  H1'   U 0 163      66.547 109.248  60.409  1.00  0.00           H  
ATOM   4840  H3    U 0 163      69.789 106.538  58.726  1.00  0.00           H  
ATOM   4841  H5    U 0 163      71.429 108.459  61.976  1.00  0.00           H  
ATOM   4842  H6    U 0 163      69.325 109.289  62.473  1.00  0.00           H  
ATOM   4843  P     G 0 164      65.543 106.376  65.005  1.00  0.00           P  
ATOM   4844  OP1   G 0 164      64.351 106.222  65.857  1.00  0.00           O  
ATOM   4845  OP2   G 0 164      66.893 106.341  65.615  1.00  0.00           O  
ATOM   4846  O5'   G 0 164      65.513 105.302  63.825  1.00  0.00           O  
ATOM   4847  C5'   G 0 164      64.336 105.125  62.999  1.00  0.00           C  
ATOM   4848  C4'   G 0 164      64.536 103.989  62.014  1.00  0.00           C  
ATOM   4849  O4'   G 0 164      65.417 104.372  60.924  1.00  0.00           O  
ATOM   4850  C3'   G 0 164      65.205 102.761  62.584  1.00  0.00           C  
ATOM   4851  O3'   G 0 164      64.315 101.998  63.371  1.00  0.00           O  
ATOM   4852  C2'   G 0 164      65.705 102.060  61.329  1.00  0.00           C  
ATOM   4853  O2'   G 0 164      64.677 101.440  60.595  1.00  0.00           O  
ATOM   4854  C1'   G 0 164      66.195 103.248  60.510  1.00  0.00           C  
ATOM   4855  N9    G 0 164      67.610 103.540  60.740  1.00  0.00           N  
ATOM   4856  C8    G 0 164      68.125 104.601  61.441  1.00  0.00           C  
ATOM   4857  N7    G 0 164      69.427 104.610  61.480  1.00  0.00           N  
ATOM   4858  C5    G 0 164      69.800 103.489  60.759  1.00  0.00           C  
ATOM   4859  C6    G 0 164      71.092 102.985  60.452  1.00  0.00           C  
ATOM   4860  O6    G 0 164      72.192 103.457  60.750  1.00  0.00           O  
ATOM   4861  N1    G 0 164      71.020 101.813  59.709  1.00  0.00           N  
ATOM   4862  C2    G 0 164      69.860 101.211  59.304  1.00  0.00           C  
ATOM   4863  N2    G 0 164      70.003 100.086  58.594  1.00  0.00           N  
ATOM   4864  N3    G 0 164      68.647 101.677  59.574  1.00  0.00           N  
ATOM   4865  C4    G 0 164      68.692 102.811  60.299  1.00  0.00           C  
ATOM   4866  H5'   G 0 164      64.160 105.970  62.494  1.00  0.00           H  
ATOM   4867 H5''   G 0 164      63.553 104.917  63.585  1.00  0.00           H  
ATOM   4868  H4'   G 0 164      63.648 103.728  61.636  1.00  0.00           H  
ATOM   4869  H3'   G 0 164      65.987 103.038  63.142  1.00  0.00           H  
ATOM   4870  H2'   G 0 164      66.448 101.422  61.534  1.00  0.00           H  
ATOM   4871 HO2'   G 0 164      65.065 100.998  59.786  1.00  0.00           H  
ATOM   4872  H1'   G 0 164      66.041 103.072  59.538  1.00  0.00           H  
ATOM   4873  H8    G 0 164      67.557 105.298  61.879  1.00  0.00           H  
ATOM   4874  H1    G 0 164      71.882 101.376  59.451  1.00  0.00           H  
ATOM   4875  H21   G 0 164      70.917  99.736  58.391  1.00  0.00           H  
ATOM   4876  H22   G 0 164      69.196  99.595  58.267  1.00  0.00           H  
ATOM   4877  P     A 0 165      64.841 101.360  64.741  1.00  0.00           P  
ATOM   4878  OP1   A 0 165      63.693 100.708  65.419  1.00  0.00           O  
ATOM   4879  OP2   A 0 165      65.617 102.399  65.459  1.00  0.00           O  
ATOM   4880  O5'   A 0 165      65.869 100.256  64.240  1.00  0.00           O  
ATOM   4881  C5'   A 0 165      65.443  99.222  63.355  1.00  0.00           C  
ATOM   4882  C4'   A 0 165      66.624  98.432  62.872  1.00  0.00           C  
ATOM   4883  O4'   A 0 165      67.496  99.300  62.114  1.00  0.00           O  
ATOM   4884  C3'   A 0 165      67.531  97.821  63.925  1.00  0.00           C  
ATOM   4885  O3'   A 0 165      66.950  96.613  64.412  1.00  0.00           O  
ATOM   4886  C2'   A 0 165      68.816  97.609  63.132  1.00  0.00           C  
ATOM   4887  O2'   A 0 165      68.766  96.474  62.285  1.00  0.00           O  
ATOM   4888  C1'   A 0 165      68.838  98.864  62.257  1.00  0.00           C  
ATOM   4889  N9    A 0 165      69.629  99.969  62.803  1.00  0.00           N  
ATOM   4890  C8    A 0 165      69.217 100.976  63.644  1.00  0.00           C  
ATOM   4891  N7    A 0 165      70.167 101.817  63.966  1.00  0.00           N  
ATOM   4892  C5    A 0 165      71.279 101.337  63.291  1.00  0.00           C  
ATOM   4893  C6    A 0 165      72.603 101.779  63.229  1.00  0.00           C  
ATOM   4894  N6    A 0 165      73.045 102.848  63.875  1.00  0.00           N  
ATOM   4895  N1    A 0 165      73.468 101.077  62.475  1.00  0.00           N  
ATOM   4896  C2    A 0 165      73.023 100.003  61.831  1.00  0.00           C  
ATOM   4897  N3    A 0 165      71.801  99.481  61.806  1.00  0.00           N  
ATOM   4898  C4    A 0 165      70.963 100.204  62.568  1.00  0.00           C  
ATOM   4899  H5'   A 0 165      64.976  99.630  62.571  1.00  0.00           H  
ATOM   4900 H5''   A 0 165      64.814  98.613  63.838  1.00  0.00           H  
ATOM   4901  H4'   A 0 165      66.297  97.703  62.270  1.00  0.00           H  
ATOM   4902  H3'   A 0 165      67.683  98.465  64.675  1.00  0.00           H  
ATOM   4903  H2'   A 0 165      69.612  97.575  63.736  1.00  0.00           H  
ATOM   4904 HO2'   A 0 165      69.632  96.387  61.793  1.00  0.00           H  
ATOM   4905  H1'   A 0 165      69.198  98.623  61.355  1.00  0.00           H  
ATOM   4906  H8    A 0 165      68.278 101.058  63.979  1.00  0.00           H  
ATOM   4907  H61   A 0 165      74.004 103.120  63.795  1.00  0.00           H  
ATOM   4908  H62   A 0 165      72.420 103.383  64.443  1.00  0.00           H  
ATOM   4909  H2    A 0 165      73.707  99.517  61.286  1.00  0.00           H  
ATOM   4910  P     A 0 166      67.745  95.681  65.459  1.00  0.00           P  
ATOM   4911  OP1   A 0 166      69.169  95.580  65.060  1.00  0.00           O  
ATOM   4912  OP2   A 0 166      66.932  94.443  65.574  1.00  0.00           O  
ATOM   4913  O5'   A 0 166      67.654  96.457  66.846  1.00  0.00           O  
ATOM   4914  C5'   A 0 166      66.385  96.723  67.464  1.00  0.00           C  
ATOM   4915  C4'   A 0 166      66.114  98.203  67.436  1.00  0.00           C  
ATOM   4916  O4'   A 0 166      64.745  98.455  67.862  1.00  0.00           O  
ATOM   4917  C3'   A 0 166      67.016  99.064  68.322  1.00  0.00           C  
ATOM   4918  O3'   A 0 166      67.405 100.249  67.634  1.00  0.00           O  
ATOM   4919  C2'   A 0 166      66.091  99.431  69.480  1.00  0.00           C  
ATOM   4920  O2'   A 0 166      66.435 100.666  70.075  1.00  0.00           O  
ATOM   4921  C1'   A 0 166      64.739  99.521  68.774  1.00  0.00           C  
ATOM   4922  N9    A 0 166      63.585  99.375  69.660  1.00  0.00           N  
ATOM   4923  C8    A 0 166      62.491 100.203  69.726  1.00  0.00           C  
ATOM   4924  N7    A 0 166      61.634  99.878  70.666  1.00  0.00           N  
ATOM   4925  C5    A 0 166      62.191  98.747  71.245  1.00  0.00           C  
ATOM   4926  C6    A 0 166      61.776  97.931  72.307  1.00  0.00           C  
ATOM   4927  N6    A 0 166      60.653  98.130  72.996  1.00  0.00           N  
ATOM   4928  N1    A 0 166      62.564  96.890  72.644  1.00  0.00           N  
ATOM   4929  C2    A 0 166      63.686  96.684  71.949  1.00  0.00           C  
ATOM   4930  N3    A 0 166      64.184  97.377  70.925  1.00  0.00           N  
ATOM   4931  C4    A 0 166      63.383  98.413  70.622  1.00  0.00           C  
ATOM   4932  H5'   A 0 166      66.403  96.405  68.412  1.00  0.00           H  
ATOM   4933 H5''   A 0 166      65.664  96.243  66.965  1.00  0.00           H  
ATOM   4934  H4'   A 0 166      66.210  98.520  66.492  1.00  0.00           H  
ATOM   4935  H3'   A 0 166      67.812  98.550  68.641  1.00  0.00           H  
ATOM   4936  H2'   A 0 166      66.081  98.703  70.165  1.00  0.00           H  
ATOM   4937 HO2'   A 0 166      65.803 100.862  70.825  1.00  0.00           H  
ATOM   4938  H1'   A 0 166      64.675 100.387  68.279  1.00  0.00           H
[truncated: 13,759,820 more chars]
