# Supplementary material for: Biotransformation-coupled mutasynthesis for the generation of novel pristinamycin derivatives by engineering the phenylglycine residue
Source: RSC Chem Biol. 2023 Oct 14;4(12):1050–63. doi: 10.1039/d3cb00143a (PMC10685826; doi:10.1039/d3cb00143a)
Supplement: CB-004-D3CB00143A-s003 [file CB-004-D3CB00143A-s003.pdb]

ATOM      1  P     G 0   2       9.567  51.452 129.230  1.00  0.00           P  
ATOM      2  OP1   G 0   2       8.933  52.702 129.739  1.00  0.00           O  
ATOM      3  OP2   G 0   2      10.007  51.383 127.811  1.00  0.00           O  
ATOM      4  O5'   G 0   2      10.816  51.111 130.166  1.00  0.00           O  
ATOM      5  C5'   G 0   2      10.684  51.088 131.589  1.00  0.00           C  
ATOM      6  C4'   G 0   2      11.910  50.474 132.223  1.00  0.00           C  
ATOM      7  O4'   G 0   2      12.051  49.109 131.752  1.00  0.00           O  
ATOM      8  C3'   G 0   2      13.238  51.137 131.886  1.00  0.00           C  
ATOM      9  O3'   G 0   2      13.497  52.244 132.750  1.00  0.00           O  
ATOM     10  C2'   G 0   2      14.232  50.001 132.100  1.00  0.00           C  
ATOM     11  O2'   G 0   2      14.606  49.835 133.452  1.00  0.00           O  
ATOM     12  C1'   G 0   2      13.427  48.790 131.616  1.00  0.00           C  
ATOM     13  N9    G 0   2      13.692  48.436 130.220  1.00  0.00           N  
ATOM     14  C8    G 0   2      12.981  48.827 129.101  1.00  0.00           C  
ATOM     15  N7    G 0   2      13.484  48.366 127.986  1.00  0.00           N  
ATOM     16  C5    G 0   2      14.590  47.619 128.386  1.00  0.00           C  
ATOM     17  C6    G 0   2      15.531  46.878 127.617  1.00  0.00           C  
ATOM     18  O6    G 0   2      15.584  46.739 126.390  1.00  0.00           O  
ATOM     19  N1    G 0   2      16.481  46.260 128.427  1.00  0.00           N  
ATOM     20  C2    G 0   2      16.526  46.339 129.797  1.00  0.00           C  
ATOM     21  N2    G 0   2      17.504  45.649 130.396  1.00  0.00           N  
ATOM     22  N3    G 0   2      15.669  47.036 130.527  1.00  0.00           N  
ATOM     23  C4    G 0   2      14.730  47.645 129.762  1.00  0.00           C  
ATOM     24  H5'   G 0   2       9.880  50.548 131.836  1.00  0.00           H  
ATOM     25 H5''   G 0   2      10.573  52.023 131.925  1.00  0.00           H  
ATOM     26  H4'   G 0   2      11.793  50.465 133.216  1.00  0.00           H  
ATOM     27  H3'   G 0   2      13.247  51.432 130.931  1.00  0.00           H  
ATOM     28  H2'   G 0   2      15.041  50.133 131.528  1.00  0.00           H  
ATOM     29 HO2'   G 0   2      15.256  49.079 133.528  1.00  0.00           H  
ATOM     30  H1'   G 0   2      13.639  48.004 132.197  1.00  0.00           H  
ATOM     31  H8    G 0   2      12.165  49.404 129.140  1.00  0.00           H  
ATOM     32  H1    G 0   2      17.187  45.715 127.974  1.00  0.00           H  
ATOM     33  H21   G 0   2      18.149  45.116 129.847  1.00  0.00           H  
ATOM     34  H22   G 0   2      17.590  45.666 131.392  1.00  0.00           H  
ATOM     35  P     U 0   3      14.555  53.380 132.315  1.00  0.00           P  
ATOM     36  OP1   U 0   3      14.577  54.416 133.383  1.00  0.00           O  
ATOM     37  OP2   U 0   3      14.297  53.780 130.907  1.00  0.00           O  
ATOM     38  O5'   U 0   3      15.957  52.635 132.378  1.00  0.00           O  
ATOM     39  C5'   U 0   3      16.597  52.406 133.631  1.00  0.00           C  
ATOM     40  C4'   U 0   3      17.943  51.746 133.424  1.00  0.00           C  
ATOM     41  O4'   U 0   3      17.724  50.538 132.649  1.00  0.00           O  
ATOM     42  C3'   U 0   3      18.997  52.532 132.642  1.00  0.00           C  
ATOM     43  O3'   U 0   3      19.774  53.390 133.501  1.00  0.00           O  
ATOM     44  C2'   U 0   3      19.854  51.408 132.077  1.00  0.00           C  
ATOM     45  O2'   U 0   3      20.746  50.900 133.051  1.00  0.00           O  
ATOM     46  C1'   U 0   3      18.794  50.351 131.744  1.00  0.00           C  
ATOM     47  N1    U 0   3      18.255  50.390 130.370  1.00  0.00           N  
ATOM     48  C2    U 0   3      18.904  49.641 129.401  1.00  0.00           C  
ATOM     49  O2    U 0   3      19.899  48.978 129.628  1.00  0.00           O  
ATOM     50  N3    U 0   3      18.346  49.696 128.153  1.00  0.00           N  
ATOM     51  C4    U 0   3      17.234  50.404 127.776  1.00  0.00           C  
ATOM     52  O4    U 0   3      16.803  50.278 126.629  1.00  0.00           O  
ATOM     53  C5    U 0   3      16.628  51.167 128.821  1.00  0.00           C  
ATOM     54  C6    U 0   3      17.143  51.135 130.050  1.00  0.00           C  
ATOM     55  H5'   U 0   3      16.021  51.811 134.191  1.00  0.00           H  
ATOM     56 H5''   U 0   3      16.727  53.280 134.099  1.00  0.00           H  
ATOM     57  H4'   U 0   3      18.321  51.495 134.315  1.00  0.00           H  
ATOM     58  H3'   U 0   3      18.572  53.058 131.905  1.00  0.00           H  
ATOM     59  H2'   U 0   3      20.343  51.702 131.256  1.00  0.00           H  
ATOM     60 HO2'   U 0   3      21.294  50.165 132.651  1.00  0.00           H  
ATOM     61  H1'   U 0   3      19.189  49.446 131.903  1.00  0.00           H  
ATOM     62  H3    U 0   3      18.798  49.162 127.438  1.00  0.00           H  
ATOM     63  H5    U 0   3      15.819  51.724 128.631  1.00  0.00           H  
ATOM     64  H6    U 0   3      16.704  51.674 130.769  1.00  0.00           H  
ATOM     65  P     C 0   4      20.296  54.830 132.971  1.00  0.00           P  
ATOM     66  OP1   C 0   4      20.575  55.681 134.159  1.00  0.00           O  
ATOM     67  OP2   C 0   4      19.351  55.321 131.941  1.00  0.00           O  
ATOM     68  O5'   C 0   4      21.663  54.512 132.198  1.00  0.00           O  
ATOM     69  C5'   C 0   4      22.742  53.781 132.809  1.00  0.00           C  
ATOM     70  C4'   C 0   4      23.565  53.055 131.750  1.00  0.00           C  
ATOM     71  O4'   C 0   4      22.783  51.984 131.142  1.00  0.00           O  
ATOM     72  C3'   C 0   4      24.003  53.870 130.543  1.00  0.00           C  
ATOM     73  O3'   C 0   4      25.137  54.697 130.783  1.00  0.00           O  
ATOM     74  C2'   C 0   4      24.306  52.789 129.513  1.00  0.00           C  
ATOM     75  O2'   C 0   4      25.534  52.135 129.716  1.00  0.00           O  
ATOM     76  C1'   C 0   4      23.184  51.800 129.787  1.00  0.00           C  
ATOM     77  N1    C 0   4      22.045  52.046 128.882  1.00  0.00           N  
ATOM     78  C2    C 0   4      22.152  51.612 127.553  1.00  0.00           C  
ATOM     79  O2    C 0   4      23.215  51.048 127.185  1.00  0.00           O  
ATOM     80  N3    C 0   4      21.102  51.824 126.701  1.00  0.00           N  
ATOM     81  C4    C 0   4      20.004  52.451 127.134  1.00  0.00           C  
ATOM     82  N4    C 0   4      19.025  52.654 126.270  1.00  0.00           N  
ATOM     83  C5    C 0   4      19.875  52.902 128.472  1.00  0.00           C  
ATOM     84  C6    C 0   4      20.907  52.683 129.306  1.00  0.00           C  
ATOM     85  H5'   C 0   4      22.365  53.111 133.448  1.00  0.00           H  
ATOM     86 H5''   C 0   4      23.332  54.419 133.304  1.00  0.00           H  
ATOM     87  H4'   C 0   4      24.374  52.659 132.184  1.00  0.00           H  
ATOM     88  H3'   C 0   4      23.240  54.432 130.224  1.00  0.00           H  
ATOM     89  H2'   C 0   4      24.244  53.153 128.584  1.00  0.00           H  
ATOM     90 HO2'   C 0   4      25.664  51.443 129.006  1.00  0.00           H  
ATOM     91  H1'   C 0   4      23.520  50.867 129.659  1.00  0.00           H  
ATOM     92  H41   C 0   4      18.190  53.120 126.561  1.00  0.00           H  
ATOM     93  H42   C 0   4      19.119  52.341 125.325  1.00  0.00           H  
ATOM     94  H5    C 0   4      19.046  53.366 128.784  1.00  0.00           H  
ATOM     95  H6    C 0   4      20.843  52.991 130.255  1.00  0.00           H  
ATOM     96  P     A 0   5      25.185  56.173 130.131  1.00  0.00           P  
ATOM     97  OP1   A 0   5      26.023  56.960 131.088  1.00  0.00           O  
ATOM     98  OP2   A 0   5      23.739  56.561 129.860  1.00  0.00           O  
ATOM     99  O5'   A 0   5      25.920  56.040 128.706  1.00  0.00           O  
ATOM    100  C5'   A 0   5      27.149  55.312 128.558  1.00  0.00           C  
ATOM    101  C4'   A 0   5      27.340  54.839 127.114  1.00  0.00           C  
ATOM    102  O4'   A 0   5      26.400  53.788 126.732  1.00  0.00           O  
ATOM    103  C3'   A 0   5      27.152  55.897 126.052  1.00  0.00           C  
ATOM    104  O3'   A 0   5      28.308  56.703 125.958  1.00  0.00           O  
ATOM    105  C2'   A 0   5      26.909  55.061 124.804  1.00  0.00           C  
ATOM    106  O2'   A 0   5      28.076  54.542 124.217  1.00  0.00           O  
ATOM    107  C1'   A 0   5      26.057  53.930 125.369  1.00  0.00           C  
ATOM    108  N9    A 0   5      24.650  54.287 125.312  1.00  0.00           N  
ATOM    109  C8    A 0   5      23.927  54.846 126.328  1.00  0.00           C  
ATOM    110  N7    A 0   5      22.675  55.067 126.021  1.00  0.00           N  
ATOM    111  C5    A 0   5      22.562  54.620 124.710  1.00  0.00           C  
ATOM    112  C6    A 0   5      21.482  54.575 123.826  1.00  0.00           C  
ATOM    113  N6    A 0   5      20.263  55.018 124.141  1.00  0.00           N  
ATOM    114  N1    A 0   5      21.699  54.062 122.593  1.00  0.00           N  
ATOM    115  C2    A 0   5      22.929  53.652 122.280  1.00  0.00           C  
ATOM    116  N3    A 0   5      24.026  53.653 123.023  1.00  0.00           N  
ATOM    117  C4    A 0   5      23.773  54.147 124.252  1.00  0.00           C  
ATOM    118  H5'   A 0   5      27.132  54.516 129.163  1.00  0.00           H  
ATOM    119 H5''   A 0   5      27.913  55.906 128.811  1.00  0.00           H  
ATOM    120  H4'   A 0   5      28.267  54.473 127.027  1.00  0.00           H  
ATOM    121  H3'   A 0   5      26.351  56.459 126.257  1.00  0.00           H  
ATOM    122  H2'   A 0   5      26.387  55.586 124.132  1.00  0.00           H  
ATOM    123 HO2'   A 0   5      27.833  54.008 123.407  1.00  0.00           H  
ATOM    124  H1'   A 0   5      26.226  53.079 124.872  1.00  0.00           H  
ATOM    125  H8    A 0   5      24.318  55.065 127.222  1.00  0.00           H  
ATOM    126  H61   A 0   5      19.523  54.963 123.471  1.00  0.00           H  
ATOM    127  H62   A 0   5      20.090  55.405 125.047  1.00  0.00           H  
ATOM    128  H2    A 0   5      23.039  53.293 121.353  1.00  0.00           H  
ATOM    129  P     A 0   6      28.184  58.202 125.391  1.00  0.00           P  
ATOM    130  OP1   A 0   6      29.554  58.775 125.599  1.00  0.00           O  
ATOM    131  OP2   A 0   6      26.987  58.893 125.977  1.00  0.00           O  
ATOM    132  O5'   A 0   6      27.958  58.013 123.821  1.00  0.00           O  
ATOM    133  C5'   A 0   6      29.032  57.635 122.957  1.00  0.00           C  
ATOM    134  C4'   A 0   6      28.554  57.580 121.528  1.00  0.00           C  
ATOM    135  O4'   A 0   6      27.498  56.584 121.431  1.00  0.00           O  
ATOM    136  C3'   A 0   6      27.899  58.857 121.018  1.00  0.00           C  
ATOM    137  O3'   A 0   6      28.837  59.834 120.556  1.00  0.00           O  
ATOM    138  C2'   A 0   6      26.996  58.323 119.913  1.00  0.00           C  
ATOM    139  O2'   A 0   6      27.694  57.975 118.737  1.00  0.00           O  
ATOM    140  C1'   A 0   6      26.462  57.051 120.565  1.00  0.00           C  
ATOM    141  N9    A 0   6      25.239  57.292 121.349  1.00  0.00           N  
ATOM    142  C8    A 0   6      25.148  57.573 122.692  1.00  0.00           C  
ATOM    143  N7    A 0   6      23.920  57.747 123.120  1.00  0.00           N  
ATOM    144  C5    A 0   6      23.149  57.566 121.988  1.00  0.00           C  
ATOM    145  C6    A 0   6      21.767  57.612 121.790  1.00  0.00           C  
ATOM    146  N6    A 0   6      20.893  57.834 122.783  1.00  0.00           N  
ATOM    147  N1    A 0   6      21.304  57.410 120.531  1.00  0.00           N  
ATOM    148  C2    A 0   6      22.193  57.155 119.559  1.00  0.00           C  
ATOM    149  N3    A 0   6      23.520  57.066 119.632  1.00  0.00           N  
ATOM    150  C4    A 0   6      23.943  57.288 120.887  1.00  0.00           C  
ATOM    151  H5'   A 0   6      29.372  56.734 123.227  1.00  0.00           H  
ATOM    152 H5''   A 0   6      29.769  58.306 123.033  1.00  0.00           H  
ATOM    153  H4'   A 0   6      29.313  57.327 120.928  1.00  0.00           H  
ATOM    154  H3'   A 0   6      27.337  59.254 121.743  1.00  0.00           H  
ATOM    155  H2'   A 0   6      26.254  58.964 119.714  1.00  0.00           H  
ATOM    156 HO2'   A 0   6      27.048  57.633 118.055  1.00  0.00           H  
ATOM    157  H1'   A 0   6      26.279  56.365 119.861  1.00  0.00           H  
ATOM    158  H8    A 0   6      25.947  57.639 123.290  1.00  0.00           H  
ATOM    159  H61   A 0   6      19.912  57.858 122.590  1.00  0.00           H  
ATOM    160  H62   A 0   6      21.222  57.976 123.716  1.00  0.00           H  
ATOM    161  H2    A 0   6      21.803  57.011 118.649  1.00  0.00           H  
ATOM    162  P     G 0   7      28.400  61.391 120.463  1.00  0.00           P  
ATOM    163  OP1   G 0   7      29.609  62.129 119.996  1.00  0.00           O  
ATOM    164  OP2   G 0   7      27.729  61.791 121.736  1.00  0.00           O  
ATOM    165  O5'   G 0   7      27.353  61.445 119.264  1.00  0.00           O  
ATOM    166  C5'   G 0   7      27.770  61.131 117.932  1.00  0.00           C  
ATOM    167  C4'   G 0   7      26.655  61.400 116.949  1.00  0.00           C  
ATOM    168  O4'   G 0   7      25.611  60.413 117.098  1.00  0.00           O  
ATOM    169  C3'   G 0   7      25.997  62.749 117.149  1.00  0.00           C  
ATOM    170  O3'   G 0   7      26.690  63.709 116.370  1.00  0.00           O  
ATOM    171  C2'   G 0   7      24.551  62.510 116.732  1.00  0.00           C  
ATOM    172  O2'   G 0   7      24.311  62.638 115.361  1.00  0.00           O  
ATOM    173  C1'   G 0   7      24.348  61.055 117.154  1.00  0.00           C  
ATOM    174  N9    G 0   7      23.812  60.889 118.507  1.00  0.00           N  
ATOM    175  C8    G 0   7      24.519  60.696 119.675  1.00  0.00           C  
ATOM    176  N7    G 0   7      23.750  60.578 120.719  1.00  0.00           N  
ATOM    177  C5    G 0   7      22.465  60.706 120.216  1.00  0.00           C  
ATOM    178  C6    G 0   7      21.231  60.683 120.872  1.00  0.00           C  
ATOM    179  O6    G 0   7      21.004  60.541 122.075  1.00  0.00           O  
ATOM    180  N1    G 0   7      20.183  60.855 119.993  1.00  0.00           N  
ATOM    181  C2    G 0   7      20.313  61.033 118.656  1.00  0.00           C  
ATOM    182  N2    G 0   7      19.184  61.199 117.980  1.00  0.00           N  
ATOM    183  N3    G 0   7      21.459  61.055 118.023  1.00  0.00           N  
ATOM    184  C4    G 0   7      22.487  60.891 118.858  1.00  0.00           C  
ATOM    185  H5'   G 0   7      28.023  60.165 117.886  1.00  0.00           H  
ATOM    186 H5''   G 0   7      28.561  61.694 117.694  1.00  0.00           H  
ATOM    187  H4'   G 0   7      27.021  61.350 116.020  1.00  0.00           H  
ATOM    188  H3'   G 0   7      26.034  63.005 118.115  1.00  0.00           H  
ATOM    189  H2'   G 0   7      23.938  63.109 117.248  1.00  0.00           H  
ATOM    190 HO2'   G 0   7      23.344  62.466 115.174  1.00  0.00           H  
ATOM    191  H1'   G 0   7      23.730  60.612 116.504  1.00  0.00           H  
ATOM    192  H8    G 0   7      25.517  60.651 119.716  1.00  0.00           H  
ATOM    193  H1    G 0   7      19.257  60.848 120.371  1.00  0.00           H  
ATOM    194  H21   G 0   7      18.307  61.188 118.461  1.00  0.00           H  
ATOM    195  H22   G 0   7      19.210  61.335 116.990  1.00  0.00           H  
ATOM    196  P     A 0   8      26.671  65.255 116.811  1.00  0.00           P  
ATOM    197  OP1   A 0   8      27.704  65.894 115.934  1.00  0.00           O  
ATOM    198  OP2   A 0   8      26.801  65.360 118.299  1.00  0.00           O  
ATOM    199  O5'   A 0   8      25.194  65.719 116.371  1.00  0.00           O  
ATOM    200  C5'   A 0   8      24.752  65.552 115.009  1.00  0.00           C  
ATOM    201  C4'   A 0   8      23.246  65.591 114.908  1.00  0.00           C  
ATOM    202  O4'   A 0   8      22.678  64.592 115.785  1.00  0.00           O  
ATOM    203  C3'   A 0   8      22.585  66.893 115.319  1.00  0.00           C  
ATOM    204  O3'   A 0   8      22.578  67.781 114.207  1.00  0.00           O  
ATOM    205  C2'   A 0   8      21.173  66.458 115.714  1.00  0.00           C  
ATOM    206  O2'   A 0   8      20.222  66.447 114.666  1.00  0.00           O  
ATOM    207  C1'   A 0   8      21.421  65.053 116.282  1.00  0.00           C  
ATOM    208  N9    A 0   8      21.464  65.051 117.752  1.00  0.00           N  
ATOM    209  C8    A 0   8      22.559  65.279 118.552  1.00  0.00           C  
ATOM    210  N7    A 0   8      22.273  65.332 119.827  1.00  0.00           N  
ATOM    211  C5    A 0   8      20.906  65.109 119.874  1.00  0.00           C  
ATOM    212  C6    A 0   8      20.004  65.088 120.930  1.00  0.00           C  
ATOM    213  N6    A 0   8      20.348  65.355 122.190  1.00  0.00           N  
ATOM    214  N1    A 0   8      18.724  64.800 120.658  1.00  0.00           N  
ATOM    215  C2    A 0   8      18.386  64.574 119.398  1.00  0.00           C  
ATOM    216  N3    A 0   8      19.136  64.601 118.306  1.00  0.00           N  
ATOM    217  C4    A 0   8      20.404  64.884 118.615  1.00  0.00           C  
ATOM    218  H5'   A 0   8      25.078  64.671 114.667  1.00  0.00           H  
ATOM    219 H5''   A 0   8      25.134  66.288 114.451  1.00  0.00           H  
ATOM    220  H4'   A 0   8      22.982  65.380 113.967  1.00  0.00           H  
ATOM    221  H3'   A 0   8      23.061  67.303 116.097  1.00  0.00           H  
ATOM    222  H2'   A 0   8      20.842  67.052 116.447  1.00  0.00           H  
ATOM    223 HO2'   A 0   8      19.336  66.151 115.023  1.00  0.00           H  
ATOM    224  H1'   A 0   8      20.696  64.438 115.971  1.00  0.00           H  
ATOM    225  H8    A 0   8      23.485  65.393 118.193  1.00  0.00           H  
ATOM    226  H61   A 0   8      19.658  65.326 122.913  1.00  0.00           H  
ATOM    227  H62   A 0   8      21.296  65.584 122.412  1.00  0.00           H  
ATOM    228  H2    A 0   8      17.423  64.350 119.248  1.00  0.00           H  
ATOM    229  P     U 0   9      22.547  69.378 114.446  1.00  0.00           P  
ATOM    230  OP1   U 0   9      22.831  70.036 113.142  1.00  0.00           O  
ATOM    231  OP2   U 0   9      23.399  69.689 115.631  1.00  0.00           O  
ATOM    232  O5'   U 0   9      21.028  69.699 114.818  1.00  0.00           O  
ATOM    233  C5'   U 0   9      19.983  69.522 113.864  1.00  0.00           C  
ATOM    234  C4'   U 0   9      18.632  69.502 114.553  1.00  0.00           C  
ATOM    235  O4'   U 0   9      18.579  68.392 115.488  1.00  0.00           O  
ATOM    236  C3'   U 0   9      18.260  70.723 115.386  1.00  0.00           C  
ATOM    237  O3'   U 0   9      17.739  71.763 114.549  1.00  0.00           O  
ATOM    238  C2'   U 0   9      17.215  70.143 116.336  1.00  0.00           C  
ATOM    239  O2'   U 0   9      15.952  69.985 115.734  1.00  0.00           O  
ATOM    240  C1'   U 0   9      17.786  68.750 116.603  1.00  0.00           C  
ATOM    241  N1    U 0   9      18.620  68.679 117.813  1.00  0.00           N  
ATOM    242  C2    U 0   9      17.998  68.312 119.001  1.00  0.00           C  
ATOM    243  O2    U 0   9      16.800  68.057 119.075  1.00  0.00           O  
ATOM    244  N3    U 0   9      18.828  68.263 120.102  1.00  0.00           N  
ATOM    245  C4    U 0   9      20.183  68.551 120.142  1.00  0.00           C  
ATOM    246  O4    U 0   9      20.774  68.538 121.225  1.00  0.00           O  
ATOM    247  C5    U 0   9      20.751  68.921 118.878  1.00  0.00           C  
ATOM    248  C6    U 0   9      19.973  68.968 117.785  1.00  0.00           C  
ATOM    249  H5'   U 0   9      20.120  68.656 113.383  1.00  0.00           H  
ATOM    250 H5''   U 0   9      20.006  70.276 113.207  1.00  0.00           H  
ATOM    251  H4'   U 0   9      17.925  69.365 113.859  1.00  0.00           H  
ATOM    252  H3'   U 0   9      19.054  71.051 115.898  1.00  0.00           H  
ATOM    253  H2'   U 0   9      17.152  70.678 117.178  1.00  0.00           H  
ATOM    254 HO2'   U 0   9      15.311  69.603 116.400  1.00  0.00           H  
ATOM    255  H1'   U 0   9      17.031  68.099 116.689  1.00  0.00           H  
ATOM    256  H3    U 0   9      18.405  67.990 120.966  1.00  0.00           H  
ATOM    257  H5    U 0   9      21.724  69.143 118.811  1.00  0.00           H  
ATOM    258  H6    U 0   9      20.389  69.223 116.912  1.00  0.00           H  
ATOM    259  P     A 0  10      17.784  73.300 115.041  1.00  0.00           P  
ATOM    260  OP1   A 0  10      17.507  74.170 113.866  1.00  0.00           O  
ATOM    261  OP2   A 0  10      19.019  73.521 115.828  1.00  0.00           O  
ATOM    262  O5'   A 0  10      16.537  73.396 116.035  1.00  0.00           O  
ATOM    263  C5'   A 0  10      15.205  73.128 115.567  1.00  0.00           C  
ATOM    264  C4'   A 0  10      14.264  72.824 116.722  1.00  0.00           C  
ATOM    265  O4'   A 0  10      14.790  71.711 117.489  1.00  0.00           O  
ATOM    266  C3'   A 0  10      14.040  73.918 117.755  1.00  0.00           C  
ATOM    267  O3'   A 0  10      13.039  74.830 117.303  1.00  0.00           O  
ATOM    268  C2'   A 0  10      13.574  73.120 118.973  1.00  0.00           C  
ATOM    269  O2'   A 0  10      12.198  72.776 118.985  1.00  0.00           O  
ATOM    270  C1'   A 0  10      14.412  71.848 118.845  1.00  0.00           C  
ATOM    271  N9    A 0  10      15.624  71.906 119.646  1.00  0.00           N  
ATOM    272  C8    A 0  10      16.887  72.268 119.252  1.00  0.00           C  
ATOM    273  N7    A 0  10      17.765  72.243 120.221  1.00  0.00           N  
ATOM    274  C5    A 0  10      17.033  71.828 121.325  1.00  0.00           C  
ATOM    275  C6    A 0  10      17.388  71.596 122.658  1.00  0.00           C  
ATOM    276  N6    A 0  10      18.622  71.749 123.135  1.00  0.00           N  
ATOM    277  N1    A 0  10      16.418  71.191 123.503  1.00  0.00           N  
ATOM    278  C2    A 0  10      15.179  71.026 123.028  1.00  0.00           C  
ATOM    279  N3    A 0  10      14.724  71.206 121.796  1.00  0.00           N  
ATOM    280  C4    A 0  10      15.715  71.613 120.983  1.00  0.00           C  
ATOM    281  H5'   A 0  10      15.229  72.341 114.950  1.00  0.00           H  
ATOM    282 H5''   A 0  10      14.866  73.929 115.073  1.00  0.00           H  
ATOM    283  H4'   A 0  10      13.377  72.558 116.346  1.00  0.00           H  
ATOM    284  H3'   A 0  10      14.894  74.399 117.952  1.00  0.00           H  
ATOM    285  H2'   A 0  10      13.814  73.606 119.814  1.00  0.00           H  
ATOM    286 HO2'   A 0  10      11.991  72.259 119.816  1.00  0.00           H  
ATOM    287  H1'   A 0  10      13.865  71.058 119.122  1.00  0.00           H  
ATOM    288  H8    A 0  10      17.115  72.526 118.313  1.00  0.00           H  
ATOM    289  H61   A 0  10      18.811  71.567 124.100  1.00  0.00           H  
ATOM    290  H62   A 0  10      19.359  72.046 122.528  1.00  0.00           H  
ATOM    291  H2    A 0  10      14.500  70.724 123.697  1.00  0.00           H  
ATOM    292  P     G 0  11      13.008  76.333 117.877  1.00  0.00           P  
ATOM    293  OP1   G 0  11      11.961  77.076 117.110  1.00  0.00           O  
ATOM    294  OP2   G 0  11      14.412  76.843 117.923  1.00  0.00           O  
ATOM    295  O5'   G 0  11      12.497  76.173 119.374  1.00  0.00           O  
ATOM    296  C5'   G 0  11      11.223  75.605 119.650  1.00  0.00           C  
ATOM    297  C4'   G 0  11      11.074  75.353 121.130  1.00  0.00           C  
ATOM    298  O4'   G 0  11      12.021  74.340 121.565  1.00  0.00           O  
ATOM    299  C3'   G 0  11      11.369  76.540 122.029  1.00  0.00           C  
ATOM    300  O3'   G 0  11      10.246  77.397 122.085  1.00  0.00           O  
ATOM    301  C2'   G 0  11      11.675  75.857 123.356  1.00  0.00           C  
ATOM    302  O2'   G 0  11      10.523  75.412 124.049  1.00  0.00           O  
ATOM    303  C1'   G 0  11      12.479  74.649 122.874  1.00  0.00           C  
ATOM    304  N9    G 0  11      13.912  74.925 122.804  1.00  0.00           N  
ATOM    305  C8    G 0  11      14.610  75.489 121.756  1.00  0.00           C  
ATOM    306  N7    G 0  11      15.887  75.629 122.004  1.00  0.00           N  
ATOM    307  C5    G 0  11      16.043  75.128 123.289  1.00  0.00           C  
ATOM    308  C6    G 0  11      17.192  75.025 124.090  1.00  0.00           C  
ATOM    309  O6    G 0  11      18.330  75.378 123.828  1.00  0.00           O  
ATOM    310  N1    G 0  11      16.911  74.446 125.319  1.00  0.00           N  
ATOM    311  C2    G 0  11      15.669  74.025 125.729  1.00  0.00           C  
ATOM    312  N2    G 0  11      15.593  73.485 126.949  1.00  0.00           N  
ATOM    313  N3    G 0  11      14.580  74.124 124.995  1.00  0.00           N  
ATOM    314  C4    G 0  11      14.836  74.681 123.794  1.00  0.00           C  
ATOM    315  H5'   G 0  11      11.133  74.740 119.157  1.00  0.00           H  
ATOM    316 H5''   G 0  11      10.508  76.236 119.349  1.00  0.00           H  
ATOM    317  H4'   G 0  11      10.146  75.030 121.313  1.00  0.00           H  
ATOM    318  H3'   G 0  11      12.171  77.037 121.699  1.00  0.00           H  
ATOM    319  H2'   G 0  11      12.234  76.447 123.938  1.00  0.00           H  
ATOM    320 HO2'   G 0  11      10.797  74.976 124.906  1.00  0.00           H  
ATOM    321  H1'   G 0  11      12.315  73.871 123.481  1.00  0.00           H  
ATOM    322  H8    G 0  11      14.183  75.763 120.894  1.00  0.00           H  
ATOM    323  H1    G 0  11      17.672  74.326 125.956  1.00  0.00           H  
ATOM    324  H21   G 0  11      16.415  73.405 127.512  1.00  0.00           H  
ATOM    325  H22   G 0  11      14.714  73.161 127.299  1.00  0.00           H  
ATOM    326  P     U 0  12      10.458  78.971 122.299  1.00  0.00           P  
ATOM    327  OP1   U 0  12       9.089  79.556 122.233  1.00  0.00           O  
ATOM    328  OP2   U 0  12      11.520  79.487 121.400  1.00  0.00           O  
ATOM    329  O5'   U 0  12      10.988  79.047 123.793  1.00  0.00           O  
ATOM    330  C5'   U 0  12      10.255  78.422 124.840  1.00  0.00           C  
ATOM    331  C4'   U 0  12      11.009  78.527 126.138  1.00  0.00           C  
ATOM    332  O4'   U 0  12      12.240  77.772 126.040  1.00  0.00           O  
ATOM    333  C3'   U 0  12      11.435  79.932 126.515  1.00  0.00           C  
ATOM    334  O3'   U 0  12      10.353  80.589 127.183  1.00  0.00           O  
ATOM    335  C2'   U 0  12      12.643  79.673 127.412  1.00  0.00           C  
ATOM    336  O2'   U 0  12      12.294  79.342 128.737  1.00  0.00           O  
ATOM    337  C1'   U 0  12      13.264  78.441 126.747  1.00  0.00           C  
ATOM    338  N1    U 0  12      14.364  78.715 125.810  1.00  0.00           N  
ATOM    339  C2    U 0  12      15.603  79.012 126.338  1.00  0.00           C  
ATOM    340  O2    U 0  12      15.806  79.091 127.530  1.00  0.00           O  
ATOM    341  N3    U 0  12      16.596  79.219 125.415  1.00  0.00           N  
ATOM    342  C4    U 0  12      16.482  79.171 124.051  1.00  0.00           C  
ATOM    343  O4    U 0  12      17.483  79.340 123.357  1.00  0.00           O  
ATOM    344  C5    U 0  12      15.166  78.878 123.573  1.00  0.00           C  
ATOM    345  C6    U 0  12      14.175  78.665 124.446  1.00  0.00           C  
ATOM    346  H5'   U 0  12      10.116  77.457 124.616  1.00  0.00           H  
ATOM    347 H5''   U 0  12       9.368  78.873 124.936  1.00  0.00           H  
ATOM    348  H4'   U 0  12      10.449  78.146 126.874  1.00  0.00           H  
ATOM    349  H3'   U 0  12      11.707  80.445 125.701  1.00  0.00           H  
ATOM    350  H2'   U 0  12      13.276  80.447 127.392  1.00  0.00           H  
ATOM    351 HO2'   U 0  12      13.125  79.185 129.271  1.00  0.00           H  
ATOM    352  H1'   U 0  12      13.603  77.832 127.464  1.00  0.00           H  
ATOM    353  H3    U 0  12      17.504  79.428 125.778  1.00  0.00           H  
ATOM    354  H5    U 0  12      14.988  78.833 122.590  1.00  0.00           H  
ATOM    355  H6    U 0  12      13.261  78.461 124.095  1.00  0.00           H  
ATOM    356  P     A 0  13       9.999  82.124 126.829  1.00  0.00           P  
ATOM    357  OP1   A 0  13       9.155  82.645 127.963  1.00  0.00           O  
ATOM    358  OP2   A 0  13       9.474  82.193 125.436  1.00  0.00           O  
ATOM    359  O5'   A 0  13      11.434  82.829 126.869  1.00  0.00           O  
ATOM    360  C5'   A 0  13      12.198  82.816 128.074  1.00  0.00           C  
ATOM    361  C4'   A 0  13      13.630  83.133 127.790  1.00  0.00           C  
ATOM    362  O4'   A 0  13      14.184  82.113 126.935  1.00  0.00           O  
ATOM    363  C3'   A 0  13      13.848  84.418 127.025  1.00  0.00           C  
ATOM    364  O3'   A 0  13      13.907  85.519 127.903  1.00  0.00           O  
ATOM    365  C2'   A 0  13      15.200  84.186 126.387  1.00  0.00           C  
ATOM    366  O2'   A 0  13      16.253  84.363 127.310  1.00  0.00           O  
ATOM    367  C1'   A 0  13      15.095  82.709 126.022  1.00  0.00           C  
ATOM    368  N9    A 0  13      14.597  82.504 124.660  1.00  0.00           N  
ATOM    369  C8    A 0  13      13.305  82.219 124.262  1.00  0.00           C  
ATOM    370  N7    A 0  13      13.181  82.038 122.969  1.00  0.00           N  
ATOM    371  C5    A 0  13      14.468  82.232 122.487  1.00  0.00           C  
ATOM    372  C6    A 0  13      14.991  82.180 121.211  1.00  0.00           C  
ATOM    373  N6    A 0  13      14.243  81.908 120.123  1.00  0.00           N  
ATOM    374  N1    A 0  13      16.317  82.423 121.069  1.00  0.00           N  
ATOM    375  C2    A 0  13      17.036  82.711 122.153  1.00  0.00           C  
ATOM    376  N3    A 0  13      16.653  82.793 123.401  1.00  0.00           N  
ATOM    377  C4    A 0  13      15.345  82.535 123.509  1.00  0.00           C  
ATOM    378  H5'   A 0  13      12.138  81.909 128.492  1.00  0.00           H  
ATOM    379 H5''   A 0  13      11.829  83.498 128.705  1.00  0.00           H  
ATOM    380  H4'   A 0  13      14.142  83.164 128.648  1.00  0.00           H  
ATOM    381  H3'   A 0  13      13.140  84.548 126.331  1.00  0.00           H  
ATOM    382  H2'   A 0  13      15.325  84.756 125.575  1.00  0.00           H  
ATOM    383 HO2'   A 0  13      17.128  84.202 126.853  1.00  0.00           H  
ATOM    384  H1'   A 0  13      15.992  82.278 126.117  1.00  0.00           H  
ATOM    385  H8    A 0  13      12.537  82.157 124.900  1.00  0.00           H  
ATOM    386  H61   A 0  13      14.668  81.881 119.218  1.00  0.00           H  
ATOM    387  H62   A 0  13      13.263  81.733 120.221  1.00  0.00           H  
ATOM    388  H2    A 0  13      18.006  82.890 121.989  1.00  0.00           H  
ATOM    389  P     A 0  14      13.437  86.948 127.377  1.00  0.00           P  
ATOM    390  OP1   A 0  14      11.946  86.924 127.413  1.00  0.00           O  
ATOM    391  OP2   A 0  14      14.143  87.192 126.068  1.00  0.00           O  
ATOM    392  O5'   A 0  14      13.873  87.956 128.523  1.00  0.00           O  
ATOM    393  C5'   A 0  14      13.020  88.161 129.643  1.00  0.00           C  
ATOM    394  C4'   A 0  14      13.687  89.081 130.634  1.00  0.00           C  
ATOM    395  O4'   A 0  14      15.061  88.626 130.850  1.00  0.00           O  
ATOM    396  C3'   A 0  14      13.859  90.524 130.192  1.00  0.00           C  
ATOM    397  O3'   A 0  14      12.688  91.244 130.510  1.00  0.00           O  
ATOM    398  C2'   A 0  14      15.028  90.985 131.048  1.00  0.00           C  
ATOM    399  O2'   A 0  14      14.587  91.174 132.373  1.00  0.00           O  
ATOM    400  C1'   A 0  14      15.905  89.733 131.051  1.00  0.00           C  
ATOM    401  N9    A 0  14      16.886  89.703 129.998  1.00  0.00           N  
ATOM    402  C8    A 0  14      16.865  88.965 128.859  1.00  0.00           C  
ATOM    403  N7    A 0  14      17.907  89.149 128.100  1.00  0.00           N  
ATOM    404  C5    A 0  14      18.658  90.077 128.800  1.00  0.00           C  
ATOM    405  C6    A 0  14      19.883  90.681 128.538  1.00  0.00           C  
ATOM    406  N6    A 0  14      20.591  90.442 127.421  1.00  0.00           N  
ATOM    407  N1    A 0  14      20.365  91.550 129.461  1.00  0.00           N  
ATOM    408  C2    A 0  14      19.645  91.781 130.548  1.00  0.00           C  
ATOM    409  N3    A 0  14      18.478  91.281 130.896  1.00  0.00           N  
ATOM    410  C4    A 0  14      18.036  90.423 129.969  1.00  0.00           C  
ATOM    411  H5'   A 0  14      12.831  87.282 130.081  1.00  0.00           H  
ATOM    412 H5''   A 0  14      12.162  88.571 129.335  1.00  0.00           H  
ATOM    413  H4'   A 0  14      13.188  89.055 131.500  1.00  0.00           H  
ATOM    414  H3'   A 0  14      14.073  90.585 129.217  1.00  0.00           H  
ATOM    415  H2'   A 0  14      15.494  91.787 130.674  1.00  0.00           H  
ATOM    416 HO2'   A 0  14      15.353  91.477 132.939  1.00  0.00           H  
ATOM    417  H1'   A 0  14      16.362  89.648 131.936  1.00  0.00           H  
ATOM    418  H8    A 0  14      16.120  88.340 128.625  1.00  0.00           H  
ATOM    419  H61   A 0  14      21.468  90.901 127.277  1.00  0.00           H  
ATOM    420  H62   A 0  14      20.241  89.805 126.734  1.00  0.00           H  
ATOM    421  H2    A 0  14      20.045  92.428 131.197  1.00  0.00           H  
ATOM    422  P     G 0  15      12.070  92.226 129.423  1.00  0.00           P  
ATOM    423  OP1   G 0  15      11.053  93.047 130.115  1.00  0.00           O  
ATOM    424  OP2   G 0  15      11.664  91.363 128.285  1.00  0.00           O  
ATOM    425  O5'   G 0  15      13.304  93.150 128.999  1.00  0.00           O  
ATOM    426  C5'   G 0  15      13.379  93.724 127.685  1.00  0.00           C  
ATOM    427  C4'   G 0  15      14.832  93.947 127.275  1.00  0.00           C  
ATOM    428  O4'   G 0  15      15.562  92.691 127.316  1.00  0.00           O  
ATOM    429  C3'   G 0  15      15.073  94.433 125.849  1.00  0.00           C  
ATOM    430  O3'   G 0  15      14.971  95.838 125.742  1.00  0.00           O  
ATOM    431  C2'   G 0  15      16.512  94.023 125.577  1.00  0.00           C  
ATOM    432  O2'   G 0  15      17.466  94.950 126.048  1.00  0.00           O  
ATOM    433  C1'   G 0  15      16.613  92.722 126.362  1.00  0.00           C  
ATOM    434  N9    G 0  15      16.511  91.555 125.498  1.00  0.00           N  
ATOM    435  C8    G 0  15      15.374  90.916 125.054  1.00  0.00           C  
ATOM    436  N7    G 0  15      15.632  89.898 124.278  1.00  0.00           N  
ATOM    437  C5    G 0  15      17.024  89.868 124.206  1.00  0.00           C  
ATOM    438  C6    G 0  15      17.903  88.989 123.502  1.00  0.00           C  
ATOM    439  O6    G 0  15      17.620  88.030 122.771  1.00  0.00           O  
ATOM    440  N1    G 0  15      19.237  89.324 123.719  1.00  0.00           N  
ATOM    441  C2    G 0  15      19.676  90.363 124.505  1.00  0.00           C  
ATOM    442  N2    G 0  15      21.000  90.518 124.607  1.00  0.00           N  
ATOM    443  N3    G 0  15      18.876  91.188 125.150  1.00  0.00           N  
ATOM    444  C4    G 0  15      17.574  90.883 124.959  1.00  0.00           C  
ATOM    445  H5'   G 0  15      12.899  94.601 127.682  1.00  0.00           H  
ATOM    446 H5''   G 0  15      12.945  93.104 127.031  1.00  0.00           H  
ATOM    447  H4'   G 0  15      15.255  94.590 127.914  1.00  0.00           H  
ATOM    448  H3'   G 0  15      14.449  93.982 125.210  1.00  0.00           H  
ATOM    449  H2'   G 0  15      16.646  93.852 124.601  1.00  0.00           H  
ATOM    450 HO2'   G 0  15      18.385  94.619 125.836  1.00  0.00           H  
ATOM    451  H1'   G 0  15      17.490  92.697 126.842  1.00  0.00           H  
ATOM    452  H8    G 0  15      14.448  91.202 125.300  1.00  0.00           H  
ATOM    453  H1    G 0  15      19.931  88.764 123.267  1.00  0.00           H  
ATOM    454  H21   G 0  15      21.615  89.894 124.125  1.00  0.00           H  
ATOM    455  H22   G 0  15      21.375  91.258 125.166  1.00  0.00           H  
ATOM    456  P     G 0  16      14.460  96.474 124.375  1.00  0.00           P  
ATOM    457  OP1   G 0  16      14.724  97.934 124.423  1.00  0.00           O  
ATOM    458  OP2   G 0  16      13.072  95.973 124.177  1.00  0.00           O  
ATOM    459  O5'   G 0  16      15.396  95.808 123.282  1.00  0.00           O  
ATOM    460  C5'   G 0  16      16.741  96.221 123.152  1.00  0.00           C  
ATOM    461  C4'   G 0  16      17.402  95.504 122.003  1.00  0.00           C  
ATOM    462  O4'   G 0  16      17.412  94.081 122.262  1.00  0.00           O  
ATOM    463  C3'   G 0  16      16.716  95.612 120.659  1.00  0.00           C  
ATOM    464  O3'   G 0  16      17.067  96.822 120.027  1.00  0.00           O  
ATOM    465  C2'   G 0  16      17.283  94.416 119.916  1.00  0.00           C  
ATOM    466  O2'   G 0  16      18.564  94.672 119.371  1.00  0.00           O  
ATOM    467  C1'   G 0  16      17.339  93.375 121.037  1.00  0.00           C  
ATOM    468  N9    G 0  16      16.164  92.507 121.081  1.00  0.00           N  
ATOM    469  C8    G 0  16      15.040  92.636 121.870  1.00  0.00           C  
ATOM    470  N7    G 0  16      14.156  91.697 121.660  1.00  0.00           N  
ATOM    471  C5    G 0  16      14.730  90.905 120.675  1.00  0.00           C  
ATOM    472  C6    G 0  16      14.243  89.736 120.025  1.00  0.00           C  
ATOM    473  O6    G 0  16      13.164  89.142 120.196  1.00  0.00           O  
ATOM    474  N1    G 0  16      15.157  89.259 119.091  1.00  0.00           N  
ATOM    475  C2    G 0  16      16.378  89.827 118.817  1.00  0.00           C  
ATOM    476  N2    G 0  16      17.120  89.229 117.881  1.00  0.00           N  
ATOM    477  N3    G 0  16      16.840  90.904 119.414  1.00  0.00           N  
ATOM    478  C4    G 0  16      15.972  91.390 120.319  1.00  0.00           C  
ATOM    479  H5'   G 0  16      17.233  96.012 123.997  1.00  0.00           H  
ATOM    480 H5''   G 0  16      16.768  97.207 122.985  1.00  0.00           H  
ATOM    481  H4'   G 0  16      18.344  95.827 121.915  1.00  0.00           H  
ATOM    482  H3'   G 0  16      15.724  95.535 120.757  1.00  0.00           H  
ATOM    483  H2'   G 0  16      16.652  94.121 119.198  1.00  0.00           H  
ATOM    484 HO2'   G 0  16      18.892  93.857 118.894  1.00  0.00           H  
ATOM    485  H1'   G 0  16      18.160  92.815 120.928  1.00  0.00           H  
ATOM    486  H8    G 0  16      14.915  93.373 122.535  1.00  0.00           H  
ATOM    487  H1    G 0  16      14.906  88.438 118.578  1.00  0.00           H  
ATOM    488  H21   G 0  16      16.778  88.410 117.420  1.00  0.00           H  
ATOM    489  H22   G 0  16      18.017  89.600 117.642  1.00  0.00           H  
ATOM    490  P     G 0  17      15.993  97.567 119.109  1.00  0.00           P  
ATOM    491  OP1   G 0  17      16.593  98.892 118.882  1.00  0.00           O  
ATOM    492  OP2   G 0  17      14.629  97.477 119.722  1.00  0.00           O  
ATOM    493  O5'   G 0  17      15.997  96.706 117.755  1.00  0.00           O  
ATOM    494  C5'   G 0  17      17.210  96.388 117.034  1.00  0.00           C  
ATOM    495  C4'   G 0  17      16.932  95.424 115.865  1.00  0.00           C  
ATOM    496  O4'   G 0  17      16.730  94.062 116.350  1.00  0.00           O  
ATOM    497  C3'   G 0  17      15.729  95.683 114.965  1.00  0.00           C  
ATOM    498  O3'   G 0  17      15.976  96.697 113.994  1.00  0.00           O  
ATOM    499  C2'   G 0  17      15.470  94.305 114.349  1.00  0.00           C  
ATOM    500  O2'   G 0  17      16.311  93.970 113.268  1.00  0.00           O  
ATOM    501  C1'   G 0  17      15.797  93.369 115.517  1.00  0.00           C  
ATOM    502  N9    G 0  17      14.653  92.933 116.337  1.00  0.00           N  
ATOM    503  C8    G 0  17      14.197  93.540 117.479  1.00  0.00           C  
ATOM    504  N7    G 0  17      13.190  92.926 118.020  1.00  0.00           N  
ATOM    505  C5    G 0  17      12.951  91.848 117.182  1.00  0.00           C  
ATOM    506  C6    G 0  17      11.982  90.807 117.272  1.00  0.00           C  
ATOM    507  O6    G 0  17      11.121  90.618 118.141  1.00  0.00           O  
ATOM    508  N1    G 0  17      12.085  89.916 116.229  1.00  0.00           N  
ATOM    509  C2    G 0  17      12.999  89.985 115.249  1.00  0.00           C  
ATOM    510  N2    G 0  17      12.941  88.986 114.362  1.00  0.00           N  
ATOM    511  N3    G 0  17      13.912  90.942 115.142  1.00  0.00           N  
ATOM    512  C4    G 0  17      13.831  91.836 116.139  1.00  0.00           C  
ATOM    513  H5'   G 0  17      17.859  95.959 117.662  1.00  0.00           H  
ATOM    514 H5''   G 0  17      17.605  97.233 116.672  1.00  0.00           H  
ATOM    515  H4'   G 0  17      17.745  95.417 115.283  1.00  0.00           H  
ATOM    516  H3'   G 0  17      14.945  95.947 115.527  1.00  0.00           H  
ATOM    517  H2'   G 0  17      14.509  94.214 114.086  1.00  0.00           H  
ATOM    518 HO2'   G 0  17      16.073  93.059 112.930  1.00  0.00           H  
ATOM    519  H1'   G 0  17      16.248  92.555 115.150  1.00  0.00           H  
ATOM    520  H8    G 0  17      14.600  94.373 117.857  1.00  0.00           H  
ATOM    521  H1    G 0  17      11.430  89.161 116.199  1.00  0.00           H  
ATOM    522  H21   G 0  17      12.253  88.267 114.463  1.00  0.00           H  
ATOM    523  H22   G 0  17      13.585  88.958 113.598  1.00  0.00           H  
ATOM    524  P     U 0  18      14.735  97.490 113.328  1.00  0.00           P  
ATOM    525  OP1   U 0  18      15.238  98.529 112.391  1.00  0.00           O  
ATOM    526  OP2   U 0  18      13.829  97.884 114.429  1.00  0.00           O  
ATOM    527  O5'   U 0  18      13.981  96.373 112.474  1.00  0.00           O  
ATOM    528  C5'   U 0  18      14.354  96.070 111.121  1.00  0.00           C  
ATOM    529  C4'   U 0  18      13.360  95.087 110.487  1.00  0.00           C  
ATOM    530  O4'   U 0  18      13.303  93.872 111.290  1.00  0.00           O  
ATOM    531  C3'   U 0  18      11.897  95.528 110.370  1.00  0.00           C  
ATOM    532  O3'   U 0  18      11.639  96.290 109.194  1.00  0.00           O  
ATOM    533  C2'   U 0  18      11.157  94.200 110.340  1.00  0.00           C  
ATOM    534  O2'   U 0  18      11.235  93.582 109.078  1.00  0.00           O  
ATOM    535  C1'   U 0  18      11.967  93.388 111.351  1.00  0.00           C  
ATOM    536  N1    U 0  18      11.484  93.455 112.752  1.00  0.00           N  
ATOM    537  C2    U 0  18      10.469  92.593 113.107  1.00  0.00           C  
ATOM    538  O2    U 0  18       9.954  91.807 112.332  1.00  0.00           O  
ATOM    539  N3    U 0  18      10.067  92.679 114.409  1.00  0.00           N  
ATOM    540  C4    U 0  18      10.540  93.515 115.381  1.00  0.00           C  
ATOM    541  O4    U 0  18       9.910  93.591 116.442  1.00  0.00           O  
ATOM    542  C5    U 0  18      11.597  94.376 114.961  1.00  0.00           C  
ATOM    543  C6    U 0  18      12.019  94.328 113.694  1.00  0.00           C  
ATOM    544  H5'   U 0  18      15.267  95.662 111.116  1.00  0.00           H  
ATOM    545 H5''   U 0  18      14.365  96.915 110.587  1.00  0.00           H  
ATOM    546  H4'   U 0  18      13.691  94.847 109.575  1.00  0.00           H  
ATOM    547  H3'   U 0  18      11.631  96.050 111.181  1.00  0.00           H  
ATOM    548  H2'   U 0  18      10.207  94.306 110.635  1.00  0.00           H  
ATOM    549 HO2'   U 0  18      10.738  92.715 109.100  1.00  0.00           H  
ATOM    550  H1'   U 0  18      11.964  92.431 111.062  1.00  0.00           H  
ATOM    551  H3    U 0  18       9.337  92.054 114.685  1.00  0.00           H  
ATOM    552  H5    U 0  18      12.019  95.010 115.609  1.00  0.00           H  
ATOM    553  H6    U 0  18      12.752  94.947 113.410  1.00  0.00           H  
ATOM    554  P     C 0  19      10.591  97.506 109.250  1.00  0.00           P  
ATOM    555  OP1   C 0  19      10.869  98.292 108.018  1.00  0.00           O  
ATOM    556  OP2   C 0  19      10.580  98.184 110.577  1.00  0.00           O  
ATOM    557  O5'   C 0  19       9.186  96.788 109.169  1.00  0.00           O  
ATOM    558  C5'   C 0  19       8.755  96.189 107.966  1.00  0.00           C  
ATOM    559  C4'   C 0  19       7.422  95.536 108.168  1.00  0.00           C  
ATOM    560  O4'   C 0  19       7.573  94.419 109.077  1.00  0.00           O  
ATOM    561  C3'   C 0  19       6.404  96.414 108.857  1.00  0.00           C  
ATOM    562  O3'   C 0  19       5.804  97.292 107.939  1.00  0.00           O  
ATOM    563  C2'   C 0  19       5.435  95.387 109.405  1.00  0.00           C  
ATOM    564  O2'   C 0  19       4.609  94.871 108.377  1.00  0.00           O  
ATOM    565  C1'   C 0  19       6.411  94.309 109.890  1.00  0.00           C  
ATOM    566  N1    C 0  19       6.802  94.451 111.311  1.00  0.00           N  
ATOM    567  C2    C 0  19       6.169  93.658 112.260  1.00  0.00           C  
ATOM    568  O2    C 0  19       5.336  92.836 111.884  1.00  0.00           O  
ATOM    569  N3    C 0  19       6.487  93.796 113.558  1.00  0.00           N  
ATOM    570  C4    C 0  19       7.423  94.670 113.926  1.00  0.00           C  
ATOM    571  N4    C 0  19       7.726  94.765 115.234  1.00  0.00           N  
ATOM    572  C5    C 0  19       8.102  95.485 112.979  1.00  0.00           C  
ATOM    573  C6    C 0  19       7.761  95.347 111.696  1.00  0.00           C  
ATOM    574  H5'   C 0  19       9.422  95.500 107.682  1.00  0.00           H  
ATOM    575 H5''   C 0  19       8.677  96.890 107.257  1.00  0.00           H  
ATOM    576  H4'   C 0  19       7.061  95.217 107.292  1.00  0.00           H  
ATOM    577  H3'   C 0  19       6.831  96.925 109.603  1.00  0.00           H  
ATOM    578  H2'   C 0  19       4.894  95.759 110.159  1.00  0.00           H  
ATOM    579 HO2'   C 0  19       3.979  94.197 108.762  1.00  0.00           H  
ATOM    580  H1'   C 0  19       5.999  93.408 109.752  1.00  0.00           H  
ATOM    581  H41   C 0  19       8.424  95.412 115.540  1.00  0.00           H  
ATOM    582  H42   C 0  19       7.253  94.188 115.900  1.00  0.00           H  
ATOM    583  H5    C 0  19       8.807  96.135 113.263  1.00  0.00           H  
ATOM    584  H6    C 0  19       8.215  95.909 111.004  1.00  0.00           H  
ATOM    585  P     C 0  20       5.182  98.671 108.468  1.00  0.00           P  
ATOM    586  OP1   C 0  20       4.976  99.429 107.198  1.00  0.00           O  
ATOM    587  OP2   C 0  20       6.046  99.248 109.529  1.00  0.00           O  
ATOM    588  O5'   C 0  20       3.795  98.227 109.149  1.00  0.00           O  
ATOM    589  C5'   C 0  20       2.799  97.514 108.399  1.00  0.00           C  
ATOM    590  C4'   C 0  20       1.760  96.873 109.302  1.00  0.00           C  
ATOM    591  O4'   C 0  20       2.379  95.901 110.180  1.00  0.00           O  
ATOM    592  C3'   C 0  20       1.009  97.792 110.238  1.00  0.00           C  
ATOM    593  O3'   C 0  20      -0.062  98.445 109.583  1.00  0.00           O  
ATOM    594  C2'   C 0  20       0.517  96.832 111.311  1.00  0.00           C  
ATOM    595  O2'   C 0  20      -0.616  96.084 110.941  1.00  0.00           O  
ATOM    596  C1'   C 0  20       1.714  95.896 111.440  1.00  0.00           C  
ATOM    597  N1    C 0  20       2.668  96.315 112.511  1.00  0.00           N  
ATOM    598  C2    C 0  20       2.327  96.099 113.861  1.00  0.00           C  
ATOM    599  O2    C 0  20       1.239  95.562 114.139  1.00  0.00           O  
ATOM    600  N3    C 0  20       3.189  96.480 114.822  1.00  0.00           N  
ATOM    601  C4    C 0  20       4.338  97.054 114.498  1.00  0.00           C  
ATOM    602  N4    C 0  20       5.136  97.419 115.476  1.00  0.00           N  
ATOM    603  C5    C 0  20       4.716  97.282 113.157  1.00  0.00           C  
ATOM    604  C6    C 0  20       3.865  96.904 112.200  1.00  0.00           C  
ATOM    605  H5'   C 0  20       3.248  96.798 107.864  1.00  0.00           H  
ATOM    606 H5''   C 0  20       2.340  98.153 107.782  1.00  0.00           H  
ATOM    607  H4'   C 0  20       1.094  96.398 108.727  1.00  0.00           H  
ATOM    608  H3'   C 0  20       1.633  98.465 110.636  1.00  0.00           H  
ATOM    609  H2'   C 0  20       0.354  97.317 112.170  1.00  0.00           H  
ATOM    610 HO2'   C 0  20      -0.877  95.480 111.694  1.00  0.00           H  
ATOM    611  H1'   C 0  20       1.388  94.971 111.635  1.00  0.00           H  
ATOM    612  H41   C 0  20       6.012  97.855 115.270  1.00  0.00           H  
ATOM    613  H42   C 0  20       4.867  97.260 116.426  1.00  0.00           H  
ATOM    614  H5    C 0  20       5.590  97.712 112.932  1.00  0.00           H  
ATOM    615  H6    C 0  20       4.105  97.053 111.241  1.00  0.00           H  
ATOM    616  P     A 0  21      -0.653  99.801 110.210  1.00  0.00           P  
ATOM    617  OP1   A 0  21      -1.777 100.316 109.351  1.00  0.00           O  
ATOM    618  OP2   A 0  21       0.525 100.667 110.486  1.00  0.00           O  
ATOM    619  O5'   A 0  21      -1.235  99.327 111.611  1.00  0.00           O  
ATOM    620  C5'   A 0  21      -2.346  98.464 111.650  1.00  0.00           C  
ATOM    621  C4'   A 0  21      -2.813  98.295 113.051  1.00  0.00           C  
ATOM    622  O4'   A 0  21      -1.835  97.515 113.764  1.00  0.00           O  
ATOM    623  C3'   A 0  21      -2.924  99.591 113.827  1.00  0.00           C  
ATOM    624  O3'   A 0  21      -4.150 100.254 113.575  1.00  0.00           O  
ATOM    625  C2'   A 0  21      -2.768  99.114 115.267  1.00  0.00           C  
ATOM    626  O2'   A 0  21      -3.935  98.598 115.873  1.00  0.00           O  
ATOM    627  C1'   A 0  21      -1.727  98.007 115.094  1.00  0.00           C  
ATOM    628  N9    A 0  21      -0.375  98.531 115.315  1.00  0.00           N  
ATOM    629  C8    A 0  21       0.634  98.906 114.417  1.00  0.00           C  
ATOM    630  N7    A 0  21       1.725  99.348 115.004  1.00  0.00           N  
ATOM    631  C5    A 0  21       1.418  99.258 116.368  1.00  0.00           C  
ATOM    632  C6    A 0  21       2.153  99.547 117.521  1.00  0.00           C  
ATOM    633  N6    A 0  21       3.402 100.024 117.485  1.00  0.00           N  
ATOM    634  N1    A 0  21       1.560  99.327 118.721  1.00  0.00           N  
ATOM    635  C2    A 0  21       0.316  98.858 118.744  1.00  0.00           C  
ATOM    636  N3    A 0  21      -0.479  98.547 117.742  1.00  0.00           N  
ATOM    637  C4    A 0  21       0.137  98.763 116.566  1.00  0.00           C  
ATOM    638  H5'   A 0  21      -2.086  97.573 111.278  1.00  0.00           H  
ATOM    639 H5''   A 0  21      -3.085  98.852 111.099  1.00  0.00           H  
ATOM    640  H4'   A 0  21      -3.693  97.821 113.058  1.00  0.00           H  
ATOM    641  H3'   A 0  21      -2.162 100.192 113.588  1.00  0.00           H  
ATOM    642  H2'   A 0  21      -2.391  99.850 115.829  1.00  0.00           H  
ATOM    643 HO2'   A 0  21      -3.727  98.315 116.809  1.00  0.00           H  
ATOM    644  H1'   A 0  21      -1.911  97.268 115.742  1.00  0.00           H  
ATOM    645  H8    A 0  21       0.534  98.843 113.424  1.00  0.00           H  
ATOM    646  H61   A 0  21       3.889 100.216 118.337  1.00  0.00           H  
ATOM    647  H62   A 0  21       3.849 100.189 116.606  1.00  0.00           H  
ATOM    648  H2    A 0  21      -0.072  98.722 119.655  1.00  0.00           H  
ATOM    649  P     C 0  22      -4.328 101.781 114.031  1.00  0.00           P  
ATOM    650  OP1   C 0  22      -5.744 102.156 113.743  1.00  0.00           O  
ATOM    651  OP2   C 0  22      -3.217 102.578 113.446  1.00  0.00           O  
ATOM    652  O5'   C 0  22      -4.103 101.744 115.610  1.00  0.00           O  
ATOM    653  C5'   C 0  22      -5.045 101.114 116.470  1.00  0.00           C  
ATOM    654  C4'   C 0  22      -4.624 101.270 117.908  1.00  0.00           C  
ATOM    655  O4'   C 0  22      -3.364 100.583 118.126  1.00  0.00           O  
ATOM    656  C3'   C 0  22      -4.304 102.687 118.325  1.00  0.00           C  
ATOM    657  O3'   C 0  22      -5.455 103.473 118.545  1.00  0.00           O  
ATOM    658  C2'   C 0  22      -3.439 102.479 119.561  1.00  0.00           C  
ATOM    659  O2'   C 0  22      -4.122 102.229 120.773  1.00  0.00           O  
ATOM    660  C1'   C 0  22      -2.621 101.262 119.132  1.00  0.00           C  
ATOM    661  N1    C 0  22      -1.348 101.721 118.563  1.00  0.00           N  
ATOM    662  C2    C 0  22      -0.321 102.077 119.442  1.00  0.00           C  
ATOM    663  O2    C 0  22      -0.499 101.922 120.661  1.00  0.00           O  
ATOM    664  N3    C 0  22       0.832 102.583 118.944  1.00  0.00           N  
ATOM    665  C4    C 0  22       0.979 102.729 117.626  1.00  0.00           C  
ATOM    666  N4    C 0  22       2.111 103.265 117.181  1.00  0.00           N  
ATOM    667  C5    C 0  22      -0.036 102.340 116.705  1.00  0.00           C  
ATOM    668  C6    C 0  22      -1.172 101.841 117.212  1.00  0.00           C  
ATOM    669  H5'   C 0  22      -5.098 100.141 116.245  1.00  0.00           H  
ATOM    670 H5''   C 0  22      -5.943 101.535 116.341  1.00  0.00           H  
ATOM    671  H4'   C 0  22      -5.326 100.890 118.510  1.00  0.00           H  
ATOM    672  H3'   C 0  22      -3.751 103.117 117.612  1.00  0.00           H  
ATOM    673  H2'   C 0  22      -2.831 103.264 119.678  1.00  0.00           H  
ATOM    674 HO2'   C 0  22      -3.458 102.109 121.511  1.00  0.00           H  
ATOM    675  H1'   C 0  22      -2.457 100.659 119.912  1.00  0.00           H  
ATOM    676  H41   C 0  22       2.254 103.389 116.199  1.00  0.00           H  
ATOM    677  H42   C 0  22       2.820 103.545 117.828  1.00  0.00           H  
ATOM    678  H5    C 0  22       0.094 102.436 115.718  1.00  0.00           H  
ATOM    679  H6    C 0  22      -1.902 101.552 116.593  1.00  0.00           H  
ATOM    680  P     G 0  23      -5.349 105.056 118.361  1.00  0.00           P  
ATOM    681  OP1   G 0  23      -6.618 105.618 118.907  1.00  0.00           O  
ATOM    682  OP2   G 0  23      -4.970 105.343 116.961  1.00  0.00           O  
ATOM    683  O5'   G 0  23      -4.113 105.412 119.315  1.00  0.00           O  
ATOM    684  C5'   G 0  23      -3.697 106.753 119.536  1.00  0.00           C  
ATOM    685  C4'   G 0  23      -2.989 106.868 120.863  1.00  0.00           C  
ATOM    686  O4'   G 0  23      -2.018 105.799 120.965  1.00  0.00           O  
ATOM    687  C3'   G 0  23      -2.180 108.145 121.028  1.00  0.00           C  
ATOM    688  O3'   G 0  23      -2.933 109.192 121.602  1.00  0.00           O  
ATOM    689  C2'   G 0  23      -1.105 107.711 121.991  1.00  0.00           C  
ATOM    690  O2'   G 0  23      -1.650 107.598 123.274  1.00  0.00           O  
ATOM    691  C1'   G 0  23      -0.795 106.320 121.457  1.00  0.00           C  
ATOM    692  N9    G 0  23       0.183 106.350 120.366  1.00  0.00           N  
ATOM    693  C8    G 0  23      -0.061 106.272 119.015  1.00  0.00           C  
ATOM    694  N7    G 0  23       1.028 106.298 118.294  1.00  0.00           N  
ATOM    695  C5    G 0  23       2.051 106.409 119.216  1.00  0.00           C  
ATOM    696  C6    G 0  23       3.434 106.487 119.021  1.00  0.00           C  
ATOM    697  O6    G 0  23       4.061 106.474 117.962  1.00  0.00           O  
ATOM    698  N1    G 0  23       4.116 106.595 120.226  1.00  0.00           N  
ATOM    699  C2    G 0  23       3.528 106.629 121.469  1.00  0.00           C  
ATOM    700  N2    G 0  23       4.357 106.727 122.529  1.00  0.00           N  
ATOM    701  N3    G 0  23       2.225 106.567 121.664  1.00  0.00           N  
ATOM    702  C4    G 0  23       1.551 106.454 120.501  1.00  0.00           C  
ATOM    703  H5'   G 0  23      -4.498 107.351 119.536  1.00  0.00           H  
ATOM    704 H5''   G 0  23      -3.074 107.030 118.804  1.00  0.00           H  
ATOM    705  H4'   G 0  23      -3.653 106.792 121.607  1.00  0.00           H  
ATOM    706  H3'   G 0  23      -1.782 108.430 120.156  1.00  0.00           H  
ATOM    707  H2'   G 0  23      -0.308 108.314 121.968  1.00  0.00           H  
ATOM    708 HO2'   G 0  23      -0.938 107.310 123.914  1.00  0.00           H  
ATOM    709  H1'   G 0  23      -0.456 105.742 122.199  1.00  0.00           H  
ATOM    710  H8    G 0  23      -0.979 106.202 118.624  1.00  0.00           H  
ATOM    711  H1    G 0  23       5.114 106.653 120.187  1.00  0.00           H  
ATOM    712  H21   G 0  23       5.346 106.771 122.388  1.00  0.00           H  
ATOM    713  H22   G 0  23       3.982 106.756 123.456  1.00  0.00           H  
ATOM    714  P     G 0  24      -2.610 110.709 121.194  1.00  0.00           P  
ATOM    715  OP1   G 0  24      -3.660 111.511 121.891  1.00  0.00           O  
ATOM    716  OP2   G 0  24      -2.413 110.846 119.718  1.00  0.00           O  
ATOM    717  O5'   G 0  24      -1.220 111.025 121.886  1.00  0.00           O  
ATOM    718  C5'   G 0  24      -1.183 111.389 123.246  1.00  0.00           C  
ATOM    719  C4'   G 0  24       0.216 111.724 123.640  1.00  0.00           C  
ATOM    720  O4'   G 0  24       1.066 110.628 123.244  1.00  0.00           O  
ATOM    721  C3'   G 0  24       0.820 112.935 122.962  1.00  0.00           C  
ATOM    722  O3'   G 0  24       0.473 114.082 123.716  1.00  0.00           O  
ATOM    723  C2'   G 0  24       2.302 112.645 123.088  1.00  0.00           C  
ATOM    724  O2'   G 0  24       2.799 112.948 124.372  1.00  0.00           O  
ATOM    725  C1'   G 0  24       2.330 111.129 122.898  1.00  0.00           C  
ATOM    726  N9    G 0  24       2.601 110.722 121.533  1.00  0.00           N  
ATOM    727  C8    G 0  24       1.683 110.370 120.579  1.00  0.00           C  
ATOM    728  N7    G 0  24       2.234 110.028 119.446  1.00  0.00           N  
ATOM    729  C5    G 0  24       3.597 110.171 119.670  1.00  0.00           C  
ATOM    730  C6    G 0  24       4.686 109.941 118.820  1.00  0.00           C  
ATOM    731  O6    G 0  24       4.679 109.569 117.655  1.00  0.00           O  
ATOM    732  N1    G 0  24       5.883 110.188 119.451  1.00  0.00           N  
ATOM    733  C2    G 0  24       6.019 110.602 120.737  1.00  0.00           C  
ATOM    734  N2    G 0  24       7.270 110.739 121.176  1.00  0.00           N  
ATOM    735  N3    G 0  24       5.016 110.849 121.538  1.00  0.00           N  
ATOM    736  C4    G 0  24       3.838 110.604 120.947  1.00  0.00           C  
ATOM    737  H5'   G 0  24      -1.511 110.626 123.803  1.00  0.00           H  
ATOM    738 H5''   G 0  24      -1.769 112.186 123.393  1.00  0.00           H  
ATOM    739  H4'   G 0  24       0.263 111.840 124.632  1.00  0.00           H  
ATOM    740  H3'   G 0  24       0.533 113.013 122.007  1.00  0.00           H  
ATOM    741  H2'   G 0  24       2.826 113.111 122.375  1.00  0.00           H  
ATOM    742 HO2'   G 0  24       3.777 112.742 124.408  1.00  0.00           H  
ATOM    743  H1'   G 0  24       3.020 110.733 123.504  1.00  0.00           H  
ATOM    744  H8    G 0  24       0.695 110.375 120.734  1.00  0.00           H  
ATOM    745  H1    G 0  24       6.720 110.052 118.920  1.00  0.00           H  
ATOM    746  H21   G 0  24       8.038 110.540 120.567  1.00  0.00           H  
ATOM    747  H22   G 0  24       7.441 111.041 122.114  1.00  0.00           H  
ATOM    748  P     U 0  25       0.632 115.533 123.080  1.00  0.00           P  
ATOM    749  OP1   U 0  25       0.098 116.513 124.061  1.00  0.00           O  
ATOM    750  OP2   U 0  25       0.078 115.488 121.719  1.00  0.00           O  
ATOM    751  O5'   U 0  25       2.206 115.740 123.000  1.00  0.00           O  
ATOM    752  C5'   U 0  25       2.934 116.127 124.170  1.00  0.00           C  
ATOM    753  C4'   U 0  25       4.380 116.433 123.835  1.00  0.00           C  
ATOM    754  O4'   U 0  25       5.070 115.221 123.464  1.00  0.00           O  
ATOM    755  C3'   U 0  25       4.592 117.370 122.668  1.00  0.00           C  
ATOM    756  O3'   U 0  25       4.583 118.688 123.143  1.00  0.00           O  
ATOM    757  C2'   U 0  25       5.980 116.998 122.188  1.00  0.00           C  
ATOM    758  O2'   U 0  25       7.018 117.605 122.930  1.00  0.00           O  
ATOM    759  C1'   U 0  25       5.971 115.493 122.416  1.00  0.00           C  
ATOM    760  N1    U 0  25       5.504 114.760 121.245  1.00  0.00           N  
ATOM    761  C2    U 0  25       6.399 114.559 120.228  1.00  0.00           C  
ATOM    762  O2    U 0  25       7.546 115.004 120.247  1.00  0.00           O  
ATOM    763  N3    U 0  25       5.915 113.817 119.185  1.00  0.00           N  
ATOM    764  C4    U 0  25       4.659 113.282 119.071  1.00  0.00           C  
ATOM    765  O4    U 0  25       4.391 112.570 118.109  1.00  0.00           O  
ATOM    766  C5    U 0  25       3.794 113.571 120.157  1.00  0.00           C  
ATOM    767  C6    U 0  25       4.233 114.282 121.176  1.00  0.00           C  
ATOM    768  H5'   U 0  25       2.903 115.381 124.835  1.00  0.00           H  
ATOM    769 H5''   U 0  25       2.510 116.943 124.564  1.00  0.00           H  
ATOM    770  H4'   U 0  25       4.823 116.821 124.644  1.00  0.00           H  
ATOM    771  H3'   U 0  25       3.906 117.231 121.954  1.00  0.00           H  
ATOM    772  H2'   U 0  25       6.080 117.203 121.214  1.00  0.00           H  
ATOM    773 HO2'   U 0  25       7.903 117.318 122.562  1.00  0.00           H  
ATOM    774  H1'   U 0  25       6.888 115.182 122.667  1.00  0.00           H  
ATOM    775  H3    U 0  25       6.544 113.648 118.426  1.00  0.00           H  
ATOM    776  H5    U 0  25       2.852 113.236 120.150  1.00  0.00           H  
ATOM    777  H6    U 0  25       3.606 114.478 121.930  1.00  0.00           H  
ATOM    778  P     G 0  26       4.154 119.862 122.161  1.00  0.00           P  
ATOM    779  OP1   G 0  26       4.717 121.105 122.804  1.00  0.00           O  
ATOM    780  OP2   G 0  26       2.677 119.755 121.863  1.00  0.00           O  
ATOM    781  O5'   G 0  26       4.934 119.519 120.811  1.00  0.00           O  
ATOM    782  C5'   G 0  26       6.340 119.773 120.670  1.00  0.00           C  
ATOM    783  C4'   G 0  26       6.801 119.477 119.246  1.00  0.00           C  
ATOM    784  O4'   G 0  26       6.496 118.097 118.909  1.00  0.00           O  
ATOM    785  C3'   G 0  26       6.168 120.285 118.131  1.00  0.00           C  
ATOM    786  O3'   G 0  26       6.858 121.512 117.942  1.00  0.00           O  
ATOM    787  C2'   G 0  26       6.356 119.368 116.941  1.00  0.00           C  
ATOM    788  O2'   G 0  26       7.663 119.415 116.463  1.00  0.00           O  
ATOM    789  C1'   G 0  26       6.127 117.995 117.558  1.00  0.00           C  
ATOM    790  N9    G 0  26       4.732 117.569 117.501  1.00  0.00           N  
ATOM    791  C8    G 0  26       3.628 118.227 118.019  1.00  0.00           C  
ATOM    792  N7    G 0  26       2.500 117.608 117.783  1.00  0.00           N  
ATOM    793  C5    G 0  26       2.877 116.472 117.080  1.00  0.00           C  
ATOM    794  C6    G 0  26       2.091 115.431 116.558  1.00  0.00           C  
ATOM    795  O6    G 0  26       0.876 115.301 116.608  1.00  0.00           O  
ATOM    796  N1    G 0  26       2.859 114.480 115.909  1.00  0.00           N  
ATOM    797  C2    G 0  26       4.222 114.527 115.781  1.00  0.00           C  
ATOM    798  N2    G 0  26       4.786 113.513 115.102  1.00  0.00           N  
ATOM    799  N3    G 0  26       4.983 115.496 116.276  1.00  0.00           N  
ATOM    800  C4    G 0  26       4.249 116.431 116.902  1.00  0.00           C  
ATOM    801  H5'   G 0  26       6.844 119.189 121.306  1.00  0.00           H  
ATOM    802 H5''   G 0  26       6.523 120.733 120.881  1.00  0.00           H  
ATOM    803  H4'   G 0  26       7.792 119.601 119.203  1.00  0.00           H  
ATOM    804  H3'   G 0  26       5.197 120.444 118.311  1.00  0.00           H  
ATOM    805  H2'   G 0  26       5.693 119.562 116.218  1.00  0.00           H  
ATOM    806 HO2'   G 0  26       7.754 118.800 115.680  1.00  0.00           H  
ATOM    807  H1'   G 0  26       6.705 117.319 117.101  1.00  0.00           H  
ATOM    808  H8    G 0  26       3.688 119.089 118.523  1.00  0.00           H  
ATOM    809  H1    G 0  26       2.383 113.700 115.503  1.00  0.00           H  
ATOM    810  H21   G 0  26       4.214 112.784 114.726  1.00  0.00           H  
ATOM    811  H22   G 0  26       5.777 113.488 114.973  1.00  0.00           H  
ATOM    812  P     G 0  27       6.052 122.806 117.458  1.00  0.00           P  
ATOM    813  OP1   G 0  27       6.951 123.970 117.667  1.00  0.00           O  
ATOM    814  OP2   G 0  27       4.711 122.792 118.104  1.00  0.00           O  
ATOM    815  O5'   G 0  27       5.840 122.548 115.896  1.00  0.00           O  
ATOM    816  C5'   G 0  27       6.946 122.525 114.992  1.00  0.00           C  
ATOM    817  C4'   G 0  27       6.637 121.658 113.787  1.00  0.00           C  
ATOM    818  O4'   G 0  27       6.236 120.345 114.266  1.00  0.00           O  
ATOM    819  C3'   G 0  27       5.485 122.080 112.881  1.00  0.00           C  
ATOM    820  O3'   G 0  27       5.862 123.043 111.892  1.00  0.00           O  
ATOM    821  C2'   G 0  27       5.106 120.757 112.233  1.00  0.00           C  
ATOM    822  O2'   G 0  27       6.017 120.358 111.229  1.00  0.00           O  
ATOM    823  C1'   G 0  27       5.232 119.807 113.419  1.00  0.00           C  
ATOM    824  N9    G 0  27       3.985 119.684 114.177  1.00  0.00           N  
ATOM    825  C8    G 0  27       3.420 120.620 115.014  1.00  0.00           C  
ATOM    826  N7    G 0  27       2.288 120.226 115.533  1.00  0.00           N  
ATOM    827  C5    G 0  27       2.092 118.955 115.012  1.00  0.00           C  
ATOM    828  C6    G 0  27       1.038 118.040 115.213  1.00  0.00           C  
ATOM    829  O6    G 0  27       0.043 118.164 115.918  1.00  0.00           O  
ATOM    830  N1    G 0  27       1.232 116.870 114.495  1.00  0.00           N  
ATOM    831  C2    G 0  27       2.309 116.603 113.695  1.00  0.00           C  
ATOM    832  N2    G 0  27       2.321 115.399 113.108  1.00  0.00           N  
ATOM    833  N3    G 0  27       3.302 117.448 113.493  1.00  0.00           N  
ATOM    834  C4    G 0  27       3.130 118.600 114.178  1.00  0.00           C  
ATOM    835  H5'   G 0  27       7.748 122.158 115.464  1.00  0.00           H  
ATOM    836 H5''   G 0  27       7.138 123.457 114.685  1.00  0.00           H  
ATOM    837  H4'   G 0  27       7.465 121.563 113.235  1.00  0.00           H  
ATOM    838  H3'   G 0  27       4.724 122.427 113.429  1.00  0.00           H  
ATOM    839  H2'   G 0  27       4.169 120.779 111.884  1.00  0.00           H  
ATOM    840 HO2'   G 0  27       5.722 119.486 110.838  1.00  0.00           H  
ATOM    841  H1'   G 0  27       5.516 118.905 113.095  1.00  0.00           H  
ATOM    842  H8    G 0  27       3.834 121.510 115.205  1.00  0.00           H  
ATOM    843  H1    G 0  27       0.528 116.164 114.568  1.00  0.00           H  
ATOM    844  H21   G 0  27       1.570 114.758 113.267  1.00  0.00           H  
ATOM    845  H22   G 0  27       3.080 115.142 112.511  1.00  0.00           H  
ATOM    846  P     A 0  28       4.742 123.644 110.887  1.00  0.00           P  
ATOM    847  OP1   A 0  28       5.169 124.994 110.434  1.00  0.00           O  
ATOM    848  OP2   A 0  28       3.435 123.480 111.546  1.00  0.00           O  
ATOM    849  O5'   A 0  28       4.768 122.670 109.628  1.00  0.00           O  
ATOM    850  C5'   A 0  28       6.002 122.349 108.991  1.00  0.00           C  
ATOM    851  C4'   A 0  28       5.826 121.179 108.052  1.00  0.00           C  
ATOM    852  O4'   A 0  28       5.319 120.046 108.798  1.00  0.00           O  
ATOM    853  C3'   A 0  28       4.841 121.380 106.902  1.00  0.00           C  
ATOM    854  O3'   A 0  28       5.469 122.000 105.769  1.00  0.00           O  
ATOM    855  C2'   A 0  28       4.380 119.951 106.603  1.00  0.00           C  
ATOM    856  O2'   A 0  28       5.223 119.217 105.715  1.00  0.00           O  
ATOM    857  C1'   A 0  28       4.398 119.324 108.002  1.00  0.00           C  
ATOM    858  N9    A 0  28       3.116 119.311 108.704  1.00  0.00           N  
ATOM    859  C8    A 0  28       2.738 120.110 109.754  1.00  0.00           C  
ATOM    860  N7    A 0  28       1.542 119.838 110.218  1.00  0.00           N  
ATOM    861  C5    A 0  28       1.098 118.796 109.409  1.00  0.00           C  
ATOM    862  C6    A 0  28      -0.099 118.051 109.385  1.00  0.00           C  
ATOM    863  N6    A 0  28      -1.100 118.236 110.245  1.00  0.00           N  
ATOM    864  N1    A 0  28      -0.228 117.096 108.441  1.00  0.00           N  
ATOM    865  C2    A 0  28       0.774 116.899 107.601  1.00  0.00           C  
ATOM    866  N3    A 0  28       1.947 117.515 107.529  1.00  0.00           N  
ATOM    867  C4    A 0  28       2.050 118.470 108.467  1.00  0.00           C  
ATOM    868  H5'   A 0  28       6.680 122.113 109.687  1.00  0.00           H  
ATOM    869 H5''   A 0  28       6.320 123.142 108.472  1.00  0.00           H  
ATOM    870  H4'   A 0  28       6.718 120.938 107.671  1.00  0.00           H  
ATOM    871  H3'   A 0  28       4.066 121.932 107.208  1.00  0.00           H  
ATOM    872  H2'   A 0  28       3.445 119.964 106.249  1.00  0.00           H  
ATOM    873 HO2'   A 0  28       4.846 118.301 105.579  1.00  0.00           H  
ATOM    874  H1'   A 0  28       4.723 118.382 107.921  1.00  0.00           H  
ATOM    875  H8    A 0  28       3.320 120.831 110.130  1.00  0.00           H  
ATOM    876  H61   A 0  28      -1.926 117.676 110.179  1.00  0.00           H  
ATOM    877  H62   A 0  28      -1.025 118.935 110.957  1.00  0.00           H  
ATOM    878  H2    A 0  28       0.626 116.181 106.921  1.00  0.00           H  
ATOM    879  P     U 0  29       4.673 123.102 104.930  1.00  0.00           P  
ATOM    880  OP1   U 0  29       5.494 123.558 103.772  1.00  0.00           O  
ATOM    881  OP2   U 0  29       4.142 124.097 105.897  1.00  0.00           O  
ATOM    882  O5'   U 0  29       3.443 122.276 104.370  1.00  0.00           O  
ATOM    883  C5'   U 0  29       3.617 121.275 103.372  1.00  0.00           C  
ATOM    884  C4'   U 0  29       2.327 120.501 103.203  1.00  0.00           C  
ATOM    885  O4'   U 0  29       1.991 119.923 104.486  1.00  0.00           O  
ATOM    886  C3'   U 0  29       1.095 121.324 102.851  1.00  0.00           C  
ATOM    887  O3'   U 0  29       0.958 121.497 101.448  1.00  0.00           O  
ATOM    888  C2'   U 0  29      -0.044 120.483 103.409  1.00  0.00           C  
ATOM    889  O2'   U 0  29      -0.486 119.454 102.532  1.00  0.00           O  
ATOM    890  C1'   U 0  29       0.590 119.931 104.683  1.00  0.00           C  
ATOM    891  N1    U 0  29       0.307 120.775 105.848  1.00  0.00           N  
ATOM    892  C2    U 0  29      -0.522 120.273 106.831  1.00  0.00           C  
ATOM    893  O2    U 0  29      -0.989 119.156 106.790  1.00  0.00           O  
ATOM    894  N3    U 0  29      -0.772 121.135 107.875  1.00  0.00           N  
ATOM    895  C4    U 0  29      -0.265 122.423 108.034  1.00  0.00           C  
ATOM    896  O4    U 0  29      -0.500 123.059 109.056  1.00  0.00           O  
ATOM    897  C5    U 0  29       0.586 122.857 106.976  1.00  0.00           C  
ATOM    898  C6    U 0  29       0.841 122.042 105.947  1.00  0.00           C  
ATOM    899  H5'   U 0  29       4.347 120.650 103.650  1.00  0.00           H  
ATOM    900 H5''   U 0  29       3.862 121.708 102.505  1.00  0.00           H  
ATOM    901  H4'   U 0  29       2.454 119.775 102.527  1.00  0.00           H  
ATOM    902  H3'   U 0  29       1.128 122.212 103.309  1.00  0.00           H  
ATOM    903  H2'   U 0  29      -0.814 121.075 103.646  1.00  0.00           H  
ATOM    904 HO2'   U 0  29      -1.232 118.946 102.963  1.00  0.00           H  
ATOM    905  H1'   U 0  29       0.264 119.000 104.850  1.00  0.00           H  
ATOM    906  H3    U 0  29      -1.381 120.802 108.595  1.00  0.00           H  
ATOM    907  H5    U 0  29       0.992 123.770 107.003  1.00  0.00           H  
ATOM    908  H6    U 0  29       1.445 122.365 105.218  1.00  0.00           H  
ATOM    909  P     G 0  30      -0.075 122.568 100.891  1.00  0.00           P  
ATOM    910  OP1   G 0  30       0.125 122.459  99.443  1.00  0.00           O  
ATOM    911  OP2   G 0  30       0.075 123.881 101.568  1.00  0.00           O  
ATOM    912  O5'   G 0  30      -1.484 122.005 101.350  1.00  0.00           O  
ATOM    913  C5'   G 0  30      -2.214 121.085 100.562  1.00  0.00           C  
ATOM    914  C4'   G 0  30      -3.674 121.109 100.967  1.00  0.00           C  
ATOM    915  O4'   G 0  30      -3.783 120.587 102.315  1.00  0.00           O  
ATOM    916  C3'   G 0  30      -4.342 122.481 101.074  1.00  0.00           C  
ATOM    917  O3'   G 0  30      -4.727 123.075  99.833  1.00  0.00           O  
ATOM    918  C2'   G 0  30      -5.509 122.190 102.013  1.00  0.00           C  
ATOM    919  O2'   G 0  30      -6.655 121.566 101.454  1.00  0.00           O  
ATOM    920  C1'   G 0  30      -4.824 121.265 103.012  1.00  0.00           C  
ATOM    921  N9    G 0  30      -4.259 122.040 104.121  1.00  0.00           N  
ATOM    922  C8    G 0  30      -3.202 122.920 104.099  1.00  0.00           C  
ATOM    923  N7    G 0  30      -2.993 123.490 105.249  1.00  0.00           N  
ATOM    924  C5    G 0  30      -3.948 122.936 106.080  1.00  0.00           C  
ATOM    925  C6    G 0  30      -4.206 123.155 107.432  1.00  0.00           C  
ATOM    926  O6    G 0  30      -3.593 123.877 108.219  1.00  0.00           O  
ATOM    927  N1    G 0  30      -5.300 122.424 107.871  1.00  0.00           N  
ATOM    928  C2    G 0  30      -6.031 121.577 107.097  1.00  0.00           C  
ATOM    929  N2    G 0  30      -7.072 120.989 107.663  1.00  0.00           N  
ATOM    930  N3    G 0  30      -5.772 121.332 105.846  1.00  0.00           N  
ATOM    931  C4    G 0  30      -4.732 122.046 105.399  1.00  0.00           C  
ATOM    932  H5'   G 0  30      -1.846 120.165 100.699  1.00  0.00           H  
ATOM    933 H5''   G 0  30      -2.133 121.336  99.597  1.00  0.00           H  
ATOM    934  H4'   G 0  30      -4.201 120.531 100.344  1.00  0.00           H  
ATOM    935  H3'   G 0  30      -3.712 123.103 101.539  1.00  0.00           H  
ATOM    936  H2'   G 0  30      -5.782 123.034 102.475  1.00  0.00           H  
ATOM    937 HO2'   G 0  30      -7.343 121.431 102.168  1.00  0.00           H  
ATOM    938  H1'   G 0  30      -5.483 120.601 103.365  1.00  0.00           H  
ATOM    939  H8    G 0  30      -2.652 123.102 103.284  1.00  0.00           H  
ATOM    940  H1    G 0  30      -5.572 122.527 108.828  1.00  0.00           H  
ATOM    941  H21   G 0  30      -7.292 121.175 108.621  1.00  0.00           H  
ATOM    942  H22   G 0  30      -7.639 120.358 107.133  1.00  0.00           H  
ATOM    943  P     C 0  31      -4.996 124.659  99.763  1.00  0.00           P  
ATOM    944  OP1   C 0  31      -5.380 124.939  98.357  1.00  0.00           O  
ATOM    945  OP2   C 0  31      -3.875 125.393 100.392  1.00  0.00           O  
ATOM    946  O5'   C 0  31      -6.292 124.840 100.664  1.00  0.00           O  
ATOM    947  C5'   C 0  31      -7.496 124.136 100.348  1.00  0.00           C  
ATOM    948  C4'   C 0  31      -8.607 124.514 101.299  1.00  0.00           C  
ATOM    949  O4'   C 0  31      -8.415 123.865 102.579  1.00  0.00           O  
ATOM    950  C3'   C 0  31      -8.756 125.994 101.627  1.00  0.00           C  
ATOM    951  O3'   C 0  31      -9.457 126.686 100.594  1.00  0.00           O  
ATOM    952  C2'   C 0  31      -9.526 125.935 102.938  1.00  0.00           C  
ATOM    953  O2'   C 0  31     -10.888 125.645 102.770  1.00  0.00           O  
ATOM    954  C1'   C 0  31      -8.896 124.715 103.607  1.00  0.00           C  
ATOM    955  N1    C 0  31      -7.774 125.102 104.475  1.00  0.00           N  
ATOM    956  C2    C 0  31      -8.050 125.554 105.763  1.00  0.00           C  
ATOM    957  O2    C 0  31      -9.219 125.565 106.157  1.00  0.00           O  
ATOM    958  N3    C 0  31      -7.041 125.963 106.545  1.00  0.00           N  
ATOM    959  C4    C 0  31      -5.790 125.925 106.091  1.00  0.00           C  
ATOM    960  N4    C 0  31      -4.835 126.364 106.890  1.00  0.00           N  
ATOM    961  C5    C 0  31      -5.467 125.442 104.796  1.00  0.00           C  
ATOM    962  C6    C 0  31      -6.479 125.043 104.028  1.00  0.00           C  
ATOM    963  H5'   C 0  31      -7.328 123.153 100.416  1.00  0.00           H  
ATOM    964 H5''   C 0  31      -7.773 124.363  99.414  1.00  0.00           H  
ATOM    965  H4'   C 0  31      -9.471 124.192 100.913  1.00  0.00           H  
ATOM    966  H3'   C 0  31      -7.857 126.408 101.772  1.00  0.00           H  
ATOM    967  H2'   C 0  31      -9.391 126.763 103.482  1.00  0.00           H  
ATOM    968 HO2'   C 0  31     -11.336 125.620 103.664  1.00  0.00           H  
ATOM    969  H1'   C 0  31      -9.587 124.233 104.146  1.00  0.00           H  
ATOM    970  H41   C 0  31      -3.883 126.352 106.585  1.00  0.00           H  
ATOM    971  H42   C 0  31      -5.064 126.709 107.800  1.00  0.00           H  
ATOM    972  H5    C 0  31      -4.521 125.403 104.474  1.00  0.00           H  
ATOM    973  H6    C 0  31      -6.291 124.694 103.110  1.00  0.00           H  
ATOM    974  P     C 0  32      -9.058 128.202 100.223  1.00  0.00           P  
ATOM    975  OP1   C 0  32      -9.929 128.563  99.063  1.00  0.00           O  
ATOM    976  OP2   C 0  32      -7.577 128.371 100.111  1.00  0.00           O  
ATOM    977  O5'   C 0  32      -9.540 129.034 101.492  1.00  0.00           O  
ATOM    978  C5'   C 0  32     -10.928 129.201 101.748  1.00  0.00           C  
ATOM    979  C4'   C 0  32     -11.155 129.740 103.137  1.00  0.00           C  
ATOM    980  O4'   C 0  32     -10.597 128.836 104.124  1.00  0.00           O  
ATOM    981  C3'   C 0  32     -10.485 131.054 103.454  1.00  0.00           C  
ATOM    982  O3'   C 0  32     -11.238 132.114 102.908  1.00  0.00           O  
ATOM    983  C2'   C 0  32     -10.499 131.043 104.974  1.00  0.00           C  
ATOM    984  O2'   C 0  32     -11.761 131.358 105.521  1.00  0.00           O  
ATOM    985  C1'   C 0  32     -10.177 129.572 105.259  1.00  0.00           C  
ATOM    986  N1    C 0  32      -8.735 129.348 105.437  1.00  0.00           N  
ATOM    987  C2    C 0  32      -8.133 129.642 106.681  1.00  0.00           C  
ATOM    988  O2    C 0  32      -8.852 129.973 107.645  1.00  0.00           O  
ATOM    989  N3    C 0  32      -6.789 129.549 106.799  1.00  0.00           N  
ATOM    990  C4    C 0  32      -6.056 129.160 105.760  1.00  0.00           C  
ATOM    991  N4    C 0  32      -4.730 129.143 105.897  1.00  0.00           N  
ATOM    992  C5    C 0  32      -6.648 128.786 104.516  1.00  0.00           C  
ATOM    993  C6    C 0  32      -7.976 128.895 104.399  1.00  0.00           C  
ATOM    994  H5'   C 0  32     -11.386 128.316 101.661  1.00  0.00           H  
ATOM    995 H5''   C 0  32     -11.310 129.841 101.081  1.00  0.00           H  
ATOM    996  H4'   C 0  32     -12.138 129.829 103.295  1.00  0.00           H  
ATOM    997  H3'   C 0  32      -9.547 131.068 103.107  1.00  0.00           H  
ATOM    998  H2'   C 0  32      -9.789 131.643 105.343  1.00  0.00           H  
ATOM    999 HO2'   C 0  32     -11.707 131.335 106.519  1.00  0.00           H  
ATOM   1000  H1'   C 0  32     -10.674 129.264 106.070  1.00  0.00           H  
ATOM   1001  H41   C 0  32      -4.152 128.855 105.133  1.00  0.00           H  
ATOM   1002  H42   C 0  32      -4.313 129.418 106.763  1.00  0.00           H  
ATOM   1003  H5    C 0  32      -6.088 128.453 103.757  1.00  0.00           H  
ATOM   1004  H6    C 0  32      -8.418 128.641 103.539  1.00  0.00           H  
ATOM   1005  P     C 0  33     -10.486 133.418 102.404  1.00  0.00           P  
ATOM   1006  OP1   C 0  33     -11.362 134.087 101.417  1.00  0.00           O  
ATOM   1007  OP2   C 0  33      -9.125 133.004 102.015  1.00  0.00           O  
ATOM   1008  O5'   C 0  33     -10.428 134.327 103.707  1.00  0.00           O  
ATOM   1009  C5'   C 0  33     -11.640 134.840 104.257  1.00  0.00           C  
ATOM   1010  C4'   C 0  33     -11.456 135.207 105.704  1.00  0.00           C  
ATOM   1011  O4'   C 0  33     -10.631 134.192 106.316  1.00  0.00           O  
ATOM   1012  C3'   C 0  33     -10.756 136.524 105.990  1.00  0.00           C  
ATOM   1013  O3'   C 0  33     -11.754 137.549 106.082  1.00  0.00           O  
ATOM   1014  C2'   C 0  33     -10.152 136.267 107.362  1.00  0.00           C  
ATOM   1015  O2'   C 0  33     -11.146 136.415 108.358  1.00  0.00           O  
ATOM   1016  C1'   C 0  33      -9.792 134.780 107.281  1.00  0.00           C  
ATOM   1017  N1    C 0  33      -8.405 134.396 106.951  1.00  0.00           N  
ATOM   1018  C2    C 0  33      -7.465 134.142 107.990  1.00  0.00           C  
ATOM   1019  O2    C 0  33      -7.756 134.400 109.172  1.00  0.00           O  
ATOM   1020  N3    C 0  33      -6.270 133.625 107.672  1.00  0.00           N  
ATOM   1021  C4    C 0  33      -5.978 133.370 106.410  1.00  0.00           C  
ATOM   1022  N4    C 0  33      -4.844 132.756 106.157  1.00  0.00           N  
ATOM   1023  C5    C 0  33      -6.854 133.706 105.345  1.00  0.00           C  
ATOM   1024  C6    C 0  33      -8.044 134.216 105.653  1.00  0.00           C  
ATOM   1025  H5'   C 0  33     -12.354 134.144 104.184  1.00  0.00           H  
ATOM   1026 H5''   C 0  33     -11.914 135.654 103.745  1.00  0.00           H  
ATOM   1027  H4'   C 0  33     -12.350 135.211 106.153  1.00  0.00           H  
ATOM   1028  H3'   C 0  33     -10.059 136.737 105.305  1.00  0.00           H  
ATOM   1029  H2'   C 0  33      -9.352 136.841 107.537  1.00  0.00           H  
ATOM   1030 HO2'   C 0  33     -10.744 136.245 109.258  1.00  0.00           H  
ATOM   1031  H1'   C 0  33     -10.016 134.368 108.164  1.00  0.00           H  
ATOM   1032  H41   C 0  33      -4.589 132.546 105.213  1.00  0.00           H  
ATOM   1033  H42   C 0  33      -4.236 132.499 106.908  1.00  0.00           H  
ATOM   1034  H5    C 0  33      -6.585 133.564 104.392  1.00  0.00           H  
ATOM   1035  H6    C 0  33      -8.678 134.469 104.923  1.00  0.00           H  
ATOM   1036  P     U 0  34     -11.327 139.096 106.032  1.00  0.00           P  
ATOM   1037  OP1   U 0  34     -12.537 139.950 106.132  1.00  0.00           O  
ATOM   1038  OP2   U 0  34     -10.394 139.266 104.895  1.00  0.00           O  
ATOM   1039  O5'   U 0  34     -10.511 139.302 107.373  1.00  0.00           O  
ATOM   1040  C5'   U 0  34      -9.470 140.264 107.459  1.00  0.00           C  
ATOM   1041  C4'   U 0  34      -9.317 140.704 108.887  1.00  0.00           C  
ATOM   1042  O4'   U 0  34      -9.355 139.533 109.723  1.00  0.00           O  
ATOM   1043  C3'   U 0  34      -8.026 141.415 109.247  1.00  0.00           C  
ATOM   1044  O3'   U 0  34      -8.188 142.814 109.059  1.00  0.00           O  
ATOM   1045  C2'   U 0  34      -7.877 141.109 110.732  1.00  0.00           C  
ATOM   1046  O2'   U 0  34      -8.593 142.009 111.558  1.00  0.00           O  
ATOM   1047  C1'   U 0  34      -8.510 139.718 110.833  1.00  0.00           C  
ATOM   1048  N1    U 0  34      -7.563 138.603 110.850  1.00  0.00           N  
ATOM   1049  C2    U 0  34      -7.122 138.156 112.078  1.00  0.00           C  
ATOM   1050  O2    U 0  34      -7.449 138.674 113.131  1.00  0.00           O  
ATOM   1051  N3    U 0  34      -6.274 137.084 112.025  1.00  0.00           N  
ATOM   1052  C4    U 0  34      -5.819 136.438 110.888  1.00  0.00           C  
ATOM   1053  O4    U 0  34      -5.002 135.518 110.999  1.00  0.00           O  
ATOM   1054  C5    U 0  34      -6.313 136.977 109.655  1.00  0.00           C  
ATOM   1055  C6    U 0  34      -7.144 138.015 109.679  1.00  0.00           C  
ATOM   1056  H5'   U 0  34      -9.697 141.054 106.889  1.00  0.00           H  
ATOM   1057 H5''   U 0  34      -8.613 139.858 107.141  1.00  0.00           H  
ATOM   1058  H4'   U 0  34     -10.087 141.295 109.126  1.00  0.00           H  
ATOM   1059  H3'   U 0  34      -7.253 141.061 108.720  1.00  0.00           H  
ATOM   1060  H2'   U 0  34      -6.912 141.079 110.993  1.00  0.00           H  
ATOM   1061 HO2'   U 0  34      -8.459 141.760 112.517  1.00  0.00           H  
ATOM   1062  H1'   U 0  34      -9.063 139.679 111.665  1.00  0.00           H  
ATOM   1063  H3    U 0  34      -5.948 136.729 112.901  1.00  0.00           H  
ATOM   1064  H5    U 0  34      -6.035 136.575 108.783  1.00  0.00           H  
ATOM   1065  H6    U 0  34      -7.478 138.383 108.811  1.00  0.00           H  
ATOM   1066  P     G 0  35      -7.153 143.615 108.138  1.00  0.00           P  
ATOM   1067  OP1   G 0  35      -6.911 144.939 108.770  1.00  0.00           O  
ATOM   1068  OP2   G 0  35      -7.644 143.560 106.721  1.00  0.00           O  
ATOM   1069  O5'   G 0  35      -5.832 142.732 108.259  1.00  0.00           O  
ATOM   1070  C5'   G 0  35      -5.069 142.658 109.461  1.00  0.00           C  
ATOM   1071  C4'   G 0  35      -3.631 142.336 109.124  1.00  0.00           C  
ATOM   1072  O4'   G 0  35      -3.584 141.060 108.425  1.00  0.00           O  
ATOM   1073  C3'   G 0  35      -2.988 143.317 108.158  1.00  0.00           C  
ATOM   1074  O3'   G 0  35      -2.397 144.410 108.845  1.00  0.00           O  
ATOM   1075  C2'   G 0  35      -1.932 142.473 107.469  1.00  0.00           C  
ATOM   1076  O2'   G 0  35      -0.780 142.370 108.266  1.00  0.00           O  
ATOM   1077  C1'   G 0  35      -2.632 141.118 107.367  1.00  0.00           C  
ATOM   1078  N9    G 0  35      -3.302 140.852 106.083  1.00  0.00           N  
ATOM   1079  C8    G 0  35      -4.536 141.312 105.661  1.00  0.00           C  
ATOM   1080  N7    G 0  35      -4.881 140.868 104.479  1.00  0.00           N  
ATOM   1081  C5    G 0  35      -3.811 140.080 104.084  1.00  0.00           C  
ATOM   1082  C6    G 0  35      -3.613 139.336 102.896  1.00  0.00           C  
ATOM   1083  O6    G 0  35      -4.374 139.207 101.925  1.00  0.00           O  
ATOM   1084  N1    G 0  35      -2.384 138.688 102.900  1.00  0.00           N  
ATOM   1085  C2    G 0  35      -1.470 138.737 103.918  1.00  0.00           C  
ATOM   1086  N2    G 0  35      -0.353 138.035 103.736  1.00  0.00           N  
ATOM   1087  N3    G 0  35      -1.640 139.421 105.033  1.00  0.00           N  
ATOM   1088  C4    G 0  35      -2.822 140.066 105.052  1.00  0.00           C  
ATOM   1089  H5'   G 0  35      -5.442 141.941 110.050  1.00  0.00           H  
ATOM   1090 H5''   G 0  35      -5.111 143.536 109.938  1.00  0.00           H  
ATOM   1091  H4'   G 0  35      -3.090 142.283 109.963  1.00  0.00           H  
ATOM   1092  H3'   G 0  35      -3.660 143.645 107.494  1.00  0.00           H  
ATOM   1093  H2'   G 0  35      -1.714 142.836 106.563  1.00  0.00           H  
ATOM   1094 HO2'   G 0  35      -0.098 141.811 107.795  1.00  0.00           H  
ATOM   1095  H1'   G 0  35      -1.951 140.402 107.519  1.00  0.00           H  
ATOM   1096  H8    G 0  35      -5.109 141.924 106.206  1.00  0.00           H  
ATOM   1097  H1    G 0  35      -2.148 138.143 102.096  1.00  0.00           H  
ATOM   1098  H21   G 0  35      -0.222 137.514 102.893  1.00  0.00           H  
ATOM   1099  H22   G 0  35       0.355 138.029 104.443  1.00  0.00           H  
ATOM   1100  P     G 0  36      -1.908 145.702 108.018  1.00  0.00           P  
ATOM   1101  OP1   G 0  36      -1.605 146.742 109.027  1.00  0.00           O  
ATOM   1102  OP2   G 0  36      -2.867 146.004 106.915  1.00  0.00           O  
ATOM   1103  O5'   G 0  36      -0.540 145.248 107.349  1.00  0.00           O  
ATOM   1104  C5'   G 0  36      -0.092 145.812 106.114  1.00  0.00           C  
ATOM   1105  C4'   G 0  36       0.883 144.866 105.451  1.00  0.00           C  
ATOM   1106  O4'   G 0  36       0.232 143.586 105.240  1.00  0.00           O  
ATOM   1107  C3'   G 0  36       1.409 145.252 104.083  1.00  0.00           C  
ATOM   1108  O3'   G 0  36       2.552 146.076 104.218  1.00  0.00           O  
ATOM   1109  C2'   G 0  36       1.810 143.901 103.512  1.00  0.00           C  
ATOM   1110  O2'   G 0  36       3.043 143.472 104.042  1.00  0.00           O  
ATOM   1111  C1'   G 0  36       0.692 142.999 104.036  1.00  0.00           C  
ATOM   1112  N9    G 0  36      -0.451 142.847 103.132  1.00  0.00           N  
ATOM   1113  C8    G 0  36      -1.669 143.481 103.223  1.00  0.00           C  
ATOM   1114  N7    G 0  36      -2.486 143.165 102.256  1.00  0.00           N  
ATOM   1115  C5    G 0  36      -1.771 142.268 101.479  1.00  0.00           C  
ATOM   1116  C6    G 0  36      -2.135 141.594 100.286  1.00  0.00           C  
ATOM   1117  O6    G 0  36      -3.191 141.669  99.647  1.00  0.00           O  
ATOM   1118  N1    G 0  36      -1.118 140.763  99.839  1.00  0.00           N  
ATOM   1119  C2    G 0  36       0.088 140.600 100.453  1.00  0.00           C  
ATOM   1120  N2    G 0  36       0.919 139.728  99.883  1.00  0.00           N  
ATOM   1121  N3    G 0  36       0.452 141.236 101.554  1.00  0.00           N  
ATOM   1122  C4    G 0  36      -0.520 142.047 102.011  1.00  0.00           C  
ATOM   1123  H5'   G 0  36       0.360 146.686 106.292  1.00  0.00           H  
ATOM   1124 H5''   G 0  36      -0.876 145.959 105.511  1.00  0.00           H  
ATOM   1125  H4'   G 0  36       1.661 144.730 106.064  1.00  0.00           H  
ATOM   1126  H3'   G 0  36       0.703 145.691 103.528  1.00  0.00           H  
ATOM   1127  H2'   G 0  36       1.828 143.918 102.512  1.00  0.00           H  
ATOM   1128 HO2'   G 0  36       3.283 142.583 103.651  1.00  0.00           H  
ATOM   1129  H1'   G 0  36       1.070 142.095 104.238  1.00  0.00           H  
ATOM   1130  H8    G 0  36      -1.904 144.119 103.956  1.00  0.00           H  
ATOM   1131  H1    G 0  36      -1.283 140.243  99.001  1.00  0.00           H  
ATOM   1132  H21   G 0  36       0.641 139.240  99.055  1.00  0.00           H  
ATOM   1133  H22   G 0  36       1.820 139.561 100.283  1.00  0.00           H  
ATOM   1134  P     C 0  37       2.871 147.178 103.099  1.00  0.00           P  
ATOM   1135  OP1   C 0  37       4.044 147.941 103.570  1.00  0.00           O  
ATOM   1136  OP2   C 0  37       1.602 147.907 102.785  1.00  0.00           O  
ATOM   1137  O5'   C 0  37       3.294 146.343 101.799  1.00  0.00           O  
ATOM   1138  C5'   C 0  37       4.485 145.543 101.747  1.00  0.00           C  
ATOM   1139  C4'   C 0  37       4.552 144.756 100.433  1.00  0.00           C  
ATOM   1140  O4'   C 0  37       3.449 143.806 100.338  1.00  0.00           O  
ATOM   1141  C3'   C 0  37       4.410 145.561  99.152  1.00  0.00           C  
ATOM   1142  O3'   C 0  37       5.615 146.205  98.800  1.00  0.00           O  
ATOM   1143  C2'   C 0  37       3.969 144.512  98.134  1.00  0.00           C  
ATOM   1144  O2'   C 0  37       4.996 143.687  97.639  1.00  0.00           O  
ATOM   1145  C1'   C 0  37       3.037 143.658  98.981  1.00  0.00           C  
ATOM   1146  N1    C 0  37       1.620 144.064  98.838  1.00  0.00           N  
ATOM   1147  C2    C 0  37       0.958 143.709  97.673  1.00  0.00           C  
ATOM   1148  O2    C 0  37       1.579 143.074  96.804  1.00  0.00           O  
ATOM   1149  N3    C 0  37      -0.336 144.066  97.509  1.00  0.00           N  
ATOM   1150  C4    C 0  37      -0.962 144.758  98.461  1.00  0.00           C  
ATOM   1151  N4    C 0  37      -2.234 145.089  98.251  1.00  0.00           N  
ATOM   1152  C5    C 0  37      -0.312 145.137  99.662  1.00  0.00           C  
ATOM   1153  C6    C 0  37       0.966 144.772  99.810  1.00  0.00           C  
ATOM   1154  H5'   C 0  37       4.483 144.902 102.514  1.00  0.00           H  
ATOM   1155 H5''   C 0  37       5.285 146.140 101.813  1.00  0.00           H  
ATOM   1156  H4'   C 0  37       5.415 144.252 100.403  1.00  0.00           H  
ATOM   1157  H3'   C 0  37       3.687 146.243  99.264  1.00  0.00           H  
ATOM   1158  H2'   C 0  37       3.468 144.940  97.382  1.00  0.00           H  
ATOM   1159 HO2'   C 0  37       4.614 143.036  96.983  1.00  0.00           H  
ATOM   1160  H1'   C 0  37       3.133 142.700  98.711  1.00  0.00           H  
ATOM   1161  H41   C 0  37      -2.736 145.608  98.943  1.00  0.00           H  
ATOM   1162  H42   C 0  37      -2.687 144.819  97.402  1.00  0.00           H  
ATOM   1163  H5    C 0  37      -0.790 145.657 100.370  1.00  0.00           H  
ATOM   1164  H6    C 0  37       1.453 145.021 100.647  1.00  0.00           H  
ATOM   1165  P     G 0  38       5.549 147.619  98.070  1.00  0.00           P  
ATOM   1166  OP1   G 0  38       6.946 148.078  97.926  1.00  0.00           O  
ATOM   1167  OP2   G 0  38       4.587 148.438  98.834  1.00  0.00           O  
ATOM   1168  O5'   G 0  38       4.997 147.252  96.622  1.00  0.00           O  
ATOM   1169  C5'   G 0  38       5.814 146.468  95.745  1.00  0.00           C  
ATOM   1170  C4'   G 0  38       5.166 146.252  94.381  1.00  0.00           C  
ATOM   1171  O4'   G 0  38       4.125 145.230  94.418  1.00  0.00           O  
ATOM   1172  C3'   G 0  38       4.504 147.419  93.673  1.00  0.00           C  
ATOM   1173  O3'   G 0  38       5.447 148.278  93.069  1.00  0.00           O  
ATOM   1174  C2'   G 0  38       3.704 146.662  92.630  1.00  0.00           C  
ATOM   1175  O2'   G 0  38       4.586 146.019  91.728  1.00  0.00           O  
ATOM   1176  C1'   G 0  38       3.095 145.571  93.497  1.00  0.00           C  
ATOM   1177  N9    G 0  38       1.956 146.060  94.268  1.00  0.00           N  
ATOM   1178  C8    G 0  38       1.978 146.451  95.588  1.00  0.00           C  
ATOM   1179  N7    G 0  38       0.809 146.813  96.039  1.00  0.00           N  
ATOM   1180  C5    G 0  38      -0.036 146.659  94.952  1.00  0.00           C  
ATOM   1181  C6    G 0  38      -1.423 146.885  94.849  1.00  0.00           C  
ATOM   1182  O6    G 0  38      -2.202 147.266  95.726  1.00  0.00           O  
ATOM   1183  N1    G 0  38      -1.891 146.611  93.573  1.00  0.00           N  
ATOM   1184  C2    G 0  38      -1.118 146.160  92.539  1.00  0.00           C  
ATOM   1185  N2    G 0  38      -1.773 145.921  91.397  1.00  0.00           N  
ATOM   1186  N3    G 0  38       0.190 145.948  92.618  1.00  0.00           N  
ATOM   1187  C4    G 0  38       0.660 146.210  93.845  1.00  0.00           C  
ATOM   1188  H5'   G 0  38       5.975 145.576  96.168  1.00  0.00           H  
ATOM   1189 H5''   G 0  38       6.687 146.938  95.615  1.00  0.00           H  
ATOM   1190  H4'   G 0  38       5.882 145.913  93.771  1.00  0.00           H  
ATOM   1191  H3'   G 0  38       3.903 147.923  94.293  1.00  0.00           H  
ATOM   1192  H2'   G 0  38       3.019 147.229  92.173  1.00  0.00           H  
ATOM   1193 HO2'   G 0  38       4.056 145.521  91.042  1.00  0.00           H  
ATOM   1194  H1'   G 0  38       2.836 144.779  92.943  1.00  0.00           H  
ATOM   1195  H8    G 0  38       2.808 146.457  96.146  1.00  0.00           H  
ATOM   1196  H1    G 0  38      -2.865 146.754  93.396  1.00  0.00           H  
ATOM   1197  H21   G 0  38      -2.760 146.074  91.345  1.00  0.00           H  
ATOM   1198  H22   G 0  38      -1.276 145.589  90.595  1.00  0.00           H  
ATOM   1199  P     C 0  39       5.133 149.844  92.973  1.00  0.00           P  
ATOM   1200  OP1   C 0  39       6.372 150.429  92.390  1.00  0.00           O  
ATOM   1201  OP2   C 0  39       4.655 150.300  94.294  1.00  0.00           O  
ATOM   1202  O5'   C 0  39       3.984 149.959  91.864  1.00  0.00           O  
ATOM   1203  C5'   C 0  39       4.268 149.653  90.480  1.00  0.00           C  
ATOM   1204  C4'   C 0  39       2.992 149.563  89.651  1.00  0.00           C  
ATOM   1205  O4'   C 0  39       2.053 148.640  90.282  1.00  0.00           O  
ATOM   1206  C3'   C 0  39       2.205 150.853  89.512  1.00  0.00           C  
ATOM   1207  O3'   C 0  39       2.739 151.698  88.488  1.00  0.00           O  
ATOM   1208  C2'   C 0  39       0.787 150.340  89.247  1.00  0.00           C  
ATOM   1209  O2'   C 0  39       0.568 149.847  87.944  1.00  0.00           O  
ATOM   1210  C1'   C 0  39       0.730 149.148  90.195  1.00  0.00           C  
ATOM   1211  N1    C 0  39       0.233 149.481  91.559  1.00  0.00           N  
ATOM   1212  C2    C 0  39      -1.163 149.517  91.784  1.00  0.00           C  
ATOM   1213  O2    C 0  39      -1.937 149.297  90.832  1.00  0.00           O  
ATOM   1214  N3    C 0  39      -1.630 149.799  93.024  1.00  0.00           N  
ATOM   1215  C4    C 0  39      -0.775 150.059  94.013  1.00  0.00           C  
ATOM   1216  N4    C 0  39      -1.281 150.344  95.208  1.00  0.00           N  
ATOM   1217  C5    C 0  39       0.636 150.040  93.816  1.00  0.00           C  
ATOM   1218  C6    C 0  39       1.094 149.745  92.588  1.00  0.00           C  
ATOM   1219  H5'   C 0  39       4.748 148.777  90.433  1.00  0.00           H  
ATOM   1220 H5''   C 0  39       4.851 150.372  90.102  1.00  0.00           H  
ATOM   1221  H4'   C 0  39       3.220 149.222  88.739  1.00  0.00           H  
ATOM   1222  H3'   C 0  39       2.220 151.343  90.384  1.00  0.00           H  
ATOM   1223  H2'   C 0  39       0.104 151.028  89.492  1.00  0.00           H  
ATOM   1224 HO2'   C 0  39      -0.378 149.535  87.860  1.00  0.00           H  
ATOM   1225  H1'   C 0  39       0.139 148.446  89.797  1.00  0.00           H  
ATOM   1226  H41   C 0  39      -0.671 150.545  95.974  1.00  0.00           H  
ATOM   1227  H42   C 0  39      -2.272 150.358  95.341  1.00  0.00           H  
ATOM   1228  H5    C 0  39       1.265 150.240  94.567  1.00  0.00           H  
ATOM   1229  H6    C 0  39       2.080 149.718  92.424  1.00  0.00           H  
ATOM   1230  P     U 0  40       2.580 153.299  88.619  1.00  0.00           P  
ATOM   1231  OP1   U 0  40       3.212 153.888  87.415  1.00  0.00           O  
ATOM   1232  OP2   U 0  40       3.020 153.743  89.977  1.00  0.00           O  
ATOM   1233  O5'   U 0  40       1.009 153.538  88.481  1.00  0.00           O  
ATOM   1234  C5'   U 0  40       0.330 153.174  87.281  1.00  0.00           C  
ATOM   1235  C4'   U 0  40      -1.162 153.255  87.471  1.00  0.00           C  
ATOM   1236  O4'   U 0  40      -1.583 152.281  88.461  1.00  0.00           O  
ATOM   1237  C3'   U 0  40      -1.690 154.563  88.028  1.00  0.00           C  
ATOM   1238  O3'   U 0  40      -1.760 155.582  87.039  1.00  0.00           O  
ATOM   1239  C2'   U 0  40      -3.056 154.142  88.559  1.00  0.00           C  
ATOM   1240  O2'   U 0  40      -4.066 154.007  87.571  1.00  0.00           O  
ATOM   1241  C1'   U 0  40      -2.722 152.774  89.156  1.00  0.00           C  
ATOM   1242  N1    U 0  40      -2.408 152.863  90.591  1.00  0.00           N  
ATOM   1243  C2    U 0  40      -3.463 152.755  91.489  1.00  0.00           C  
ATOM   1244  O2    U 0  40      -4.625 152.599  91.134  1.00  0.00           O  
ATOM   1245  N3    U 0  40      -3.108 152.842  92.816  1.00  0.00           N  
ATOM   1246  C4    U 0  40      -1.839 153.025  93.325  1.00  0.00           C  
ATOM   1247  O4    U 0  40      -1.669 153.037  94.542  1.00  0.00           O  
ATOM   1248  C5    U 0  40      -0.814 153.136  92.337  1.00  0.00           C  
ATOM   1249  C6    U 0  40      -1.124 153.051  91.038  1.00  0.00           C  
ATOM   1250  H5'   U 0  40       0.579 152.238  87.033  1.00  0.00           H  
ATOM   1251 H5''   U 0  40       0.602 153.797  86.547  1.00  0.00           H  
ATOM   1252  H4'   U 0  40      -1.616 153.059  86.602  1.00  0.00           H  
ATOM   1253  H3'   U 0  40      -1.112 154.866  88.785  1.00  0.00           H  
ATOM   1254  H2'   U 0  40      -3.356 154.769  89.278  1.00  0.00           H  
ATOM   1255 HO2'   U 0  40      -4.923 153.730  88.006  1.00  0.00           H  
ATOM   1256  H1'   U 0  40      -3.493 152.152  89.020  1.00  0.00           H  
ATOM   1257  H3    U 0  40      -3.849 152.764  93.483  1.00  0.00           H  
ATOM   1258  H5    U 0  40       0.136 153.277  92.616  1.00  0.00           H  
ATOM   1259  H6    U 0  40      -0.389 153.128  90.364  1.00  0.00           H  
ATOM   1260  P     G 0  41      -1.626 157.127  87.481  1.00  0.00           P  
ATOM   1261  OP1   G 0  41      -1.561 157.932  86.228  1.00  0.00           O  
ATOM   1262  OP2   G 0  41      -0.521 157.228  88.476  1.00  0.00           O  
ATOM   1263  O5'   G 0  41      -3.006 157.442  88.230  1.00  0.00           O  
ATOM   1264  C5'   G 0  41      -4.249 157.406  87.525  1.00  0.00           C  
ATOM   1265  C4'   G 0  41      -5.409 157.412  88.488  1.00  0.00           C  
ATOM   1266  O4'   G 0  41      -5.406 156.195  89.281  1.00  0.00           O  
ATOM   1267  C3'   G 0  41      -5.393 158.509  89.531  1.00  0.00           C  
ATOM   1268  O3'   G 0  41      -5.839 159.745  89.000  1.00  0.00           O  
ATOM   1269  C2'   G 0  41      -6.333 157.944  90.587  1.00  0.00           C  
ATOM   1270  O2'   G 0  41      -7.706 158.062  90.272  1.00  0.00           O  
ATOM   1271  C1'   G 0  41      -5.942 156.466  90.570  1.00  0.00           C  
ATOM   1272  N9    G 0  41      -4.937 156.155  91.587  1.00  0.00           N  
ATOM   1273  C8    G 0  41      -3.592 155.939  91.395  1.00  0.00           C  
ATOM   1274  N7    G 0  41      -2.948 155.693  92.505  1.00  0.00           N  
ATOM   1275  C5    G 0  41      -3.925 155.745  93.491  1.00  0.00           C  
ATOM   1276  C6    G 0  41      -3.826 155.560  94.894  1.00  0.00           C  
ATOM   1277  O6    G 0  41      -2.825 155.292  95.564  1.00  0.00           O  
ATOM   1278  N1    G 0  41      -5.057 155.714  95.522  1.00  0.00           N  
ATOM   1279  C2    G 0  41      -6.233 156.002  94.887  1.00  0.00           C  
ATOM   1280  N2    G 0  41      -7.315 156.114  95.671  1.00  0.00           N  
ATOM   1281  N3    G 0  41      -6.345 156.172  93.578  1.00  0.00           N  
ATOM   1282  C4    G 0  41      -5.158 156.030  92.946  1.00  0.00           C  
ATOM   1283  H5'   G 0  41      -4.288 156.575  86.970  1.00  0.00           H  
ATOM   1284 H5''   G 0  41      -4.312 158.207  86.930  1.00  0.00           H  
ATOM   1285  H4'   G 0  41      -6.263 157.464  87.971  1.00  0.00           H  
ATOM   1286  H3'   G 0  41      -4.473 158.610  89.909  1.00  0.00           H  
ATOM   1287  H2'   G 0  41      -6.141 158.348  91.481  1.00  0.00           H  
ATOM   1288 HO2'   G 0  41      -8.253 157.670  91.012  1.00  0.00           H  
ATOM   1289  H1'   G 0  41      -6.755 155.903  90.720  1.00  0.00           H  
ATOM   1290  H8    G 0  41      -3.152 155.967  90.497  1.00  0.00           H  
ATOM   1291  H1    G 0  41      -5.084 155.606  96.516  1.00  0.00           H  
ATOM   1292  H21   G 0  41      -7.231 155.988  96.660  1.00  0.00           H  
ATOM   1293  H22   G 0  41      -8.206 156.323  95.267  1.00  0.00           H  
ATOM   1294  P     G 0  42      -5.502 161.107  89.781  1.00  0.00           P  
ATOM   1295  OP1   G 0  42      -6.062 162.231  88.992  1.00  0.00           O  
ATOM   1296  OP2   G 0  42      -4.071 161.098  90.112  1.00  0.00           O  
ATOM   1297  O5'   G 0  42      -6.356 161.002  91.123  1.00  0.00           O  
ATOM   1298  C5'   G 0  42      -7.783 160.942  91.065  1.00  0.00           C  
ATOM   1299  C4'   G 0  42      -8.375 160.842  92.448  1.00  0.00           C  
ATOM   1300  O4'   G 0  42      -8.076 159.554  93.045  1.00  0.00           O  
ATOM   1301  C3'   G 0  42      -7.853 161.866  93.434  1.00  0.00           C  
ATOM   1302  O3'   G 0  42      -8.573 163.083  93.314  1.00  0.00           O  
ATOM   1303  C2'   G 0  42      -8.122 161.187  94.765  1.00  0.00           C  
ATOM   1304  O2'   G 0  42      -9.473 161.337  95.167  1.00  0.00           O  
ATOM   1305  C1'   G 0  42      -7.796 159.725  94.426  1.00  0.00           C  
ATOM   1306  N9    G 0  42      -6.391 159.373  94.652  1.00  0.00           N  
ATOM   1307  C8    G 0  42      -5.406 159.322  93.701  1.00  0.00           C  
ATOM   1308  N7    G 0  42      -4.239 159.000  94.185  1.00  0.00           N  
ATOM   1309  C5    G 0  42      -4.462 158.823  95.535  1.00  0.00           C  
ATOM   1310  C6    G 0  42      -3.564 158.480  96.551  1.00  0.00           C  
ATOM   1311  O6    G 0  42      -2.356 158.253  96.458  1.00  0.00           O  
ATOM   1312  N1    G 0  42      -4.189 158.414  97.790  1.00  0.00           N  
ATOM   1313  C2    G 0  42      -5.517 158.655  98.020  1.00  0.00           C  
ATOM   1314  N2    G 0  42      -5.921 158.571  99.310  1.00  0.00           N  
ATOM   1315  N3    G 0  42      -6.380 158.967  97.062  1.00  0.00           N  
ATOM   1316  C4    G 0  42      -5.783 159.039  95.850  1.00  0.00           C  
ATOM   1317  H5'   G 0  42      -8.055 160.140  90.534  1.00  0.00           H  
ATOM   1318 H5''   G 0  42      -8.127 161.769  90.621  1.00  0.00           H  
ATOM   1319  H4'   G 0  42      -9.368 160.940  92.379  1.00  0.00           H  
ATOM   1320  H3'   G 0  42      -6.873 162.018  93.304  1.00  0.00           H  
ATOM   1321  H2'   G 0  42      -7.503 161.533  95.470  1.00  0.00           H  
ATOM   1322 HO2'   G 0  42      -9.612 160.879  96.045  1.00  0.00           H  
ATOM   1323  H1'   G 0  42      -8.383 159.119  94.963  1.00  0.00           H  
ATOM   1324  H8    G 0  42      -5.566 159.513  92.733  1.00  0.00           H  
ATOM   1325  H1    G 0  42      -3.623 158.171  98.578  1.00  0.00           H  
ATOM   1326  H21   G 0  42      -5.262 158.344 100.027  1.00  0.00           H  
ATOM   1327  H22   G 0  42      -6.879 158.736  99.546  1.00  0.00           H  
ATOM   1328  P     A 0  43      -7.809 164.481  93.519  1.00  0.00           P  
ATOM   1329  OP1   A 0  43      -8.881 165.537  93.588  1.00  0.00           O  
ATOM   1330  OP2   A 0  43      -6.726 164.584  92.496  1.00  0.00           O  
ATOM   1331  O5'   A 0  43      -7.165 164.349  94.968  1.00  0.00           O  
ATOM   1332  C5'   A 0  43      -7.999 164.373  96.122  1.00  0.00           C  
ATOM   1333  C4'   A 0  43      -7.178 164.151  97.362  1.00  0.00           C  
ATOM   1334  O4'   A 0  43      -6.526 162.860  97.238  1.00  0.00           O  
ATOM   1335  C3'   A 0  43      -6.044 165.146  97.572  1.00  0.00           C  
ATOM   1336  O3'   A 0  43      -6.468 166.325  98.262  1.00  0.00           O  
ATOM   1337  C2'   A 0  43      -5.038 164.317  98.358  1.00  0.00           C  
ATOM   1338  O2'   A 0  43      -5.383 164.189  99.728  1.00  0.00           O  
ATOM   1339  C1'   A 0  43      -5.176 162.964  97.657  1.00  0.00           C  
ATOM   1340  N9    A 0  43      -4.321 162.773  96.476  1.00  0.00           N  
ATOM   1341  C8    A 0  43      -4.583 163.118  95.170  1.00  0.00           C  
ATOM   1342  N7    A 0  43      -3.654 162.733  94.326  1.00  0.00           N  
ATOM   1343  C5    A 0  43      -2.715 162.106  95.128  1.00  0.00           C  
ATOM   1344  C6    A 0  43      -1.526 161.454  94.837  1.00  0.00           C  
ATOM   1345  N6    A 0  43      -1.068 161.269  93.604  1.00  0.00           N  
ATOM   1346  N1    A 0  43      -0.813 160.962  95.868  1.00  0.00           N  
ATOM   1347  C2    A 0  43      -1.291 161.095  97.098  1.00  0.00           C  
ATOM   1348  N3    A 0  43      -2.412 161.659  97.499  1.00  0.00           N  
ATOM   1349  C4    A 0  43      -3.093 162.153  96.454  1.00  0.00           C  
ATOM   1350  H5'   A 0  43      -8.687 163.651  96.048  1.00  0.00           H  
ATOM   1351 H5''   A 0  43      -8.454 165.261  96.182  1.00  0.00           H  
ATOM   1352  H4'   A 0  43      -7.775 164.149  98.164  1.00  0.00           H  
ATOM   1353  H3'   A 0  43      -5.652 165.398  96.687  1.00  0.00           H  
ATOM   1354  H2'   A 0  43      -4.113 164.682  98.254  1.00  0.00           H  
ATOM   1355 HO2'   A 0  43      -4.692 163.638 100.196  1.00  0.00           H  
ATOM   1356  H1'   A 0  43      -4.985 162.237  98.316  1.00  0.00           H  
ATOM   1357  H8    A 0  43      -5.404 163.615  94.890  1.00  0.00           H  
ATOM   1358  H61   A 0  43      -0.202 160.790  93.459  1.00  0.00           H  
ATOM   1359  H62   A 0  43      -1.589 161.608  92.821  1.00  0.00           H  
ATOM   1360  H2    A 0  43      -0.719 160.713  97.824  1.00  0.00           H  
ATOM   1361  P     G 0  44      -5.671 167.710  98.032  1.00  0.00           P  
ATOM   1362  OP1   G 0  44      -6.305 168.748  98.894  1.00  0.00           O  
ATOM   1363  OP2   G 0  44      -5.527 167.960  96.573  1.00  0.00           O  
ATOM   1364  O5'   G 0  44      -4.202 167.382  98.566  1.00  0.00           O  
ATOM   1365  C5'   G 0  44      -3.986 166.919  99.901  1.00  0.00           C  
ATOM   1366  C4'   G 0  44      -2.520 166.590 100.134  1.00  0.00           C  
ATOM   1367  O4'   G 0  44      -2.143 165.386  99.419  1.00  0.00           O  
ATOM   1368  C3'   G 0  44      -1.488 167.616  99.686  1.00  0.00           C  
ATOM   1369  O3'   G 0  44      -1.375 168.666 100.632  1.00  0.00           O  
ATOM   1370  C2'   G 0  44      -0.216 166.773  99.631  1.00  0.00           C  
ATOM   1371  O2'   G 0  44       0.400 166.577 100.894  1.00  0.00           O  
ATOM   1372  C1'   G 0  44      -0.759 165.442  99.101  1.00  0.00           C  
ATOM   1373  N9    G 0  44      -0.594 165.254  97.658  1.00  0.00           N  
ATOM   1374  C8    G 0  44      -1.437 165.657  96.647  1.00  0.00           C  
ATOM   1375  N7    G 0  44      -1.015 165.313  95.460  1.00  0.00           N  
ATOM   1376  C5    G 0  44       0.176 164.648  95.702  1.00  0.00           C  
ATOM   1377  C6    G 0  44       1.078 164.038  94.810  1.00  0.00           C  
ATOM   1378  O6    G 0  44       0.995 163.939  93.594  1.00  0.00           O  
ATOM   1379  N1    G 0  44       2.169 163.493  95.472  1.00  0.00           N  
ATOM   1380  C2    G 0  44       2.359 163.518  96.824  1.00  0.00           C  
ATOM   1381  N2    G 0  44       3.474 162.943  97.271  1.00  0.00           N  
ATOM   1382  N3    G 0  44       1.518 164.069  97.675  1.00  0.00           N  
ATOM   1383  C4    G 0  44       0.456 164.614  97.050  1.00  0.00           C  
ATOM   1384  H5'   G 0  44      -4.534 166.097 100.054  1.00  0.00           H  
ATOM   1385 H5''   G 0  44      -4.267 167.632 100.544  1.00  0.00           H  
ATOM   1386  H4'   G 0  44      -2.390 166.425 101.112  1.00  0.00           H  
ATOM   1387  H3'   G 0  44      -1.715 167.976  98.781  1.00  0.00           H  
ATOM   1388  H2'   G 0  44       0.436 167.167  98.983  1.00  0.00           H  
ATOM   1389 HO2'   G 0  44       1.222 166.019 100.781  1.00  0.00           H  
ATOM   1390  H1'   G 0  44      -0.292 164.696  99.575  1.00  0.00           H  
ATOM   1391  H8    G 0  44      -2.286 166.162  96.805  1.00  0.00           H  
ATOM   1392  H1    G 0  44       2.870 163.047  94.916  1.00  0.00           H  
ATOM   1393  H21   G 0  44       4.115 162.526  96.626  1.00  0.00           H  
ATOM   1394  H22   G 0  44       3.671 162.928  98.251  1.00  0.00           H  
ATOM   1395  P     C 0  45      -1.230 170.185 100.131  1.00  0.00           P  
ATOM   1396  OP1   C 0  45      -2.583 170.788 100.031  1.00  0.00           O  
ATOM   1397  OP2   C 0  45      -0.318 170.222  98.954  1.00  0.00           O  
ATOM   1398  O5'   C 0  45      -0.509 170.869 101.375  1.00  0.00           O  
ATOM   1399  C5'   C 0  45       0.805 170.463 101.757  1.00  0.00           C  
ATOM   1400  C4'   C 0  45       0.779 169.737 103.082  1.00  0.00           C  
ATOM   1401  O4'   C 0  45       2.062 169.090 103.287  1.00  0.00           O  
ATOM   1402  C3'   C 0  45       0.582 170.615 104.302  1.00  0.00           C  
ATOM   1403  O3'   C 0  45      -0.803 170.789 104.553  1.00  0.00           O  
ATOM   1404  C2'   C 0  45       1.254 169.801 105.401  1.00  0.00           C  
ATOM   1405  O2'   C 0  45       0.435 168.769 105.910  1.00  0.00           O  
ATOM   1406  C1'   C 0  45       2.433 169.185 104.648  1.00  0.00           C  
ATOM   1407  N1    C 0  45       3.678 169.964 104.734  1.00  0.00           N  
ATOM   1408  C2    C 0  45       4.628 169.608 105.696  1.00  0.00           C  
ATOM   1409  O2    C 0  45       4.386 168.663 106.468  1.00  0.00           O  
ATOM   1410  N3    C 0  45       5.783 170.301 105.764  1.00  0.00           N  
ATOM   1411  C4    C 0  45       6.002 171.315 104.926  1.00  0.00           C  
ATOM   1412  N4    C 0  45       7.158 171.962 105.024  1.00  0.00           N  
ATOM   1413  C5    C 0  45       5.048 171.708 103.951  1.00  0.00           C  
ATOM   1414  C6    C 0  45       3.911 171.014 103.890  1.00  0.00           C  
ATOM   1415  H5'   C 0  45       1.387 171.272 101.838  1.00  0.00           H  
ATOM   1416 H5''   C 0  45       1.176 169.854 101.057  1.00  0.00           H  
ATOM   1417  H4'   C 0  45       0.061 169.041 103.060  1.00  0.00           H  
ATOM   1418  H3'   C 0  45       1.037 171.498 104.183  1.00  0.00           H  
ATOM   1419  H2'   C 0  45       1.575 170.396 106.138  1.00  0.00           H  
ATOM   1420 HO2'   C 0  45       0.929 168.273 106.624  1.00  0.00           H  
ATOM   1421  H1'   C 0  45       2.600 168.265 105.004  1.00  0.00           H  
ATOM   1422  H41   C 0  45       7.356 172.727 104.412  1.00  0.00           H  
ATOM   1423  H42   C 0  45       7.830 171.684 105.710  1.00  0.00           H  
ATOM   1424  H5    C 0  45       5.222 172.475 103.334  1.00  0.00           H  
ATOM   1425  H6    C 0  45       3.217 171.266 103.215  1.00  0.00           H  
ATOM   1426  P     C 0  46      -1.292 171.950 105.554  1.00  0.00           P  
ATOM   1427  OP1   C 0  46      -2.785 171.939 105.567  1.00  0.00           O  
ATOM   1428  OP2   C 0  46      -0.567 173.200 105.193  1.00  0.00           O  
ATOM   1429  O5'   C 0  46      -0.752 171.497 106.988  1.00  0.00           O  
ATOM   1430  C5'   C 0  46      -1.306 170.374 107.687  1.00  0.00           C  
ATOM   1431  C4'   C 0  46      -0.507 170.084 108.949  1.00  0.00           C  
ATOM   1432  O4'   C 0  46       0.840 169.647 108.605  1.00  0.00           O  
ATOM   1433  C3'   C 0  46      -0.274 171.273 109.869  1.00  0.00           C  
ATOM   1434  O3'   C 0  46      -1.377 171.509 110.722  1.00  0.00           O  
ATOM   1435  C2'   C 0  46       0.957 170.852 110.656  1.00  0.00           C  
ATOM   1436  O2'   C 0  46       0.647 169.978 111.723  1.00  0.00           O  
ATOM   1437  C1'   C 0  46       1.765 170.121 109.581  1.00  0.00           C  
ATOM   1438  N1    C 0  46       2.758 170.994 108.920  1.00  0.00           N  
ATOM   1439  C2    C 0  46       4.006 171.167 109.518  1.00  0.00           C  
ATOM   1440  O2    C 0  46       4.248 170.581 110.572  1.00  0.00           O  
ATOM   1441  N3    C 0  46       4.918 171.971 108.931  1.00  0.00           N  
ATOM   1442  C4    C 0  46       4.621 172.598 107.796  1.00  0.00           C  
ATOM   1443  N4    C 0  46       5.545 173.404 107.266  1.00  0.00           N  
ATOM   1444  C5    C 0  46       3.360 172.435 107.155  1.00  0.00           C  
ATOM   1445  C6    C 0  46       2.466 171.632 107.747  1.00  0.00           C  
ATOM   1446  H5'   C 0  46      -1.282 169.571 107.091  1.00  0.00           H  
ATOM   1447 H5''   C 0  46      -2.253 170.576 107.936  1.00  0.00           H  
ATOM   1448  H4'   C 0  46      -0.963 169.358 109.464  1.00  0.00           H  
ATOM   1449  H3'   C 0  46      -0.075 172.091 109.330  1.00  0.00           H  
ATOM   1450  H2'   C 0  46       1.455 171.653 110.989  1.00  0.00           H  
ATOM   1451 HO2'   C 0  46       1.487 169.732 112.207  1.00  0.00           H  
ATOM   1452  H1'   C 0  46       2.235 169.342 109.995  1.00  0.00           H  
ATOM   1453  H41   C 0  46       5.354 173.891 106.413  1.00  0.00           H  
ATOM   1454  H42   C 0  46       6.427 173.521 107.722  1.00  0.00           H  
ATOM   1455  H5    C 0  46       3.150 172.902 106.296  1.00  0.00           H  
ATOM   1456  H6    C 0  46       1.570 171.497 107.324  1.00  0.00           H  
ATOM   1457  P     G 0  47      -1.803 173.018 111.041  1.00  0.00           P  
ATOM   1458  OP1   G 0  47      -2.897 172.977 112.049  1.00  0.00           O  
ATOM   1459  OP2   G 0  47      -2.021 173.713 109.747  1.00  0.00           O  
ATOM   1460  O5'   G 0  47      -0.512 173.644 111.717  1.00  0.00           O  
ATOM   1461  C5'   G 0  47      -0.074 173.198 112.989  1.00  0.00           C  
ATOM   1462  C4'   G 0  47       1.255 173.820 113.310  1.00  0.00           C  
ATOM   1463  O4'   G 0  47       2.163 173.481 112.228  1.00  0.00           O  
ATOM   1464  C3'   G 0  47       1.258 175.338 113.315  1.00  0.00           C  
ATOM   1465  O3'   G 0  47       0.901 175.911 114.557  1.00  0.00           O  
ATOM   1466  C2'   G 0  47       2.699 175.654 112.985  1.00  0.00           C  
ATOM   1467  O2'   G 0  47       3.507 175.471 114.125  1.00  0.00           O  
ATOM   1468  C1'   G 0  47       2.978 174.599 111.915  1.00  0.00           C  
ATOM   1469  N9    G 0  47       2.638 175.048 110.564  1.00  0.00           N  
ATOM   1470  C8    G 0  47       1.402 175.004 109.940  1.00  0.00           C  
ATOM   1471  N7    G 0  47       1.422 175.487 108.722  1.00  0.00           N  
ATOM   1472  C5    G 0  47       2.747 175.872 108.525  1.00  0.00           C  
ATOM   1473  C6    G 0  47       3.383 176.462 107.387  1.00  0.00           C  
ATOM   1474  O6    G 0  47       2.887 176.763 106.293  1.00  0.00           O  
ATOM   1475  N1    G 0  47       4.738 176.694 107.627  1.00  0.00           N  
ATOM   1476  C2    G 0  47       5.401 176.400 108.807  1.00  0.00           C  
ATOM   1477  N2    G 0  47       6.702 176.719 108.857  1.00  0.00           N  
ATOM   1478  N3    G 0  47       4.827 175.843 109.863  1.00  0.00           N  
ATOM   1479  C4    G 0  47       3.510 175.610 109.656  1.00  0.00           C  
ATOM   1480  H5'   G 0  47       0.018 172.202 112.979  1.00  0.00           H  
ATOM   1481 H5''   G 0  47      -0.743 173.464 113.683  1.00  0.00           H  
ATOM   1482  H4'   G 0  47       1.603 173.468 114.179  1.00  0.00           H  
ATOM   1483  H3'   G 0  47       0.658 175.684 112.594  1.00  0.00           H  
ATOM   1484  H2'   G 0  47       2.793 176.579 112.617  1.00  0.00           H  
ATOM   1485 HO2'   G 0  47       4.458 175.682 113.897  1.00  0.00           H  
ATOM   1486  H1'   G 0  47       3.941 174.333 111.948  1.00  0.00           H  
ATOM   1487  H8    G 0  47       0.578 174.641 110.375  1.00  0.00           H  
ATOM   1488  H1    G 0  47       5.273 177.105 106.889  1.00  0.00           H  
ATOM   1489  H21   G 0  47       7.143 177.146 108.067  1.00  0.00           H  
ATOM   1490  H22   G 0  47       7.232 176.530 109.684  1.00  0.00           H  
ATOM   1491  P     A 0  48       0.252 177.372 114.568  1.00  0.00           P  
ATOM   1492  OP1   A 0  48      -1.175 177.227 114.198  1.00  0.00           O  
ATOM   1493  OP2   A 0  48       1.128 178.253 113.763  1.00  0.00           O  
ATOM   1494  O5'   A 0  48       0.332 177.839 116.083  1.00  0.00           O  
ATOM   1495  C5'   A 0  48       0.084 179.198 116.431  1.00  0.00           C  
ATOM   1496  C4'   A 0  48       0.841 179.567 117.688  1.00  0.00           C  
ATOM   1497  O4'   A 0  48       2.233 179.185 117.574  1.00  0.00           O  
ATOM   1498  C3'   A 0  48       0.870 181.052 118.004  1.00  0.00           C  
ATOM   1499  O3'   A 0  48      -0.296 181.397 118.738  1.00  0.00           O  
ATOM   1500  C2'   A 0  48       2.122 181.192 118.859  1.00  0.00           C  
ATOM   1501  O2'   A 0  48       1.886 180.883 120.217  1.00  0.00           O  
ATOM   1502  C1'   A 0  48       3.032 180.121 118.262  1.00  0.00           C  
ATOM   1503  N9    A 0  48       3.997 180.649 117.320  1.00  0.00           N  
ATOM   1504  C8    A 0  48       3.771 181.148 116.070  1.00  0.00           C  
ATOM   1505  N7    A 0  48       4.861 181.505 115.441  1.00  0.00           N  
ATOM   1506  C5    A 0  48       5.870 181.232 116.351  1.00  0.00           C  
ATOM   1507  C6    A 0  48       7.263 181.390 116.295  1.00  0.00           C  
ATOM   1508  N6    A 0  48       7.916 181.875 115.234  1.00  0.00           N  
ATOM   1509  N1    A 0  48       7.977 181.027 117.384  1.00  0.00           N  
ATOM   1510  C2    A 0  48       7.321 180.540 118.449  1.00  0.00           C  
ATOM   1511  N3    A 0  48       6.021 180.344 118.615  1.00  0.00           N  
ATOM   1512  C4    A 0  48       5.345 180.715 117.517  1.00  0.00           C  
ATOM   1513  H5'   A 0  48      -0.896 179.325 116.587  1.00  0.00           H  
ATOM   1514 H5''   A 0  48       0.381 179.790 115.682  1.00  0.00           H  
ATOM   1515  H4'   A 0  48       0.436 179.081 118.462  1.00  0.00           H  
ATOM   1516  H3'   A 0  48       0.943 181.596 117.168  1.00  0.00           H  
ATOM   1517  H2'   A 0  48       2.525 182.102 118.761  1.00  0.00           H  
ATOM   1518 HO2'   A 0  48       2.735 180.989 120.735  1.00  0.00           H  
ATOM   1519  H1'   A 0  48       3.518 179.655 119.002  1.00  0.00           H  
ATOM   1520  H8    A 0  48       2.857 181.233 115.672  1.00  0.00           H  
ATOM   1521  H61   A 0  48       8.912 181.963 115.257  1.00  0.00           H  
ATOM   1522  H62   A 0  48       7.409 182.150 114.417  1.00  0.00           H  
ATOM   1523  H2    A 0  48       7.895 180.289 119.228  1.00  0.00           H  
ATOM   1524  P     U 0  49      -1.210 182.607 118.241  1.00  0.00           P  
ATOM   1525  OP1   U 0  49      -0.820 182.967 116.849  1.00  0.00           O  
ATOM   1526  OP2   U 0  49      -1.141 183.630 119.316  1.00  0.00           O  
ATOM   1527  O5'   U 0  49      -2.679 181.989 118.184  1.00  0.00           O  
ATOM   1528  C5'   U 0  49      -3.613 182.232 119.234  1.00  0.00           C  
ATOM   1529  C4'   U 0  49      -4.974 181.671 118.884  1.00  0.00           C  
ATOM   1530  O4'   U 0  49      -5.559 182.405 117.780  1.00  0.00           O  
ATOM   1531  C3'   U 0  49      -5.005 180.216 118.455  1.00  0.00           C  
ATOM   1532  O3'   U 0  49      -5.008 179.402 119.633  1.00  0.00           O  
ATOM   1533  C2'   U 0  49      -6.306 180.158 117.654  1.00  0.00           C  
ATOM   1534  O2'   U 0  49      -7.460 180.091 118.473  1.00  0.00           O  
ATOM   1535  C1'   U 0  49      -6.292 181.520 116.953  1.00  0.00           C  
ATOM   1536  N1    U 0  49      -5.677 181.541 115.616  1.00  0.00           N  
ATOM   1537  C2    U 0  49      -6.502 181.383 114.494  1.00  0.00           C  
ATOM   1538  O2    U 0  49      -7.701 181.172 114.563  1.00  0.00           O  
ATOM   1539  N3    U 0  49      -5.858 181.478 113.279  1.00  0.00           N  
ATOM   1540  C4    U 0  49      -4.499 181.697 113.061  1.00  0.00           C  
ATOM   1541  O4    U 0  49      -4.070 181.804 111.895  1.00  0.00           O  
ATOM   1542  C5    U 0  49      -3.714 181.817 114.267  1.00  0.00           C  
ATOM   1543  C6    U 0  49      -4.314 181.736 115.469  1.00  0.00           C  
ATOM   1544  H5'   U 0  49      -3.693 183.218 119.380  1.00  0.00           H  
ATOM   1545 H5''   U 0  49      -3.285 181.796 120.072  1.00  0.00           H  
ATOM   1546  H4'   U 0  49      -5.570 181.775 119.680  1.00  0.00           H  
ATOM   1547  H3'   U 0  49      -4.220 179.999 117.875  1.00  0.00           H  
ATOM   1548  H2'   U 0  49      -6.289 179.410 116.991  1.00  0.00           H  
ATOM   1549 HO2'   U 0  49      -8.276 180.055 117.896  1.00  0.00           H  
ATOM   1550  H1'   U 0  49      -7.232 181.853 116.880  1.00  0.00           H  
ATOM   1551  H3    U 0  49      -6.429 181.379 112.464  1.00  0.00           H  
ATOM   1552  H5    U 0  49      -2.726 181.960 114.209  1.00  0.00           H  
ATOM   1553  H6    U 0  49      -3.751 181.820 116.291  1.00  0.00           H  
ATOM   1554  P     G 0  50      -4.691 177.823 119.538  1.00  0.00           P  
ATOM   1555  OP1   G 0  50      -5.173 177.368 118.199  1.00  0.00           O  
ATOM   1556  OP2   G 0  50      -5.245 177.206 120.778  1.00  0.00           O  
ATOM   1557  O5'   G 0  50      -3.100 177.676 119.574  1.00  0.00           O  
ATOM   1558  C5'   G 0  50      -2.488 176.393 119.752  1.00  0.00           C  
ATOM   1559  C4'   G 0  50      -0.992 176.517 119.621  1.00  0.00           C  
ATOM   1560  O4'   G 0  50      -0.585 177.679 120.384  1.00  0.00           O  
ATOM   1561  C3'   G 0  50      -0.138 175.372 120.169  1.00  0.00           C  
ATOM   1562  O3'   G 0  50       0.066 174.319 119.217  1.00  0.00           O  
ATOM   1563  C2'   G 0  50       1.181 176.064 120.529  1.00  0.00           C  
ATOM   1564  O2'   G 0  50       2.126 176.144 119.485  1.00  0.00           O  
ATOM   1565  C1'   G 0  50       0.715 177.472 120.908  1.00  0.00           C  
ATOM   1566  N9    G 0  50       0.683 177.713 122.344  1.00  0.00           N  
ATOM   1567  C8    G 0  50      -0.289 177.344 123.243  1.00  0.00           C  
ATOM   1568  N7    G 0  50      -0.008 177.686 124.468  1.00  0.00           N  
ATOM   1569  C5    G 0  50       1.218 178.320 124.366  1.00  0.00           C  
ATOM   1570  C6    G 0  50       2.039 178.894 125.365  1.00  0.00           C  
ATOM   1571  O6    G 0  50       1.849 178.941 126.588  1.00  0.00           O  
ATOM   1572  N1    G 0  50       3.195 179.444 124.818  1.00  0.00           N  
ATOM   1573  C2    G 0  50       3.523 179.428 123.481  1.00  0.00           C  
ATOM   1574  N2    G 0  50       4.678 180.007 123.143  1.00  0.00           N  
ATOM   1575  N3    G 0  50       2.773 178.881 122.548  1.00  0.00           N  
ATOM   1576  C4    G 0  50       1.646 178.352 123.057  1.00  0.00           C  
ATOM   1577  H5'   G 0  50      -2.831 175.762 119.056  1.00  0.00           H  
ATOM   1578 H5''   G 0  50      -2.713 176.041 120.660  1.00  0.00           H  
ATOM   1579  H4'   G 0  50      -0.761 176.663 118.659  1.00  0.00           H  
ATOM   1580  H3'   G 0  50      -0.561 175.002 120.996  1.00  0.00           H  
ATOM   1581  H2'   G 0  50       1.592 175.618 121.324  1.00  0.00           H  
ATOM   1582 HO2'   G 0  50       2.948 176.609 119.814  1.00  0.00           H  
ATOM   1583  H1'   G 0  50       1.335 178.135 120.489  1.00  0.00           H  
ATOM   1584  H8    G 0  50      -1.126 176.862 122.983  1.00  0.00           H  
ATOM   1585  H1    G 0  50       3.837 179.885 125.445  1.00  0.00           H  
ATOM   1586  H21   G 0  50       5.254 180.423 123.847  1.00  0.00           H  
ATOM   1587  H22   G 0  50       4.967 180.025 122.186  1.00  0.00           H  
ATOM   1588  P     A 0  51       0.503 172.847 119.725  1.00  0.00           P  
ATOM   1589  OP1   A 0  51      -0.709 172.223 120.317  1.00  0.00           O  
ATOM   1590  OP2   A 0  51       1.732 172.965 120.537  1.00  0.00           O  
ATOM   1591  O5'   A 0  51       0.866 172.040 118.398  1.00  0.00           O  
ATOM   1592  C5'   A 0  51      -0.100 171.870 117.354  1.00  0.00           C  
ATOM   1593  C4'   A 0  51       0.477 171.039 116.222  1.00  0.00           C  
ATOM   1594  O4'   A 0  51       1.647 171.704 115.691  1.00  0.00           O  
ATOM   1595  C3'   A 0  51       0.924 169.626 116.576  1.00  0.00           C  
ATOM   1596  O3'   A 0  51      -0.173 168.736 116.368  1.00  0.00           O  
ATOM   1597  C2'   A 0  51       2.056 169.362 115.587  1.00  0.00           C  
ATOM   1598  O2'   A 0  51       1.631 168.895 114.327  1.00  0.00           O  
ATOM   1599  C1'   A 0  51       2.658 170.756 115.428  1.00  0.00           C  
ATOM   1600  N9    A 0  51       3.750 171.026 116.351  1.00  0.00           N  
ATOM   1601  C8    A 0  51       3.716 171.733 117.529  1.00  0.00           C  
ATOM   1602  N7    A 0  51       4.880 171.821 118.120  1.00  0.00           N  
ATOM   1603  C5    A 0  51       5.732 171.120 117.281  1.00  0.00           C  
ATOM   1604  C6    A 0  51       7.096 170.845 117.348  1.00  0.00           C  
ATOM   1605  N6    A 0  51       7.880 171.254 118.335  1.00  0.00           N  
ATOM   1606  N1    A 0  51       7.639 170.124 116.351  1.00  0.00           N  
ATOM   1607  C2    A 0  51       6.849 169.709 115.357  1.00  0.00           C  
ATOM   1608  N3    A 0  51       5.548 169.901 115.183  1.00  0.00           N  
ATOM   1609  C4    A 0  51       5.046 170.623 116.192  1.00  0.00           C  
ATOM   1610  H5'   A 0  51      -0.364 172.768 117.001  1.00  0.00           H  
ATOM   1611 H5''   A 0  51      -0.906 171.407 117.724  1.00  0.00           H  
ATOM   1612  H4'   A 0  51      -0.207 170.979 115.495  1.00  0.00           H  
ATOM   1613  H3'   A 0  51       1.252 169.578 117.519  1.00  0.00           H  
ATOM   1614  H2'   A 0  51       2.727 168.735 115.983  1.00  0.00           H  
ATOM   1615 HO2'   A 0  51       2.427 168.747 113.740  1.00  0.00           H  
ATOM   1616  H1'   A 0  51       2.983 170.871 114.489  1.00  0.00           H  
ATOM   1617  H8    A 0  51       2.881 172.141 117.899  1.00  0.00           H  
ATOM   1618  H61   A 0  51       8.853 171.025 118.328  1.00  0.00           H  
ATOM   1619  H62   A 0  51       7.498 171.792 119.087  1.00  0.00           H  
ATOM   1620  H2    A 0  51       7.303 169.178 114.642  1.00  0.00           H  
ATOM   1621  P     A 0  52      -0.287 167.379 117.224  1.00  0.00           P  
ATOM   1622  OP1   A 0  52      -1.588 166.745 116.872  1.00  0.00           O  
ATOM   1623  OP2   A 0  52       0.024 167.682 118.652  1.00  0.00           O  
ATOM   1624  O5'   A 0  52       0.866 166.468 116.620  1.00  0.00           O  
ATOM   1625  C5'   A 0  52       0.846 166.096 115.251  1.00  0.00           C  
ATOM   1626  C4'   A 0  52       2.173 165.501 114.859  1.00  0.00           C  
ATOM   1627  O4'   A 0  52       3.208 166.507 114.986  1.00  0.00           O  
ATOM   1628  C3'   A 0  52       2.643 164.352 115.732  1.00  0.00           C  
ATOM   1629  O3'   A 0  52       2.086 163.126 115.268  1.00  0.00           O  
ATOM   1630  C2'   A 0  52       4.155 164.392 115.549  1.00  0.00           C  
ATOM   1631  O2'   A 0  52       4.596 163.699 114.403  1.00  0.00           O  
ATOM   1632  C1'   A 0  52       4.415 165.895 115.402  1.00  0.00           C  
ATOM   1633  N9    A 0  52       4.847 166.542 116.641  1.00  0.00           N  
ATOM   1634  C8    A 0  52       4.059 167.008 117.668  1.00  0.00           C  
ATOM   1635  N7    A 0  52       4.737 167.544 118.656  1.00  0.00           N  
ATOM   1636  C5    A 0  52       6.058 167.427 118.252  1.00  0.00           C  
ATOM   1637  C6    A 0  52       7.256 167.803 118.857  1.00  0.00           C  
ATOM   1638  N6    A 0  52       7.319 168.409 120.041  1.00  0.00           N  
ATOM   1639  N1    A 0  52       8.404 167.535 118.202  1.00  0.00           N  
ATOM   1640  C2    A 0  52       8.335 166.928 117.014  1.00  0.00           C  
ATOM   1641  N3    A 0  52       7.266 166.526 116.336  1.00  0.00           N  
ATOM   1642  C4    A 0  52       6.143 166.808 117.017  1.00  0.00           C  
ATOM   1643  H5'   A 0  52       0.667 166.905 114.691  1.00  0.00           H  
ATOM   1644 H5''   A 0  52       0.123 165.421 115.102  1.00  0.00           H  
ATOM   1645  H4'   A 0  52       2.128 165.194 113.908  1.00  0.00           H  
ATOM   1646  H3'   A 0  52       2.398 164.512 116.688  1.00  0.00           H  
ATOM   1647  H2'   A 0  52       4.613 164.039 116.365  1.00  0.00           H  
ATOM   1648 HO2'   A 0  52       5.592 163.761 114.338  1.00  0.00           H  
ATOM   1649  H1'   A 0  52       5.112 166.038 114.699  1.00  0.00           H  
ATOM   1650  H8    A 0  52       3.061 166.944 117.662  1.00  0.00           H  
ATOM   1651  H61   A 0  52       8.207 168.657 120.429  1.00  0.00           H  
ATOM   1652  H62   A 0  52       6.479 168.616 120.542  1.00  0.00           H  
ATOM   1653  H2    A 0  52       9.214 166.751 116.572  1.00  0.00           H  
ATOM   1654  P     G 0  53       1.614 162.015 116.326  1.00  0.00           P  
ATOM   1655  OP1   G 0  53       1.312 160.776 115.566  1.00  0.00           O  
ATOM   1656  OP2   G 0  53       0.582 162.591 117.239  1.00  0.00           O  
ATOM   1657  O5'   G 0  53       2.928 161.759 117.186  1.00  0.00           O  
ATOM   1658  C5'   G 0  53       4.133 161.328 116.563  1.00  0.00           C  
ATOM   1659  C4'   G 0  53       5.262 161.281 117.568  1.00  0.00           C  
ATOM   1660  O4'   G 0  53       5.650 162.623 117.962  1.00  0.00           O  
ATOM   1661  C3'   G 0  53       4.954 160.606 118.886  1.00  0.00           C  
ATOM   1662  O3'   G 0  53       5.008 159.200 118.754  1.00  0.00           O  
ATOM   1663  C2'   G 0  53       6.067 161.153 119.759  1.00  0.00           C  
ATOM   1664  O2'   G 0  53       7.300 160.555 119.433  1.00  0.00           O  
ATOM   1665  C1'   G 0  53       6.099 162.612 119.307  1.00  0.00           C  
ATOM   1666  N9    G 0  53       5.230 163.482 120.102  1.00  0.00           N  
ATOM   1667  C8    G 0  53       3.898 163.756 119.888  1.00  0.00           C  
ATOM   1668  N7    G 0  53       3.382 164.536 120.798  1.00  0.00           N  
ATOM   1669  C5    G 0  53       4.435 164.799 121.665  1.00  0.00           C  
ATOM   1670  C6    G 0  53       4.475 165.565 122.862  1.00  0.00           C  
ATOM   1671  O6    G 0  53       3.553 166.171 123.419  1.00  0.00           O  
ATOM   1672  N1    G 0  53       5.748 165.576 123.425  1.00  0.00           N  
ATOM   1673  C2    G 0  53       6.841 164.928 122.915  1.00  0.00           C  
ATOM   1674  N2    G 0  53       7.985 165.064 123.607  1.00  0.00           N  
ATOM   1675  N3    G 0  53       6.818 164.199 121.808  1.00  0.00           N  
ATOM   1676  C4    G 0  53       5.588 164.176 121.240  1.00  0.00           C  
ATOM   1677  H5'   G 0  53       4.371 161.966 115.830  1.00  0.00           H  
ATOM   1678 H5''   G 0  53       3.996 160.415 116.179  1.00  0.00           H  
ATOM   1679  H4'   G 0  53       6.049 160.827 117.149  1.00  0.00           H  
ATOM   1680  H3'   G 0  53       4.061 160.894 119.230  1.00  0.00           H  
ATOM   1681  H2'   G 0  53       5.855 161.067 120.733  1.00  0.00           H  
ATOM   1682 HO2'   G 0  53       8.018 160.930 120.020  1.00  0.00           H  
ATOM   1683  H1'   G 0  53       7.038 162.953 119.347  1.00  0.00           H  
ATOM   1684  H8    G 0  53       3.379 163.394 119.114  1.00  0.00           H  
ATOM   1685  H1    G 0  53       5.874 166.098 124.268  1.00  0.00           H  
ATOM   1686  H21   G 0  53       8.002 165.614 124.442  1.00  0.00           H  
ATOM   1687  H22   G 0  53       8.819 164.615 123.287  1.00  0.00           H  
ATOM   1688  P     G 0  54       4.326 158.279 119.873  1.00  0.00           P  
ATOM   1689  OP1   G 0  54       4.615 156.882 119.438  1.00  0.00           O  
ATOM   1690  OP2   G 0  54       2.927 158.698 120.124  1.00  0.00           O  
ATOM   1691  O5'   G 0  54       5.179 158.621 121.179  1.00  0.00           O  
ATOM   1692  C5'   G 0  54       4.694 158.355 122.502  1.00  0.00           C  
ATOM   1693  C4'   G 0  54       5.694 158.851 123.543  1.00  0.00           C  
ATOM   1694  O4'   G 0  54       5.949 160.271 123.350  1.00  0.00           O  
ATOM   1695  C3'   G 0  54       5.237 158.723 124.990  1.00  0.00           C  
ATOM   1696  O3'   G 0  54       5.610 157.467 125.531  1.00  0.00           O  
ATOM   1697  C2'   G 0  54       5.982 159.851 125.687  1.00  0.00           C  
ATOM   1698  O2'   G 0  54       7.306 159.493 126.035  1.00  0.00           O  
ATOM   1699  C1'   G 0  54       5.976 160.931 124.605  1.00  0.00           C  
ATOM   1700  N9    G 0  54       4.807 161.802 124.680  1.00  0.00           N  
ATOM   1701  C8    G 0  54       3.663 161.711 123.927  1.00  0.00           C  
ATOM   1702  N7    G 0  54       2.783 162.626 124.218  1.00  0.00           N  
ATOM   1703  C5    G 0  54       3.380 163.371 125.222  1.00  0.00           C  
ATOM   1704  C6    G 0  54       2.904 164.503 125.930  1.00  0.00           C  
ATOM   1705  O6    G 0  54       1.831 165.102 125.795  1.00  0.00           O  
ATOM   1706  N1    G 0  54       3.824 164.937 126.874  1.00  0.00           N  
ATOM   1707  C2    G 0  54       5.048 164.362 127.103  1.00  0.00           C  
ATOM   1708  N2    G 0  54       5.789 164.917 128.073  1.00  0.00           N  
ATOM   1709  N3    G 0  54       5.512 163.317 126.436  1.00  0.00           N  
ATOM   1710  C4    G 0  54       4.630 162.874 125.521  1.00  0.00           C  
ATOM   1711  H5'   G 0  54       4.563 157.370 122.613  1.00  0.00           H  
ATOM   1712 H5''   G 0  54       3.821 158.824 122.634  1.00  0.00           H  
ATOM   1713  H4'   G 0  54       6.552 158.351 123.430  1.00  0.00           H  
ATOM   1714  H3'   G 0  54       4.249 158.857 125.060  1.00  0.00           H  
ATOM   1715  H2'   G 0  54       5.478 160.159 126.494  1.00  0.00           H  
ATOM   1716 HO2'   G 0  54       7.752 160.265 126.489  1.00  0.00           H  
ATOM   1717  H1'   G 0  54       6.808 161.481 124.676  1.00  0.00           H  
ATOM   1718  H8    G 0  54       3.520 161.013 123.226  1.00  0.00           H  
ATOM   1719  H1    G 0  54       3.575 165.730 127.430  1.00  0.00           H  
ATOM   1720  H21   G 0  54       5.439 165.704 128.581  1.00  0.00           H  
ATOM   1721  H22   G 0  54       6.691 164.544 128.288  1.00  0.00           H  
ATOM   1722  P     A 0  55       4.913 156.951 126.873  1.00  0.00           P  
ATOM   1723  OP1   A 0  55       5.600 155.677 127.209  1.00  0.00           O  
ATOM   1724  OP2   A 0  55       3.441 156.964 126.688  1.00  0.00           O  
ATOM   1725  O5'   A 0  55       5.255 158.074 127.954  1.00  0.00           O  
ATOM   1726  C5'   A 0  55       6.494 158.065 128.670  1.00  0.00           C  
ATOM   1727  C4'   A 0  55       6.430 158.985 129.881  1.00  0.00           C  
ATOM   1728  O4'   A 0  55       6.263 160.359 129.451  1.00  0.00           O  
ATOM   1729  C3'   A 0  55       5.303 158.734 130.871  1.00  0.00           C  
ATOM   1730  O3'   A 0  55       5.731 157.768 131.820  1.00  0.00           O  
ATOM   1731  C2'   A 0  55       5.104 160.103 131.512  1.00  0.00           C  
ATOM   1732  O2'   A 0  55       5.996 160.372 132.565  1.00  0.00           O  
ATOM   1733  C1'   A 0  55       5.413 161.043 130.346  1.00  0.00           C  
ATOM   1734  N9    A 0  55       4.216 161.421 129.608  1.00  0.00           N  
ATOM   1735  C8    A 0  55       3.670 160.813 128.499  1.00  0.00           C  
ATOM   1736  N7    A 0  55       2.547 161.358 128.099  1.00  0.00           N  
ATOM   1737  C5    A 0  55       2.346 162.397 128.998  1.00  0.00           C  
ATOM   1738  C6    A 0  55       1.321 163.340 129.131  1.00  0.00           C  
ATOM   1739  N6    A 0  55       0.254 163.365 128.346  1.00  0.00           N  
ATOM   1740  N1    A 0  55       1.425 164.257 130.118  1.00  0.00           N  
ATOM   1741  C2    A 0  55       2.490 164.206 130.922  1.00  0.00           C  
ATOM   1742  N3    A 0  55       3.518 163.352 130.911  1.00  0.00           N  
ATOM   1743  C4    A 0  55       3.380 162.462 129.914  1.00  0.00           C  
ATOM   1744  H5'   A 0  55       7.225 158.375 128.062  1.00  0.00           H  
ATOM   1745 H5''   A 0  55       6.688 157.133 128.977  1.00  0.00           H  
ATOM   1746  H4'   A 0  55       7.298 158.915 130.372  1.00  0.00           H  
ATOM   1747  H3'   A 0  55       4.473 158.433 130.402  1.00  0.00           H  
ATOM   1748  H2'   A 0  55       4.158 160.216 131.814  1.00  0.00           H  
ATOM   1749 HO2'   A 0  55       5.809 161.282 132.936  1.00  0.00           H  
ATOM   1750  H1'   A 0  55       5.872 161.863 130.687  1.00  0.00           H  
ATOM   1751  H8    A 0  55       4.091 160.029 128.042  1.00  0.00           H  
ATOM   1752  H61   A 0  55      -0.451 164.061 128.483  1.00  0.00           H  
ATOM   1753  H62   A 0  55       0.154 162.688 127.617  1.00  0.00           H  
ATOM   1754  H2    A 0  55       2.523 164.907 131.634  1.00  0.00           H  
ATOM   1755  P     C 0  56       4.694 156.689 132.375  1.00  0.00           P  
ATOM   1756  OP1   C 0  56       5.437 155.675 133.165  1.00  0.00           O  
ATOM   1757  OP2   C 0  56       3.847 156.265 131.236  1.00  0.00           O  
ATOM   1758  O5'   C 0  56       3.821 157.528 133.392  1.00  0.00           O  
ATOM   1759  C5'   C 0  56       4.407 158.058 134.577  1.00  0.00           C  
ATOM   1760  C4'   C 0  56       3.442 159.012 135.242  1.00  0.00           C  
ATOM   1761  O4'   C 0  56       3.237 160.162 134.381  1.00  0.00           O  
ATOM   1762  C3'   C 0  56       2.045 158.442 135.472  1.00  0.00           C  
ATOM   1763  O3'   C 0  56       1.987 157.717 136.696  1.00  0.00           O  
ATOM   1764  C2'   C 0  56       1.151 159.678 135.448  1.00  0.00           C  
ATOM   1765  O2'   C 0  56       1.023 160.350 136.684  1.00  0.00           O  
ATOM   1766  C1'   C 0  56       1.871 160.544 134.411  1.00  0.00           C  
ATOM   1767  N1    C 0  56       1.320 160.364 133.061  1.00  0.00           N  
ATOM   1768  C2    C 0  56       0.329 161.244 132.624  1.00  0.00           C  
ATOM   1769  O2    C 0  56      -0.042 162.163 133.383  1.00  0.00           O  
ATOM   1770  N3    C 0  56      -0.202 161.073 131.396  1.00  0.00           N  
ATOM   1771  C4    C 0  56       0.200 160.069 130.628  1.00  0.00           C  
ATOM   1772  N4    C 0  56      -0.394 159.919 129.455  1.00  0.00           N  
ATOM   1773  C5    C 0  56       1.220 159.168 131.038  1.00  0.00           C  
ATOM   1774  C6    C 0  56       1.752 159.352 132.247  1.00  0.00           C  
ATOM   1775  H5'   C 0  56       5.248 158.546 134.342  1.00  0.00           H  
ATOM   1776 H5''   C 0  56       4.620 157.310 135.205  1.00  0.00           H  
ATOM   1777  H4'   C 0  56       3.824 159.315 136.115  1.00  0.00           H  
ATOM   1778  H3'   C 0  56       1.801 157.838 134.713  1.00  0.00           H  
ATOM   1779  H2'   C 0  56       0.245 159.430 135.106  1.00  0.00           H  
ATOM   1780 HO2'   C 0  56       0.423 161.142 136.572  1.00  0.00           H  
ATOM   1781  H1'   C 0  56       1.800 161.506 134.674  1.00  0.00           H  
ATOM   1782  H41   C 0  56      -0.119 159.174 128.847  1.00  0.00           H  
ATOM   1783  H42   C 0  56      -1.118 160.551 129.177  1.00  0.00           H  
ATOM   1784  H5    C 0  56       1.527 158.425 130.443  1.00  0.00           H  
ATOM   1785  H6    C 0  56       2.478 158.741 132.564  1.00  0.00           H  
ATOM   1786  P     G 0  57       0.740 156.757 136.988  1.00  0.00           P  
ATOM   1787  OP1   G 0  57       1.044 156.014 138.241  1.00  0.00           O  
ATOM   1788  OP2   G 0  57       0.378 156.013 135.747  1.00  0.00           O  
ATOM   1789  O5'   G 0  57      -0.433 157.781 137.274  1.00  0.00           O  
ATOM   1790  C5'   G 0  57      -1.779 157.377 137.175  1.00  0.00           C  
ATOM   1791  C4'   G 0  57      -2.654 158.588 137.101  1.00  0.00           C  
ATOM   1792  O4'   G 0  57      -2.175 159.431 136.024  1.00  0.00           O  
ATOM   1793  C3'   G 0  57      -4.114 158.319 136.777  1.00  0.00           C  
ATOM   1794  O3'   G 0  57      -4.856 158.027 137.955  1.00  0.00           O  
ATOM   1795  C2'   G 0  57      -4.543 159.628 136.131  1.00  0.00           C  
ATOM   1796  O2'   G 0  57      -4.870 160.635 137.069  1.00  0.00           O  
ATOM   1797  C1'   G 0  57      -3.280 159.993 135.339  1.00  0.00           C  
ATOM   1798  N9    G 0  57      -3.294 159.447 133.985  1.00  0.00           N  
ATOM   1799  C8    G 0  57      -2.385 158.577 133.423  1.00  0.00           C  
ATOM   1800  N7    G 0  57      -2.680 158.255 132.191  1.00  0.00           N  
ATOM   1801  C5    G 0  57      -3.851 158.954 131.923  1.00  0.00           C  
ATOM   1802  C6    G 0  57      -4.648 158.998 130.753  1.00  0.00           C  
ATOM   1803  O6    G 0  57      -4.477 158.409 129.685  1.00  0.00           O  
ATOM   1804  N1    G 0  57      -5.745 159.837 130.911  1.00  0.00           N  
ATOM   1805  C2    G 0  57      -6.038 160.542 132.048  1.00  0.00           C  
ATOM   1806  N2    G 0  57      -7.133 161.306 132.008  1.00  0.00           N  
ATOM   1807  N3    G 0  57      -5.308 160.504 133.148  1.00  0.00           N  
ATOM   1808  C4    G 0  57      -4.238 159.697 133.016  1.00  0.00           C  
ATOM   1809  H5'   G 0  57      -2.025 156.835 137.979  1.00  0.00           H  
ATOM   1810 H5''   G 0  57      -1.902 156.825 136.350  1.00  0.00           H  
ATOM   1811  H4'   G 0  57      -2.595 159.090 137.964  1.00  0.00           H  
ATOM   1812  H3'   G 0  57      -4.192 157.567 136.122  1.00  0.00           H  
ATOM   1813  H2'   G 0  57      -5.310 159.472 135.508  1.00  0.00           H  
ATOM   1814 HO2'   G 0  57      -5.143 161.466 136.584  1.00  0.00           H  
ATOM   1815  H1'   G 0  57      -3.182 160.987 135.300  1.00  0.00           H  
ATOM   1816  H8    G 0  57      -1.583 158.228 133.908  1.00  0.00           H  
ATOM   1817  H1    G 0  57      -6.368 159.933 130.135  1.00  0.00           H  
ATOM   1818  H21   G 0  57      -7.689 161.340 131.177  1.00  0.00           H  
ATOM   1819  H22   G 0  57      -7.397 161.844 132.809  1.00  0.00           H  
ATOM   1820  P     C 0  58      -6.134 157.057 137.874  1.00  0.00           P  
ATOM   1821  OP1   C 0  58      -6.548 156.747 139.267  1.00  0.00           O  
ATOM   1822  OP2   C 0  58      -5.884 155.942 136.922  1.00  0.00           O  
ATOM   1823  O5'   C 0  58      -7.252 157.971 137.229  1.00  0.00           O  
ATOM   1824  C5'   C 0  58      -8.602 157.587 137.339  1.00  0.00           C  
ATOM   1825  C4'   C 0  58      -9.456 158.441 136.453  1.00  0.00           C  
ATOM   1826  O4'   C 0  58      -8.940 158.379 135.099  1.00  0.00           O  
ATOM   1827  C3'   C 0  58     -10.892 157.959 136.338  1.00  0.00           C  
ATOM   1828  O3'   C 0  58     -11.694 158.465 137.396  1.00  0.00           O  
ATOM   1829  C2'   C 0  58     -11.315 158.526 134.995  1.00  0.00           C  
ATOM   1830  O2'   C 0  58     -11.698 159.882 135.104  1.00  0.00           O  
ATOM   1831  C1'   C 0  58     -10.022 158.373 134.180  1.00  0.00           C  
ATOM   1832  N1    C 0  58      -9.970 157.124 133.382  1.00  0.00           N  
ATOM   1833  C2    C 0  58     -10.657 157.080 132.159  1.00  0.00           C  
ATOM   1834  O2    C 0  58     -11.260 158.097 131.769  1.00  0.00           O  
ATOM   1835  N3    C 0  58     -10.650 155.934 131.437  1.00  0.00           N  
ATOM   1836  C4    C 0  58      -9.996 154.861 131.890  1.00  0.00           C  
ATOM   1837  N4    C 0  58     -10.042 153.746 131.157  1.00  0.00           N  
ATOM   1838  C5    C 0  58      -9.273 154.882 133.118  1.00  0.00           C  
ATOM   1839  C6    C 0  58      -9.284 156.023 133.824  1.00  0.00           C  
ATOM   1840  H5'   C 0  58      -8.900 157.694 138.288  1.00  0.00           H  
ATOM   1841 H5''   C 0  58      -8.697 156.630 137.066  1.00  0.00           H  
ATOM   1842  H4'   C 0  58      -9.441 159.387 136.778  1.00  0.00           H  
ATOM   1843  H3'   C 0  58     -10.925 156.960 136.322  1.00  0.00           H  
ATOM   1844  H2'   C 0  58     -12.052 157.980 134.596  1.00  0.00           H  
ATOM   1845 HO2'   C 0  58     -11.970 160.225 134.205  1.00  0.00           H  
ATOM   1846  H1'   C 0  58      -9.931 159.156 133.565  1.00  0.00           H  
ATOM   1847  H41   C 0  58      -9.564 152.924 131.466  1.00  0.00           H  
ATOM   1848  H42   C 0  58     -10.555 153.733 130.299  1.00  0.00           H  
ATOM   1849  H5    C 0  58      -8.776 154.077 133.441  1.00  0.00           H  
ATOM   1850  H6    C 0  58      -8.783 156.071 134.688  1.00  0.00           H  
ATOM   1851  P     G 0  59     -12.408 157.446 138.409  1.00  0.00           P  
ATOM   1852  OP1   G 0  59     -13.353 158.245 139.220  1.00  0.00           O  
ATOM   1853  OP2   G 0  59     -11.361 156.629 139.092  1.00  0.00           O  
ATOM   1854  O5'   G 0  59     -13.261 156.489 137.463  1.00  0.00           O  
ATOM   1855  C5'   G 0  59     -12.625 155.537 136.620  1.00  0.00           C  
ATOM   1856  C4'   G 0  59     -13.386 155.413 135.336  1.00  0.00           C  
ATOM   1857  O4'   G 0  59     -12.657 154.572 134.407  1.00  0.00           O  
ATOM   1858  C3'   G 0  59     -14.746 154.761 135.484  1.00  0.00           C  
ATOM   1859  O3'   G 0  59     -15.698 155.746 135.911  1.00  0.00           O  
ATOM   1860  C2'   G 0  59     -14.985 154.236 134.070  1.00  0.00           C  
ATOM   1861  O2'   G 0  59     -15.447 155.248 133.196  1.00  0.00           O  
ATOM   1862  C1'   G 0  59     -13.571 153.800 133.652  1.00  0.00           C  
ATOM   1863  N9    G 0  59     -13.264 152.386 133.876  1.00  0.00           N  
ATOM   1864  C8    G 0  59     -12.913 151.803 135.070  1.00  0.00           C  
ATOM   1865  N7    G 0  59     -12.695 150.519 134.973  1.00  0.00           N  
ATOM   1866  C5    G 0  59     -12.910 150.230 133.633  1.00  0.00           C  
ATOM   1867  C6    G 0  59     -12.820 148.993 132.935  1.00  0.00           C  
ATOM   1868  O6    G 0  59     -12.513 147.875 133.381  1.00  0.00           O  
ATOM   1869  N1    G 0  59     -13.134 149.143 131.585  1.00  0.00           N  
ATOM   1870  C2    G 0  59     -13.488 150.327 130.982  1.00  0.00           C  
ATOM   1871  N2    G 0  59     -13.779 150.258 129.672  1.00  0.00           N  
ATOM   1872  N3    G 0  59     -13.561 151.491 131.619  1.00  0.00           N  
ATOM   1873  C4    G 0  59     -13.264 151.369 132.935  1.00  0.00           C  
ATOM   1874  H5'   G 0  59     -12.601 154.649 137.080  1.00  0.00           H  
ATOM   1875 H5''   G 0  59     -11.691 155.837 136.425  1.00  0.00           H  
ATOM   1876  H4'   G 0  59     -13.501 156.322 134.934  1.00  0.00           H  
ATOM   1877  H3'   G 0  59     -14.705 154.005 136.138  1.00  0.00           H  
ATOM   1878  H2'   G 0  59     -15.612 153.457 134.079  1.00  0.00           H  
ATOM   1879 HO2'   G 0  59     -15.590 154.862 132.285  1.00  0.00           H  
ATOM   1880  H1'   G 0  59     -13.444 154.007 132.682  1.00  0.00           H  
ATOM   1881  H8    G 0  59     -12.833 152.311 135.927  1.00  0.00           H  
ATOM   1882  H1    G 0  59     -13.099 148.325 131.010  1.00  0.00           H  
ATOM   1883  H21   G 0  59     -13.731 149.381 129.195  1.00  0.00           H  
ATOM   1884  H22   G 0  59     -14.044 151.084 129.174  1.00  0.00           H  
ATOM   1885  P     A 0  60     -17.090 155.293 136.600  1.00  0.00           P  
ATOM   1886  OP1   A 0  60     -17.770 154.387 135.619  1.00  0.00           O  
ATOM   1887  OP2   A 0  60     -17.817 156.493 137.099  1.00  0.00           O  
ATOM   1888  O5'   A 0  60     -16.656 154.479 137.896  1.00  0.00           O  
ATOM   1889  C5'   A 0  60     -17.106 154.885 139.195  1.00  0.00           C  
ATOM   1890  C4'   A 0  60     -17.248 153.683 140.105  1.00  0.00           C  
ATOM   1891  O4'   A 0  60     -18.340 152.847 139.614  1.00  0.00           O  
ATOM   1892  C3'   A 0  60     -16.051 152.735 140.131  1.00  0.00           C  
ATOM   1893  O3'   A 0  60     -14.958 153.135 140.978  1.00  0.00           O  
ATOM   1894  C2'   A 0  60     -16.701 151.439 140.570  1.00  0.00           C  
ATOM   1895  O2'   A 0  60     -16.960 151.488 141.960  1.00  0.00           O  
ATOM   1896  C1'   A 0  60     -17.992 151.476 139.742  1.00  0.00           C  
ATOM   1897  N9    A 0  60     -17.893 150.878 138.393  1.00  0.00           N  
ATOM   1898  C8    A 0  60     -17.738 151.487 137.157  1.00  0.00           C  
ATOM   1899  N7    A 0  60     -17.754 150.650 136.140  1.00  0.00           N  
ATOM   1900  C5    A 0  60     -17.915 149.404 136.735  1.00  0.00           C  
ATOM   1901  C6    A 0  60     -18.030 148.086 136.204  1.00  0.00           C  
ATOM   1902  N6    A 0  60     -18.017 147.787 134.908  1.00  0.00           N  
ATOM   1903  N1    A 0  60     -18.166 147.067 137.084  1.00  0.00           N  
ATOM   1904  C2    A 0  60     -18.189 147.344 138.402  1.00  0.00           C  
ATOM   1905  N3    A 0  60     -18.109 148.527 139.023  1.00  0.00           N  
ATOM   1906  C4    A 0  60     -17.976 149.528 138.125  1.00  0.00           C  
ATOM   1907  H5'   A 0  60     -17.993 155.340 139.109  1.00  0.00           H  
ATOM   1908 H5''   A 0  60     -16.442 155.520 139.590  1.00  0.00           H  
ATOM   1909  H4'   A 0  60     -17.453 153.989 141.035  1.00  0.00           H  
ATOM   1910  H3'   A 0  60     -15.710 152.623 139.198  1.00  0.00           H  
ATOM   1911  H2'   A 0  60     -16.137 150.649 140.331  1.00  0.00           H  
ATOM   1912 HO2'   A 0  60     -17.389 150.632 142.249  1.00  0.00           H  
ATOM   1913  H1'   A 0  60     -18.714 151.007 140.250  1.00  0.00           H  
ATOM   1914  H8    A 0  60     -17.624 152.474 137.047  1.00  0.00           H  
ATOM   1915  H61   A 0  60     -18.103 146.835 134.614  1.00  0.00           H  
ATOM   1916  H62   A 0  60     -17.921 148.514 134.228  1.00  0.00           H  
ATOM   1917  H2    A 0  60     -18.279 146.551 139.004  1.00  0.00           H  
ATOM   1918  P     U 0  61     -13.432 152.864 140.488  1.00  0.00           P  
ATOM   1919  OP1   U 0  61     -12.462 153.500 141.416  1.00  0.00           O  
ATOM   1920  OP2   U 0  61     -13.332 153.135 139.021  1.00  0.00           O  
ATOM   1921  O5'   U 0  61     -13.280 151.298 140.641  1.00  0.00           O  
ATOM   1922  C5'   U 0  61     -13.413 150.691 141.902  1.00  0.00           C  
ATOM   1923  C4'   U 0  61     -13.170 149.228 141.766  1.00  0.00           C  
ATOM   1924  O4'   U 0  61     -14.273 148.630 141.045  1.00  0.00           O  
ATOM   1925  C3'   U 0  61     -11.972 148.875 140.906  1.00  0.00           C  
ATOM   1926  O3'   U 0  61     -10.761 149.012 141.633  1.00  0.00           O  
ATOM   1927  C2'   U 0  61     -12.278 147.430 140.549  1.00  0.00           C  
ATOM   1928  O2'   U 0  61     -11.928 146.536 141.599  1.00  0.00           O  
ATOM   1929  C1'   U 0  61     -13.802 147.492 140.353  1.00  0.00           C  
ATOM   1930  N1    U 0  61     -14.175 147.606 138.938  1.00  0.00           N  
ATOM   1931  C2    U 0  61     -14.722 146.487 138.349  1.00  0.00           C  
ATOM   1932  O2    U 0  61     -14.995 145.473 138.985  1.00  0.00           O  
ATOM   1933  N3    U 0  61     -14.954 146.596 136.994  1.00  0.00           N  
ATOM   1934  C4    U 0  61     -14.728 147.703 136.195  1.00  0.00           C  
ATOM   1935  O4    U 0  61     -14.995 147.648 134.989  1.00  0.00           O  
ATOM   1936  C5    U 0  61     -14.208 148.840 136.895  1.00  0.00           C  
ATOM   1937  C6    U 0  61     -13.957 148.755 138.211  1.00  0.00           C  
ATOM   1938  H5'   U 0  61     -14.337 150.846 142.253  1.00  0.00           H  
ATOM   1939 H5''   U 0  61     -12.746 151.084 142.535  1.00  0.00           H  
ATOM   1940  H4'   U 0  61     -13.081 148.808 142.669  1.00  0.00           H  
ATOM   1941  H3'   U 0  61     -11.952 149.442 140.083  1.00  0.00           H  
ATOM   1942  H2'   U 0  61     -11.822 147.172 139.697  1.00  0.00           H  
ATOM   1943 HO2'   U 0  61     -12.144 145.599 141.325  1.00  0.00           H  
ATOM   1944  H1'   U 0  61     -14.220 146.671 140.741  1.00  0.00           H  
ATOM   1945  H3    U 0  61     -15.326 145.787 136.539  1.00  0.00           H  
ATOM   1946  H5    U 0  61     -14.033 149.694 136.405  1.00  0.00           H  
ATOM   1947  H6    U 0  61     -13.597 149.560 138.683  1.00  0.00           H  
ATOM   1948  P     U 0  62      -9.490 149.689 140.933  1.00  0.00           P  
ATOM   1949  OP1   U 0  62      -8.424 149.810 141.959  1.00  0.00           O  
ATOM   1950  OP2   U 0  62      -9.970 150.904 140.230  1.00  0.00           O  
ATOM   1951  O5'   U 0  62      -9.035 148.613 139.850  1.00  0.00           O  
ATOM   1952  C5'   U 0  62      -8.123 148.965 138.821  1.00  0.00           C  
ATOM   1953  C4'   U 0  62      -7.103 147.871 138.625  1.00  0.00           C  
ATOM   1954  O4'   U 0  62      -7.776 146.629 138.300  1.00  0.00           O  
ATOM   1955  C3'   U 0  62      -6.156 148.118 137.464  1.00  0.00           C  
ATOM   1956  O3'   U 0  62      -5.054 148.903 137.907  1.00  0.00           O  
ATOM   1957  C2'   U 0  62      -5.741 146.708 137.051  1.00  0.00           C  
ATOM   1958  O2'   U 0  62      -4.661 146.194 137.814  1.00  0.00           O  
ATOM   1959  C1'   U 0  62      -7.022 145.912 137.330  1.00  0.00           C  
ATOM   1960  N1    U 0  62      -7.888 145.652 136.165  1.00  0.00           N  
ATOM   1961  C2    U 0  62      -7.768 144.425 135.519  1.00  0.00           C  
ATOM   1962  O2    U 0  62      -6.938 143.582 135.829  1.00  0.00           O  
ATOM   1963  N3    U 0  62      -8.662 144.222 134.492  1.00  0.00           N  
ATOM   1964  C4    U 0  62      -9.638 145.098 134.047  1.00  0.00           C  
ATOM   1965  O4    U 0  62     -10.457 144.717 133.204  1.00  0.00           O  
ATOM   1966  C5    U 0  62      -9.667 146.353 134.732  1.00  0.00           C  
ATOM   1967  C6    U 0  62      -8.813 146.583 135.739  1.00  0.00           C  
ATOM   1968  H5'   U 0  62      -7.654 149.812 139.072  1.00  0.00           H  
ATOM   1969 H5''   U 0  62      -8.626 149.103 137.968  1.00  0.00           H  
ATOM   1970  H4'   U 0  62      -6.575 147.753 139.466  1.00  0.00           H  
ATOM   1971  H3'   U 0  62      -6.633 148.576 136.714  1.00  0.00           H  
ATOM   1972  H2'   U 0  62      -5.521 146.682 136.076  1.00  0.00           H  
ATOM   1973 HO2'   U 0  62      -4.438 145.272 137.497  1.00  0.00           H  
ATOM   1974  H1'   U 0  62      -6.761 145.032 137.727  1.00  0.00           H  
ATOM   1975  H3    U 0  62      -8.600 143.345 134.015  1.00  0.00           H  
ATOM   1976  H5    U 0  62     -10.323 147.057 134.460  1.00  0.00           H  
ATOM   1977  H6    U 0  62      -8.848 147.469 136.202  1.00  0.00           H  
ATOM   1978  P     A 0  63      -4.581 150.166 137.041  1.00  0.00           P  
ATOM   1979  OP1   A 0  63      -3.668 150.979 137.880  1.00  0.00           O  
ATOM   1980  OP2   A 0  63      -5.819 150.781 136.488  1.00  0.00           O  
ATOM   1981  O5'   A 0  63      -3.752 149.518 135.836  1.00  0.00           O  
ATOM   1982  C5'   A 0  63      -2.407 149.080 136.022  1.00  0.00           C  
ATOM   1983  C4'   A 0  63      -1.973 148.174 134.891  1.00  0.00           C  
ATOM   1984  O4'   A 0  63      -2.747 146.945 134.908  1.00  0.00           O  
ATOM   1985  C3'   A 0  63      -2.151 148.696 133.474  1.00  0.00           C  
ATOM   1986  O3'   A 0  63      -1.101 149.596 133.113  1.00  0.00           O  
ATOM   1987  C2'   A 0  63      -2.082 147.403 132.670  1.00  0.00           C  
ATOM   1988  O2'   A 0  63      -0.748 146.974 132.477  1.00  0.00           O  
ATOM   1989  C1'   A 0  63      -2.824 146.421 133.592  1.00  0.00           C  
ATOM   1990  N9    A 0  63      -4.238 146.222 133.233  1.00  0.00           N  
ATOM   1991  C8    A 0  63      -5.337 146.945 133.646  1.00  0.00           C  
ATOM   1992  N7    A 0  63      -6.463 146.561 133.092  1.00  0.00           N  
ATOM   1993  C5    A 0  63      -6.089 145.508 132.270  1.00  0.00           C  
ATOM   1994  C6    A 0  63      -6.818 144.688 131.401  1.00  0.00           C  
ATOM   1995  N6    A 0  63      -8.121 144.814 131.197  1.00  0.00           N  
ATOM   1996  N1    A 0  63      -6.154 143.725 130.734  1.00  0.00           N  
ATOM   1997  C2    A 0  63      -4.840 143.605 130.927  1.00  0.00           C  
ATOM   1998  N3    A 0  63      -4.036 144.319 131.710  1.00  0.00           N  
ATOM   1999  C4    A 0  63      -4.728 145.271 132.362  1.00  0.00           C  
ATOM   2000  H5'   A 0  63      -2.342 148.580 136.885  1.00  0.00           H  
ATOM   2001 H5''   A 0  63      -1.804 149.877 136.052  1.00  0.00           H  
ATOM   2002  H4'   A 0  63      -1.009 147.942 135.024  1.00  0.00           H  
ATOM   2003  H3'   A 0  63      -3.044 149.133 133.367  1.00  0.00           H  
ATOM   2004  H2'   A 0  63      -2.557 147.500 131.795  1.00  0.00           H  
ATOM   2005 HO2'   A 0  63      -0.744 146.126 131.947  1.00  0.00           H  
ATOM   2006  H1'   A 0  63      -2.356 145.537 133.567  1.00  0.00           H  
ATOM   2007  H8    A 0  63      -5.281 147.693 134.307  1.00  0.00           H  
ATOM   2008  H61   A 0  63      -8.590 144.198 130.563  1.00  0.00           H  
ATOM   2009  H62   A 0  63      -8.636 145.525 131.677  1.00  0.00           H  
ATOM   2010  H2    A 0  63      -4.396 142.874 130.409  1.00  0.00           H  
ATOM   2011  P     C 0  64      -1.407 150.845 132.141  1.00  0.00           P  
ATOM   2012  OP1   C 0  64      -0.244 151.773 132.228  1.00  0.00           O  
ATOM   2013  OP2   C 0  64      -2.768 151.352 132.455  1.00  0.00           O  
ATOM   2014  O5'   C 0  64      -1.441 150.198 130.681  1.00  0.00           O  
ATOM   2015  C5'   C 0  64      -0.221 149.785 130.057  1.00  0.00           C  
ATOM   2016  C4'   C 0  64      -0.458 149.259 128.647  1.00  0.00           C  
ATOM   2017  O4'   C 0  64      -1.218 148.020 128.688  1.00  0.00           O  
ATOM   2018  C3'   C 0  64      -1.200 150.145 127.655  1.00  0.00           C  
ATOM   2019  O3'   C 0  64      -0.329 151.066 127.013  1.00  0.00           O  
ATOM   2020  C2'   C 0  64      -1.674 149.111 126.659  1.00  0.00           C  
ATOM   2021  O2'   C 0  64      -0.591 148.644 125.888  1.00  0.00           O  
ATOM   2022  C1'   C 0  64      -2.122 147.998 127.604  1.00  0.00           C  
ATOM   2023  N1    C 0  64      -3.499 148.181 128.136  1.00  0.00           N  
ATOM   2024  C2    C 0  64      -4.591 148.140 127.234  1.00  0.00           C  
ATOM   2025  O2    C 0  64      -4.367 148.045 126.003  1.00  0.00           O  
ATOM   2026  N3    C 0  64      -5.852 148.224 127.722  1.00  0.00           N  
ATOM   2027  C4    C 0  64      -6.050 148.379 129.027  1.00  0.00           C  
ATOM   2028  N4    C 0  64      -7.297 148.444 129.447  1.00  0.00           N  
ATOM   2029  C5    C 0  64      -4.973 148.470 129.954  1.00  0.00           C  
ATOM   2030  C6    C 0  64      -3.727 148.365 129.475  1.00  0.00           C  
ATOM   2031  H5'   C 0  64       0.195 149.061 130.607  1.00  0.00           H  
ATOM   2032 H5''   C 0  64       0.400 150.567 130.011  1.00  0.00           H  
ATOM   2033  H4'   C 0  64       0.436 149.049 128.251  1.00  0.00           H  
ATOM   2034  H3'   C 0  64      -1.970 150.613 128.089  1.00  0.00           H  
ATOM   2035  H2'   C 0  64      -2.424 149.449 126.091  1.00  0.00           H  
ATOM   2036 HO2'   C 0  64      -0.917 147.962 125.234  1.00  0.00           H  
ATOM   2037  H1'   C 0  64      -2.060 147.117 127.135  1.00  0.00           H  
ATOM   2038  H41   C 0  64      -7.491 148.560 130.421  1.00  0.00           H  
ATOM   2039  H42   C 0  64      -8.049 148.377 128.792  1.00  0.00           H  
ATOM   2040  H5    C 0  64      -5.142 148.608 130.930  1.00  0.00           H  
ATOM   2041  H6    C 0  64      -2.951 148.422 130.104  1.00  0.00           H  
ATOM   2042  P     C 0  65      -0.837 152.564 126.696  1.00  0.00           P  
ATOM   2043  OP1   C 0  65       0.372 153.383 126.395  1.00  0.00           O  
ATOM   2044  OP2   C 0  65      -1.773 153.002 127.789  1.00  0.00           O  
ATOM   2045  O5'   C 0  65      -1.660 152.431 125.330  1.00  0.00           O  
ATOM   2046  C5'   C 0  65      -1.039 152.030 124.103  1.00  0.00           C  
ATOM   2047  C4'   C 0  65      -2.100 151.651 123.095  1.00  0.00           C  
ATOM   2048  O4'   C 0  65      -2.886 150.547 123.626  1.00  0.00           O  
ATOM   2049  C3'   C 0  65      -3.122 152.734 122.824  1.00  0.00           C  
ATOM   2050  O3'   C 0  65      -2.653 153.597 121.800  1.00  0.00           O  
ATOM   2051  C2'   C 0  65      -4.338 151.933 122.379  1.00  0.00           C  
ATOM   2052  O2'   C 0  65      -4.274 151.520 121.039  1.00  0.00           O  
ATOM   2053  C1'   C 0  65      -4.252 150.707 123.283  1.00  0.00           C  
ATOM   2054  N1    C 0  65      -5.061 150.842 124.522  1.00  0.00           N  
ATOM   2055  C2    C 0  65      -6.417 150.455 124.496  1.00  0.00           C  
ATOM   2056  O2    C 0  65      -6.892 149.972 123.442  1.00  0.00           O  
ATOM   2057  N3    C 0  65      -7.174 150.617 125.620  1.00  0.00           N  
ATOM   2058  C4    C 0  65      -6.625 151.130 126.727  1.00  0.00           C  
ATOM   2059  N4    C 0  65      -7.396 151.277 127.803  1.00  0.00           N  
ATOM   2060  C5    C 0  65      -5.257 151.514 126.781  1.00  0.00           C  
ATOM   2061  C6    C 0  65      -4.518 151.352 125.671  1.00  0.00           C  
ATOM   2062  H5'   C 0  65      -0.445 151.243 124.272  1.00  0.00           H  
ATOM   2063 H5''   C 0  65      -0.494 152.787 123.743  1.00  0.00           H  
ATOM   2064  H4'   C 0  65      -1.667 151.374 122.237  1.00  0.00           H  
ATOM   2065  H3'   C 0  65      -3.322 153.249 123.657  1.00  0.00           H  
ATOM   2066  H2'   C 0  65      -5.181 152.443 122.553  1.00  0.00           H  
ATOM   2067 HO2'   C 0  65      -5.098 151.002 120.810  1.00  0.00           H  
ATOM   2068  H1'   C 0  65      -4.560 149.902 122.776  1.00  0.00           H  
ATOM   2069  H41   C 0  65      -7.013 151.658 128.644  1.00  0.00           H  
ATOM   2070  H42   C 0  65      -8.358 151.007 127.769  1.00  0.00           H  
ATOM   2071  H5    C 0  65      -4.859 151.892 127.617  1.00  0.00           H  
ATOM   2072  H6    C 0  65      -3.552 151.609 125.684  1.00  0.00           H  
ATOM   2073  P     U 0  66      -2.974 155.179 121.866  1.00  0.00           P  
ATOM   2074  OP1   U 0  66      -2.476 155.792 120.602  1.00  0.00           O  
ATOM   2075  OP2   U 0  66      -2.469 155.680 123.174  1.00  0.00           O  
ATOM   2076  O5'   U 0  66      -4.571 155.292 121.890  1.00  0.00           O  
ATOM   2077  C5'   U 0  66      -5.389 154.663 120.897  1.00  0.00           C  
ATOM   2078  C4'   U 0  66      -6.799 154.483 121.418  1.00  0.00           C  
ATOM   2079  O4'   U 0  66      -6.742 153.803 122.705  1.00  0.00           O  
ATOM   2080  C3'   U 0  66      -7.556 155.763 121.722  1.00  0.00           C  
ATOM   2081  O3'   U 0  66      -8.175 156.281 120.548  1.00  0.00           O  
ATOM   2082  C2'   U 0  66      -8.583 155.305 122.758  1.00  0.00           C  
ATOM   2083  O2'   U 0  66      -9.727 154.682 122.196  1.00  0.00           O  
ATOM   2084  C1'   U 0  66      -7.773 154.287 123.565  1.00  0.00           C  
ATOM   2085  N1    U 0  66      -7.165 154.826 124.800  1.00  0.00           N  
ATOM   2086  C2    U 0  66      -7.831 154.629 126.007  1.00  0.00           C  
ATOM   2087  O2    U 0  66      -8.885 154.041 126.093  1.00  0.00           O  
ATOM   2088  N3    U 0  66      -7.199 155.140 127.113  1.00  0.00           N  
ATOM   2089  C4    U 0  66      -5.984 155.794 127.149  1.00  0.00           C  
ATOM   2090  O4    U 0  66      -5.459 156.035 128.239  1.00  0.00           O  
ATOM   2091  C5    U 0  66      -5.368 155.974 125.871  1.00  0.00           C  
ATOM   2092  C6    U 0  66      -5.963 155.500 124.770  1.00  0.00           C  
ATOM   2093  H5'   U 0  66      -5.004 153.768 120.670  1.00  0.00           H  
ATOM   2094 H5''   U 0  66      -5.410 155.234 120.077  1.00  0.00           H  
ATOM   2095  H4'   U 0  66      -7.325 153.930 120.772  1.00  0.00           H  
ATOM   2096  H3'   U 0  66      -6.941 156.444 122.120  1.00  0.00           H  
ATOM   2097  H2'   U 0  66      -8.855 156.072 123.340  1.00  0.00           H  
ATOM   2098 HO2'   U 0  66     -10.352 154.410 122.928  1.00  0.00           H  
ATOM   2099  H1'   U 0  66      -8.371 153.524 123.809  1.00  0.00           H  
ATOM   2100  H3    U 0  66      -7.670 155.026 127.988  1.00  0.00           H  
ATOM   2101  H5    U 0  66      -4.493 156.454 125.800  1.00  0.00           H  
ATOM   2102  H6    U 0  66      -5.516 155.641 123.887  1.00  0.00           H  
ATOM   2103  P     G 0  67      -8.722 157.797 120.535  1.00  0.00           P  
ATOM   2104  OP1   G 0  67      -9.022 158.159 119.121  1.00  0.00           O  
ATOM   2105  OP2   G 0  67      -7.743 158.611 121.305  1.00  0.00           O  
ATOM   2106  O5'   G 0  67     -10.088 157.749 121.370  1.00  0.00           O  
ATOM   2107  C5'   G 0  67     -11.233 158.478 120.933  1.00  0.00           C  
ATOM   2108  C4'   G 0  67     -12.059 158.950 122.108  1.00  0.00           C  
ATOM   2109  O4'   G 0  67     -12.673 157.822 122.781  1.00  0.00           O  
ATOM   2110  C3'   G 0  67     -11.341 159.709 123.215  1.00  0.00           C  
ATOM   2111  O3'   G 0  67     -11.172 161.086 122.855  1.00  0.00           O  
ATOM   2112  C2'   G 0  67     -12.321 159.552 124.380  1.00  0.00           C  
ATOM   2113  O2'   G 0  67     -13.424 160.442 124.322  1.00  0.00           O  
ATOM   2114  C1'   G 0  67     -12.835 158.124 124.163  1.00  0.00           C  
ATOM   2115  N9    G 0  67     -12.129 157.107 124.943  1.00  0.00           N  
ATOM   2116  C8    G 0  67     -11.331 156.107 124.438  1.00  0.00           C  
ATOM   2117  N7    G 0  67     -10.828 155.332 125.360  1.00  0.00           N  
ATOM   2118  C5    G 0  67     -11.321 155.844 126.554  1.00  0.00           C  
ATOM   2119  C6    G 0  67     -11.122 155.402 127.888  1.00  0.00           C  
ATOM   2120  O6    G 0  67     -10.456 154.432 128.286  1.00  0.00           O  
ATOM   2121  N1    G 0  67     -11.800 156.207 128.800  1.00  0.00           N  
ATOM   2122  C2    G 0  67     -12.575 157.294 128.474  1.00  0.00           C  
ATOM   2123  N2    G 0  67     -13.133 157.947 129.504  1.00  0.00           N  
ATOM   2124  N3    G 0  67     -12.782 157.710 127.230  1.00  0.00           N  
ATOM   2125  C4    G 0  67     -12.125 156.944 126.324  1.00  0.00           C  
ATOM   2126  H5'   G 0  67     -11.795 157.887 120.355  1.00  0.00           H  
ATOM   2127 H5''   G 0  67     -10.932 159.272 120.405  1.00  0.00           H  
ATOM   2128  H4'   G 0  67     -12.790 159.535 121.756  1.00  0.00           H  
ATOM   2129  H3'   G 0  67     -10.461 159.284 123.428  1.00  0.00           H  
ATOM   2130  H2'   G 0  67     -11.847 159.630 125.257  1.00  0.00           H  
ATOM   2131 HO2'   G 0  67     -14.020 160.285 125.109  1.00  0.00           H  
ATOM   2132  H1'   G 0  67     -13.808 158.091 124.391  1.00  0.00           H  
ATOM   2133  H8    G 0  67     -11.154 155.986 123.461  1.00  0.00           H  
ATOM   2134  H1    G 0  67     -11.716 155.976 129.769  1.00  0.00           H  
ATOM   2135  H21   G 0  67     -12.973 157.634 130.440  1.00  0.00           H  
ATOM   2136  H22   G 0  67     -13.709 158.747 129.336  1.00  0.00           H  
ATOM   2137  P     C 0  68      -9.814 161.875 123.243  1.00  0.00           P  
ATOM   2138  OP1   C 0  68      -9.005 162.012 121.995  1.00  0.00           O  
ATOM   2139  OP2   C 0  68      -9.223 161.237 124.458  1.00  0.00           O  
ATOM   2140  O5'   C 0  68     -10.324 163.327 123.662  1.00  0.00           O  
ATOM   2141  C5'   C 0  68      -9.428 164.311 124.154  1.00  0.00           C  
ATOM   2142  C4'   C 0  68      -9.670 164.530 125.620  1.00  0.00           C  
ATOM   2143  O4'   C 0  68      -9.580 163.252 126.307  1.00  0.00           O  
ATOM   2144  C3'   C 0  68      -8.640 165.411 126.302  1.00  0.00           C  
ATOM   2145  O3'   C 0  68      -8.952 166.797 126.143  1.00  0.00           O  
ATOM   2146  C2'   C 0  68      -8.698 164.925 127.749  1.00  0.00           C  
ATOM   2147  O2'   C 0  68      -9.753 165.456 128.527  1.00  0.00           O  
ATOM   2148  C1'   C 0  68      -8.917 163.425 127.552  1.00  0.00           C  
ATOM   2149  N1    C 0  68      -7.654 162.657 127.537  1.00  0.00           N  
ATOM   2150  C2    C 0  68      -6.928 162.491 128.741  1.00  0.00           C  
ATOM   2151  O2    C 0  68      -7.342 163.017 129.779  1.00  0.00           O  
ATOM   2152  N3    C 0  68      -5.791 161.770 128.731  1.00  0.00           N  
ATOM   2153  C4    C 0  68      -5.350 161.235 127.591  1.00  0.00           C  
ATOM   2154  N4    C 0  68      -4.219 160.529 127.629  1.00  0.00           N  
ATOM   2155  C5    C 0  68      -6.051 161.398 126.357  1.00  0.00           C  
ATOM   2156  C6    C 0  68      -7.186 162.106 126.377  1.00  0.00           C  
ATOM   2157  H5'   C 0  68      -9.574 165.169 123.661  1.00  0.00           H  
ATOM   2158 H5''   C 0  68      -8.487 164.003 124.015  1.00  0.00           H  
ATOM   2159  H4'   C 0  68     -10.582 164.918 125.754  1.00  0.00           H  
ATOM   2160  H3'   C 0  68      -7.734 165.225 125.921  1.00  0.00           H  
ATOM   2161  H2'   C 0  68      -7.821 165.088 128.202  1.00  0.00           H  
ATOM   2162 HO2'   C 0  68      -9.706 165.080 129.453  1.00  0.00           H  
ATOM   2163  H1'   C 0  68      -9.502 163.080 128.286  1.00  0.00           H  
ATOM   2164  H41   C 0  68      -3.860 160.114 126.793  1.00  0.00           H  
ATOM   2165  H42   C 0  68      -3.730 160.414 128.494  1.00  0.00           H  
ATOM   2166  H5    C 0  68      -5.706 160.997 125.508  1.00  0.00           H  
ATOM   2167  H6    C 0  68      -7.701 162.234 125.529  1.00  0.00           H  
ATOM   2168  P     G 0  69      -7.835 167.917 126.476  1.00  0.00           P  
ATOM   2169  OP1   G 0  69      -8.465 169.261 126.434  1.00  0.00           O  
ATOM   2170  OP2   G 0  69      -6.652 167.639 125.624  1.00  0.00           O  
ATOM   2171  O5'   G 0  69      -7.430 167.625 127.989  1.00  0.00           O  
ATOM   2172  C5'   G 0  69      -8.351 167.841 129.057  1.00  0.00           C  
ATOM   2173  C4'   G 0  69      -7.701 167.488 130.368  1.00  0.00           C  
ATOM   2174  O4'   G 0  69      -7.418 166.070 130.378  1.00  0.00           O  
ATOM   2175  C3'   G 0  69      -6.347 168.150 130.581  1.00  0.00           C  
ATOM   2176  O3'   G 0  69      -6.512 169.449 131.141  1.00  0.00           O  
ATOM   2177  C2'   G 0  69      -5.635 167.182 131.526  1.00  0.00           C  
ATOM   2178  O2'   G 0  69      -5.890 167.390 132.905  1.00  0.00           O  
ATOM   2179  C1'   G 0  69      -6.205 165.834 131.072  1.00  0.00           C  
ATOM   2180  N9    G 0  69      -5.324 165.060 130.204  1.00  0.00           N  
ATOM   2181  C8    G 0  69      -5.235 165.109 128.835  1.00  0.00           C  
ATOM   2182  N7    G 0  69      -4.357 164.276 128.352  1.00  0.00           N  
ATOM   2183  C5    G 0  69      -3.833 163.646 129.471  1.00  0.00           C  
ATOM   2184  C6    G 0  69      -2.849 162.642 129.576  1.00  0.00           C  
ATOM   2185  O6    G 0  69      -2.225 162.080 128.668  1.00  0.00           O  
ATOM   2186  N1    G 0  69      -2.615 162.294 130.904  1.00  0.00           N  
ATOM   2187  C2    G 0  69      -3.251 162.843 131.992  1.00  0.00           C  
ATOM   2188  N2    G 0  69      -2.879 162.395 133.208  1.00  0.00           N  
ATOM   2189  N3    G 0  69      -4.182 163.772 131.900  1.00  0.00           N  
ATOM   2190  C4    G 0  69      -4.419 164.124 130.619  1.00  0.00           C  
ATOM   2191  H5'   G 0  69      -9.158 167.266 128.921  1.00  0.00           H  
ATOM   2192 H5''   G 0  69      -8.625 168.803 129.070  1.00  0.00           H  
ATOM   2193  H4'   G 0  69      -8.314 167.717 131.124  1.00  0.00           H  
ATOM   2194  H3'   G 0  69      -5.853 168.210 129.714  1.00  0.00           H  
ATOM   2195  H2'   G 0  69      -4.650 167.207 131.357  1.00  0.00           H  
ATOM   2196 HO2'   G 0  69      -5.385 166.715 133.443  1.00  0.00           H  
ATOM   2197  H1'   G 0  69      -6.407 165.287 131.884  1.00  0.00           H  
ATOM   2198  H8    G 0  69      -5.787 165.720 128.267  1.00  0.00           H  
ATOM   2199  H1    G 0  69      -1.929 161.588 131.080  1.00  0.00           H  
ATOM   2200  H21   G 0  69      -2.170 161.694 133.287  1.00  0.00           H  
ATOM   2201  H22   G 0  69      -3.312 162.763 134.031  1.00  0.00           H  
ATOM   2202  P     A 0  70      -7.238 170.600 130.280  1.00  0.00           P  
ATOM   2203  OP1   A 0  70      -6.890 170.413 128.846  1.00  0.00           O  
ATOM   2204  OP2   A 0  70      -6.912 171.885 130.956  1.00  0.00           O  
ATOM   2205  O5'   A 0  70      -8.793 170.280 130.450  1.00  0.00           O  
ATOM   2206  C5'   A 0  70      -9.497 170.631 131.641  1.00  0.00           C  
ATOM   2207  C4'   A 0  70      -9.587 169.442 132.575  1.00  0.00           C  
ATOM   2208  O4'   A 0  70      -8.253 169.097 133.042  1.00  0.00           O  
ATOM   2209  C3'   A 0  70     -10.364 169.687 133.862  1.00  0.00           C  
ATOM   2210  O3'   A 0  70     -11.755 169.497 133.642  1.00  0.00           O  
ATOM   2211  C2'   A 0  70      -9.783 168.635 134.805  1.00  0.00           C  
ATOM   2212  O2'   A 0  70     -10.328 167.342 134.635  1.00  0.00           O  
ATOM   2213  C1'   A 0  70      -8.312 168.633 134.386  1.00  0.00           C  
ATOM   2214  N9    A 0  70      -7.481 169.500 135.224  1.00  0.00           N  
ATOM   2215  C8    A 0  70      -7.300 170.860 135.132  1.00  0.00           C  
ATOM   2216  N7    A 0  70      -6.508 171.352 136.052  1.00  0.00           N  
ATOM   2217  C5    A 0  70      -6.137 170.244 136.797  1.00  0.00           C  
ATOM   2218  C6    A 0  70      -5.306 170.098 137.921  1.00  0.00           C  
ATOM   2219  N6    A 0  70      -4.677 171.116 138.515  1.00  0.00           N  
ATOM   2220  N1    A 0  70      -5.143 168.854 138.421  1.00  0.00           N  
ATOM   2221  C2    A 0  70      -5.777 167.833 137.823  1.00  0.00           C  
ATOM   2222  N3    A 0  70      -6.584 167.846 136.764  1.00  0.00           N  
ATOM   2223  C4    A 0  70      -6.725 169.096 136.295  1.00  0.00           C  
ATOM   2224  H5'   A 0  70     -10.420 170.931 131.401  1.00  0.00           H  
ATOM   2225 H5''   A 0  70      -9.013 171.375 132.102  1.00  0.00           H  
ATOM   2226  H4'   A 0  70      -9.983 168.663 132.088  1.00  0.00           H  
ATOM   2227  H3'   A 0  70     -10.186 170.607 134.210  1.00  0.00           H  
ATOM   2228  H2'   A 0  70      -9.875 168.930 135.756  1.00  0.00           H  
ATOM   2229 HO2'   A 0  70      -9.901 166.712 135.284  1.00  0.00           H  
ATOM   2230  H1'   A 0  70      -7.959 167.698 134.428  1.00  0.00           H  
ATOM   2231  H8    A 0  70      -7.733 171.422 134.427  1.00  0.00           H  
ATOM   2232  H61   A 0  70      -4.098 170.949 139.313  1.00  0.00           H  
ATOM   2233  H62   A 0  70      -4.785 172.045 138.162  1.00  0.00           H  
ATOM   2234  H2    A 0  70      -5.621 166.934 138.231  1.00  0.00           H  
ATOM   2235  P     A 0  71     -12.822 170.021 134.725  1.00  0.00           P  
ATOM   2236  OP1   A 0  71     -12.823 171.509 134.683  1.00  0.00           O  
ATOM   2237  OP2   A 0  71     -12.525 169.327 136.010  1.00  0.00           O  
ATOM   2238  O5'   A 0  71     -14.201 169.461 134.133  1.00  0.00           O  
ATOM   2239  C5'   A 0  71     -15.128 168.746 134.960  1.00  0.00           C  
ATOM   2240  C4'   A 0  71     -15.902 167.720 134.151  1.00  0.00           C  
ATOM   2241  O4'   A 0  71     -16.466 168.379 132.997  1.00  0.00           O  
ATOM   2242  C3'   A 0  71     -15.123 166.547 133.571  1.00  0.00           C  
ATOM   2243  O3'   A 0  71     -15.053 165.471 134.506  1.00  0.00           O  
ATOM   2244  C2'   A 0  71     -15.987 166.125 132.395  1.00  0.00           C  
ATOM   2245  O2'   A 0  71     -17.053 165.287 132.785  1.00  0.00           O  
ATOM   2246  C1'   A 0  71     -16.528 167.470 131.915  1.00  0.00           C  
ATOM   2247  N9    A 0  71     -15.759 168.027 130.809  1.00  0.00           N  
ATOM   2248  C8    A 0  71     -14.605 168.761 130.877  1.00  0.00           C  
ATOM   2249  N7    A 0  71     -14.138 169.118 129.707  1.00  0.00           N  
ATOM   2250  C5    A 0  71     -15.044 168.582 128.806  1.00  0.00           C  
ATOM   2251  C6    A 0  71     -15.105 168.607 127.409  1.00  0.00           C  
ATOM   2252  N6    A 0  71     -14.185 169.201 126.645  1.00  0.00           N  
ATOM   2253  N1    A 0  71     -16.151 167.990 126.814  1.00  0.00           N  
ATOM   2254  C2    A 0  71     -17.065 167.382 127.589  1.00  0.00           C  
ATOM   2255  N3    A 0  71     -17.109 167.282 128.914  1.00  0.00           N  
ATOM   2256  C4    A 0  71     -16.055 167.912 129.470  1.00  0.00           C  
ATOM   2257  H5'   A 0  71     -15.771 169.395 135.366  1.00  0.00           H  
ATOM   2258 H5''   A 0  71     -14.624 168.277 135.686  1.00  0.00           H  
ATOM   2259  H4'   A 0  71     -16.648 167.363 134.714  1.00  0.00           H  
ATOM   2260  H3'   A 0  71     -14.212 166.828 133.271  1.00  0.00           H  
ATOM   2261  H2'   A 0  71     -15.434 165.690 131.685  1.00  0.00           H  
ATOM   2262 HO2'   A 0  71     -17.591 165.036 131.980  1.00  0.00           H  
ATOM   2263  H1'   A 0  71     -17.481 167.360 131.631  1.00  0.00           H  
ATOM   2264  H8    A 0  71     -14.160 169.002 131.740  1.00  0.00           H  
ATOM   2265  H61   A 0  71     -14.278 169.189 125.649  1.00  0.00           H  
ATOM   2266  H62   A 0  71     -13.403 169.658 127.068  1.00  0.00           H  
ATOM   2267  H2    A 0  71     -17.819 166.943 127.100  1.00  0.00           H  
ATOM   2268  P     A 0  72     -13.851 164.400 134.412  1.00  0.00           P  
ATOM   2269  OP1   A 0  72     -14.305 163.166 135.107  1.00  0.00           O  
ATOM   2270  OP2   A 0  72     -12.616 165.087 134.894  1.00  0.00           O  
ATOM   2271  O5'   A 0  72     -13.720 164.096 132.841  1.00  0.00           O  
ATOM   2272  C5'   A 0  72     -12.443 163.850 132.227  1.00  0.00           C  
ATOM   2273  C4'   A 0  72     -12.624 163.174 130.888  1.00  0.00           C  
ATOM   2274  O4'   A 0  72     -11.324 162.886 130.308  1.00  0.00           O  
ATOM   2275  C3'   A 0  72     -13.261 161.803 130.964  1.00  0.00           C  
ATOM   2276  O3'   A 0  72     -14.664 161.892 131.029  1.00  0.00           O  
ATOM   2277  C2'   A 0  72     -12.825 161.159 129.661  1.00  0.00           C  
ATOM   2278  O2'   A 0  72     -13.625 161.564 128.575  1.00  0.00           O  
ATOM   2279  C1'   A 0  72     -11.401 161.696 129.525  1.00  0.00           C  
ATOM   2280  N9    A 0  72     -10.395 160.730 129.992  1.00  0.00           N  
ATOM   2281  C8    A 0  72      -9.848 160.593 131.251  1.00  0.00           C  
ATOM   2282  N7    A 0  72      -8.990 159.604 131.352  1.00  0.00           N  
ATOM   2283  C5    A 0  72      -8.960 159.055 130.077  1.00  0.00           C  
ATOM   2284  C6    A 0  72      -8.247 157.970 129.531  1.00  0.00           C  
ATOM   2285  N6    A 0  72      -7.386 157.225 130.235  1.00  0.00           N  
ATOM   2286  N1    A 0  72      -8.449 157.675 128.219  1.00  0.00           N  
ATOM   2287  C2    A 0  72      -9.306 158.435 127.514  1.00  0.00           C  
ATOM   2288  N3    A 0  72     -10.033 159.481 127.917  1.00  0.00           N  
ATOM   2289  C4    A 0  72      -9.815 159.741 129.224  1.00  0.00           C  
ATOM   2290  H5'   A 0  72     -11.899 163.260 132.823  1.00  0.00           H  
ATOM   2291 H5''   A 0  72     -11.968 164.720 132.095  1.00  0.00           H  
ATOM   2292  H4'   A 0  72     -13.150 163.763 130.275  1.00  0.00           H  
ATOM   2293  H3'   A 0  72     -12.904 161.292 131.746  1.00  0.00           H  
ATOM   2294  H2'   A 0  72     -12.820 160.162 129.744  1.00  0.00           H  
ATOM   2295 HO2'   A 0  72     -13.304 161.118 127.740  1.00  0.00           H  
ATOM   2296  H1'   A 0  72     -11.223 161.920 128.567  1.00  0.00           H  
ATOM   2297  H8    A 0  72     -10.083 161.192 132.017  1.00  0.00           H  
ATOM   2298  H61   A 0  72      -6.907 156.465 129.796  1.00  0.00           H  
ATOM   2299  H62   A 0  72      -7.222 157.428 131.200  1.00  0.00           H  
ATOM   2300  H2    A 0  72      -9.414 158.181 126.553  1.00  0.00           H  
ATOM   2301  P     A 0  73     -15.518 160.562 131.280  1.00  0.00           P  
ATOM   2302  OP1   A 0  73     -16.821 160.981 131.877  1.00  0.00           O  
ATOM   2303  OP2   A 0  73     -14.649 159.615 132.025  1.00  0.00           O  
ATOM   2304  O5'   A 0  73     -15.749 159.980 129.804  1.00  0.00           O  
ATOM   2305  C5'   A 0  73     -16.995 159.356 129.438  1.00  0.00           C  
ATOM   2306  C4'   A 0  73     -17.204 159.396 127.933  1.00  0.00           C  
ATOM   2307  O4'   A 0  73     -16.132 158.652 127.291  1.00  0.00           O  
ATOM   2308  C3'   A 0  73     -18.486 158.726 127.431  1.00  0.00           C  
ATOM   2309  O3'   A 0  73     -19.621 159.607 127.450  1.00  0.00           O  
ATOM   2310  C2'   A 0  73     -18.119 158.320 126.009  1.00  0.00           C  
ATOM   2311  O2'   A 0  73     -18.269 159.377 125.094  1.00  0.00           O  
ATOM   2312  C1'   A 0  73     -16.638 157.963 126.158  1.00  0.00           C  
ATOM   2313  N9    A 0  73     -16.336 156.538 126.318  1.00  0.00           N  
ATOM   2314  C8    A 0  73     -15.110 155.958 126.117  1.00  0.00           C  
ATOM   2315  N7    A 0  73     -15.087 154.670 126.344  1.00  0.00           N  
ATOM   2316  C5    A 0  73     -16.391 154.374 126.716  1.00  0.00           C  
ATOM   2317  C6    A 0  73     -17.015 153.170 127.096  1.00  0.00           C  
ATOM   2318  N6    A 0  73     -16.371 152.005 127.155  1.00  0.00           N  
ATOM   2319  N1    A 0  73     -18.332 153.207 127.414  1.00  0.00           N  
ATOM   2320  C2    A 0  73     -18.967 154.380 127.345  1.00  0.00           C  
ATOM   2321  N3    A 0  73     -18.490 155.581 126.999  1.00  0.00           N  
ATOM   2322  C4    A 0  73     -17.177 155.510 126.696  1.00  0.00           C  
ATOM   2323  H5'   A 0  73     -17.747 159.840 129.885  1.00  0.00           H  
ATOM   2324 H5''   A 0  73     -16.985 158.403 129.741  1.00  0.00           H  
ATOM   2325  H4'   A 0  73     -17.182 160.346 127.620  1.00  0.00           H  
ATOM   2326  H3'   A 0  73     -18.680 157.911 127.977  1.00  0.00           H  
ATOM   2327  H2'   A 0  73     -18.649 157.523 125.720  1.00  0.00           H  
ATOM   2328 HO2'   A 0  73     -18.017 159.063 124.178  1.00  0.00           H  
ATOM   2329  H1'   A 0  73     -16.154 158.296 125.349  1.00  0.00           H  
ATOM   2330  H8    A 0  73     -14.305 156.474 125.823  1.00  0.00           H  
ATOM   2331  H61   A 0  73     -16.859 151.177 127.431  1.00  0.00           H  
ATOM   2332  H62   A 0  73     -15.399 151.959 126.923  1.00  0.00           H  
ATOM   2333  H2    A 0  73     -19.937 154.357 127.586  1.00  0.00           H  
ATOM   2334  P     G 0  74     -21.098 159.045 127.070  1.00  0.00           P  
ATOM   2335  OP1   G 0  74     -22.088 159.596 128.041  1.00  0.00           O  
ATOM   2336  OP2   G 0  74     -21.027 157.571 126.860  1.00  0.00           O  
ATOM   2337  O5'   G 0  74     -21.397 159.701 125.648  1.00  0.00           O  
ATOM   2338  C5'   G 0  74     -22.028 160.975 125.541  1.00  0.00           C  
ATOM   2339  C4'   G 0  74     -21.106 162.055 126.051  1.00  0.00           C  
ATOM   2340  O4'   G 0  74     -19.794 161.885 125.449  1.00  0.00           O  
ATOM   2341  C3'   G 0  74     -21.502 163.475 125.692  1.00  0.00           C  
ATOM   2342  O3'   G 0  74     -22.472 164.013 126.578  1.00  0.00           O  
ATOM   2343  C2'   G 0  74     -20.167 164.198 125.772  1.00  0.00           C  
ATOM   2344  O2'   G 0  74     -19.777 164.478 127.106  1.00  0.00           O  
ATOM   2345  C1'   G 0  74     -19.244 163.156 125.130  1.00  0.00           C  
ATOM   2346  N9    G 0  74     -19.179 163.279 123.670  1.00  0.00           N  
ATOM   2347  C8    G 0  74     -20.093 162.806 122.750  1.00  0.00           C  
ATOM   2348  N7    G 0  74     -19.785 163.109 121.518  1.00  0.00           N  
ATOM   2349  C5    G 0  74     -18.598 163.820 121.624  1.00  0.00           C  
ATOM   2350  C6    G 0  74     -17.800 164.417 120.622  1.00  0.00           C  
ATOM   2351  O6    G 0  74     -18.013 164.468 119.406  1.00  0.00           O  
ATOM   2352  N1    G 0  74     -16.655 165.011 121.162  1.00  0.00           N  
ATOM   2353  C2    G 0  74     -16.330 165.039 122.501  1.00  0.00           C  
ATOM   2354  N2    G 0  74     -15.169 165.633 122.829  1.00  0.00           N  
ATOM   2355  N3    G 0  74     -17.087 164.511 123.449  1.00  0.00           N  
ATOM   2356  C4    G 0  74     -18.197 163.918 122.943  1.00  0.00           C  
ATOM   2357  H5'   G 0  74     -22.868 160.974 126.083  1.00  0.00           H  
ATOM   2358 H5''   G 0  74     -22.250 161.155 124.583  1.00  0.00           H  
ATOM   2359  H4'   G 0  74     -21.025 161.977 127.045  1.00  0.00           H  
ATOM   2360  H3'   G 0  74     -21.847 163.504 124.754  1.00  0.00           H  
ATOM   2361  H2'   G 0  74     -20.186 165.036 125.227  1.00  0.00           H  
ATOM   2362 HO2'   G 0  74     -18.896 164.952 127.103  1.00  0.00           H  
ATOM   2363  H1'   G 0  74     -18.325 163.234 125.517  1.00  0.00           H  
ATOM   2364  H8    G 0  74     -20.908 162.284 123.002  1.00  0.00           H  
ATOM   2365  H1    G 0  74     -16.021 165.451 120.526  1.00  0.00           H  
ATOM   2366  H21   G 0  74     -14.590 166.027 122.115  1.00  0.00           H  
ATOM   2367  H22   G 0  74     -14.885 165.681 123.787  1.00  0.00           H  
ATOM   2368  P     C 0  75     -23.384 165.256 126.102  1.00  0.00           P  
ATOM   2369  OP1   C 0  75     -24.625 165.276 126.925  1.00  0.00           O  
ATOM   2370  OP2   C 0  75     -23.497 165.216 124.621  1.00  0.00           O  
ATOM   2371  O5'   C 0  75     -22.496 166.524 126.483  1.00  0.00           O  
ATOM   2372  C5'   C 0  75     -22.390 166.965 127.839  1.00  0.00           C  
ATOM   2373  C4'   C 0  75     -21.820 168.363 127.897  1.00  0.00           C  
ATOM   2374  O4'   C 0  75     -20.382 168.329 127.680  1.00  0.00           O  
ATOM   2375  C3'   C 0  75     -22.353 169.328 126.848  1.00  0.00           C  
ATOM   2376  O3'   C 0  75     -23.620 169.877 127.227  1.00  0.00           O  
ATOM   2377  C2'   C 0  75     -21.228 170.357 126.774  1.00  0.00           C  
ATOM   2378  O2'   C 0  75     -21.259 171.307 127.822  1.00  0.00           O  
ATOM   2379  C1'   C 0  75     -19.990 169.465 126.923  1.00  0.00           C  
ATOM   2380  N1    C 0  75     -19.430 169.000 125.633  1.00  0.00           N  
ATOM   2381  C2    C 0  75     -18.795 169.929 124.785  1.00  0.00           C  
ATOM   2382  O2    C 0  75     -18.718 171.120 125.137  1.00  0.00           O  
ATOM   2383  N3    C 0  75     -18.286 169.502 123.601  1.00  0.00           N  
ATOM   2384  C4    C 0  75     -18.396 168.218 123.249  1.00  0.00           C  
ATOM   2385  N4    C 0  75     -17.895 167.847 122.068  1.00  0.00           N  
ATOM   2386  C5    C 0  75     -19.029 167.257 124.089  1.00  0.00           C  
ATOM   2387  C6    C 0  75     -19.526 167.685 125.259  1.00  0.00           C  
ATOM   2388  H5'   C 0  75     -21.789 166.343 128.341  1.00  0.00           H  
ATOM   2389 H5''   C 0  75     -23.298 166.962 128.258  1.00  0.00           H  
ATOM   2390  H4'   C 0  75     -21.998 168.745 128.804  1.00  0.00           H  
ATOM   2391  H3'   C 0  75     -22.438 168.858 125.970  1.00  0.00           H  
ATOM   2392  H2'   C 0  75     -21.227 170.814 125.885  1.00  0.00           H  
ATOM   2393 HO2'   C 0  75     -20.499 171.948 127.714  1.00  0.00           H  
ATOM   2394  H1'   C 0  75     -19.284 169.965 127.425  1.00  0.00           H  
ATOM   2395  H41   C 0  75     -17.961 166.893 121.774  1.00  0.00           H  
ATOM   2396  H42   C 0  75     -17.454 168.523 121.477  1.00  0.00           H  
ATOM   2397  H5    C 0  75     -19.100 166.298 123.816  1.00  0.00           H  
ATOM   2398  H6    C 0  75     -19.975 167.033 125.870  1.00  0.00           H  
ATOM   2399  P     C 0  76     -24.854 169.869 126.179  1.00  0.00           P  
ATOM   2400  OP1   C 0  76     -26.109 169.630 126.948  1.00  0.00           O  
ATOM   2401  OP2   C 0  76     -24.515 168.984 125.031  1.00  0.00           O  
ATOM   2402  O5'   C 0  76     -24.903 171.364 125.637  1.00  0.00           O  
ATOM   2403  C5'   C 0  76     -23.709 172.025 125.258  1.00  0.00           C  
ATOM   2404  C4'   C 0  76     -24.011 173.117 124.277  1.00  0.00           C  
ATOM   2405  O4'   C 0  76     -22.744 173.582 123.736  1.00  0.00           O  
ATOM   2406  C3'   C 0  76     -24.831 172.639 123.088  1.00  0.00           C  
ATOM   2407  O3'   C 0  76     -26.236 172.773 123.375  1.00  0.00           O  
ATOM   2408  C2'   C 0  76     -24.300 173.515 121.950  1.00  0.00           C  
ATOM   2409  O2'   C 0  76     -24.875 174.805 121.880  1.00  0.00           O  
ATOM   2410  C1'   C 0  76     -22.815 173.633 122.325  1.00  0.00           C  
ATOM   2411  N1    C 0  76     -21.955 172.555 121.786  1.00  0.00           N  
ATOM   2412  C2    C 0  76     -21.598 172.585 120.426  1.00  0.00           C  
ATOM   2413  O2    C 0  76     -22.003 173.526 119.713  1.00  0.00           O  
ATOM   2414  N3    C 0  76     -20.828 171.586 119.925  1.00  0.00           N  
ATOM   2415  C4    C 0  76     -20.427 170.588 120.717  1.00  0.00           C  
ATOM   2416  N4    C 0  76     -19.689 169.616 120.175  1.00  0.00           N  
ATOM   2417  C5    C 0  76     -20.766 170.540 122.100  1.00  0.00           C  
ATOM   2418  C6    C 0  76     -21.517 171.533 122.589  1.00  0.00           C  
ATOM   2419  H5'   C 0  76     -23.086 171.366 124.837  1.00  0.00           H  
ATOM   2420 H5''   C 0  76     -23.278 172.420 126.069  1.00  0.00           H  
ATOM   2421  H4'   C 0  76     -24.483 173.869 124.737  1.00  0.00           H  
ATOM   2422  H3'   C 0  76     -24.618 171.680 122.899  1.00  0.00           H  
ATOM   2423  H2'   C 0  76     -24.400 173.043 121.074  1.00  0.00           H  
ATOM   2424 HO2'   C 0  76     -24.474 175.307 121.114  1.00  0.00           H  
ATOM   2425  H1'   C 0  76     -22.467 174.517 122.011  1.00  0.00           H  
ATOM   2426  H41   C 0  76     -19.373 168.854 120.740  1.00  0.00           H  
ATOM   2427  H42   C 0  76     -19.453 169.650 119.204  1.00  0.00           H  
ATOM   2428  H5    C 0  76     -20.454 169.791 122.684  1.00  0.00           H  
ATOM   2429  H6    C 0  76     -21.764 171.530 123.558  1.00  0.00           H  
ATOM   2430  P     C 0  77     -27.310 171.751 122.717  1.00  0.00           P  
ATOM   2431  OP1   C 0  77     -28.658 172.089 123.262  1.00  0.00           O  
ATOM   2432  OP2   C 0  77     -26.787 170.365 122.863  1.00  0.00           O  
ATOM   2433  O5'   C 0  77     -27.306 172.142 121.163  1.00  0.00           O  
ATOM   2434  C5'   C 0  77     -27.739 173.440 120.735  1.00  0.00           C  
ATOM   2435  C4'   C 0  77     -27.376 173.688 119.285  1.00  0.00           C  
ATOM   2436  O4'   C 0  77     -25.936 173.592 119.115  1.00  0.00           O  
ATOM   2437  C3'   C 0  77     -27.937 172.720 118.249  1.00  0.00           C  
ATOM   2438  O3'   C 0  77     -29.268 173.062 117.865  1.00  0.00           O  
ATOM   2439  C2'   C 0  77     -26.984 172.901 117.070  1.00  0.00           C  
ATOM   2440  O2'   C 0  77     -27.358 173.951 116.194  1.00  0.00           O  
ATOM   2441  C1'   C 0  77     -25.650 173.200 117.775  1.00  0.00           C  
ATOM   2442  N1    C 0  77     -24.738 172.042 117.803  1.00  0.00           N  
ATOM   2443  C2    C 0  77     -24.059 171.659 116.617  1.00  0.00           C  
ATOM   2444  O2    C 0  77     -24.223 172.315 115.571  1.00  0.00           O  
ATOM   2445  N3    C 0  77     -23.253 170.578 116.650  1.00  0.00           N  
ATOM   2446  C4    C 0  77     -23.120 169.881 117.779  1.00  0.00           C  
ATOM   2447  N4    C 0  77     -22.353 168.804 117.754  1.00  0.00           N  
ATOM   2448  C5    C 0  77     -23.779 170.254 118.986  1.00  0.00           C  
ATOM   2449  C6    C 0  77     -24.563 171.332 118.956  1.00  0.00           C  
ATOM   2450  H5'   C 0  77     -27.300 174.135 121.305  1.00  0.00           H  
ATOM   2451 H5''   C 0  77     -28.732 173.503 120.838  1.00  0.00           H  
ATOM   2452  H4'   C 0  77     -27.663 174.614 119.041  1.00  0.00           H  
ATOM   2453  H3'   C 0  77     -27.900 171.781 118.590  1.00  0.00           H  
ATOM   2454  H2'   C 0  77     -26.912 172.044 116.559  1.00  0.00           H  
ATOM   2455 HO2'   C 0  77     -26.695 174.015 115.448  1.00  0.00           H  
ATOM   2456  H1'   C 0  77     -25.198 173.958 117.305  1.00  0.00           H  
ATOM   2457  H41   C 0  77     -22.231 168.258 118.583  1.00  0.00           H  
ATOM   2458  H42   C 0  77     -21.895 168.536 116.906  1.00  0.00           H  
ATOM   2459  H5    C 0  77     -23.658 169.726 119.826  1.00  0.00           H  
ATOM   2460  H6    C 0  77     -25.030 171.625 119.790  1.00  0.00           H  
ATOM   2461  P     C 0  78     -30.342 171.897 117.599  1.00  0.00           P  
ATOM   2462  OP1   C 0  78     -31.695 172.471 117.825  1.00  0.00           O  
ATOM   2463  OP2   C 0  78     -29.920 170.681 118.345  1.00  0.00           O  
ATOM   2464  O5'   C 0  78     -30.193 171.570 116.053  1.00  0.00           O  
ATOM   2465  C5'   C 0  78     -30.637 172.489 115.063  1.00  0.00           C  
ATOM   2466  C4'   C 0  78     -29.994 172.165 113.735  1.00  0.00           C  
ATOM   2467  O4'   C 0  78     -28.556 172.258 113.894  1.00  0.00           O  
ATOM   2468  C3'   C 0  78     -30.236 170.757 113.208  1.00  0.00           C  
ATOM   2469  O3'   C 0  78     -31.443 170.709 112.448  1.00  0.00           O  
ATOM   2470  C2'   C 0  78     -29.010 170.527 112.338  1.00  0.00           C  
ATOM   2471  O2'   C 0  78     -29.131 171.156 111.083  1.00  0.00           O  
ATOM   2472  C1'   C 0  78     -27.924 171.233 113.155  1.00  0.00           C  
ATOM   2473  N1    C 0  78     -27.192 170.359 114.100  1.00  0.00           N  
ATOM   2474  C2    C 0  78     -25.922 169.885 113.735  1.00  0.00           C  
ATOM   2475  O2    C 0  78     -25.432 170.244 112.655  1.00  0.00           O  
ATOM   2476  N3    C 0  78     -25.260 169.052 114.569  1.00  0.00           N  
ATOM   2477  C4    C 0  78     -25.810 168.690 115.730  1.00  0.00           C  
ATOM   2478  N4    C 0  78     -25.126 167.838 116.505  1.00  0.00           N  
ATOM   2479  C5    C 0  78     -27.089 169.177 116.144  1.00  0.00           C  
ATOM   2480  C6    C 0  78     -27.738 170.002 115.306  1.00  0.00           C  
ATOM   2481  H5'   C 0  78     -30.385 173.417 115.336  1.00  0.00           H  
ATOM   2482 H5''   C 0  78     -31.631 172.426 114.974  1.00  0.00           H  
ATOM   2483  H4'   C 0  78     -30.295 172.830 113.051  1.00  0.00           H  
ATOM   2484  H3'   C 0  78     -30.265 170.098 113.960  1.00  0.00           H  
ATOM   2485  H2'   C 0  78     -28.813 169.552 112.238  1.00  0.00           H  
ATOM   2486 HO2'   C 0  78     -28.308 170.982 110.542  1.00  0.00           H  
ATOM   2487  H1'   C 0  78     -27.267 171.648 112.526  1.00  0.00           H  
ATOM   2488  H41   C 0  78     -25.506 167.544 117.382  1.00  0.00           H  
ATOM   2489  H42   C 0  78     -24.235 167.496 116.207  1.00  0.00           H  
ATOM   2490  H5    C 0  78     -27.485 168.914 117.024  1.00  0.00           H  
ATOM   2491  H6    C 0  78     -28.634 170.362 115.566  1.00  0.00           H  
ATOM   2492  P     G 0  79     -32.355 169.379 112.470  1.00  0.00           P  
ATOM   2493  OP1   G 0  79     -33.694 169.701 111.883  1.00  0.00           O  
ATOM   2494  OP2   G 0  79     -32.280 168.792 113.843  1.00  0.00           O  
ATOM   2495  O5'   G 0  79     -31.598 168.401 111.470  1.00  0.00           O  
ATOM   2496  C5'   G 0  79     -31.514 168.712 110.091  1.00  0.00           C  
ATOM   2497  C4'   G 0  79     -30.715 167.664 109.377  1.00  0.00           C  
ATOM   2498  O4'   G 0  79     -29.372 167.655 109.909  1.00  0.00           O  
ATOM   2499  C3'   G 0  79     -31.201 166.238 109.559  1.00  0.00           C  
ATOM   2500  O3'   G 0  79     -32.230 165.976 108.614  1.00  0.00           O  
ATOM   2501  C2'   G 0  79     -29.943 165.423 109.277  1.00  0.00           C  
ATOM   2502  O2'   G 0  79     -29.723 165.159 107.908  1.00  0.00           O  
ATOM   2503  C1'   G 0  79     -28.842 166.348 109.812  1.00  0.00           C  
ATOM   2504  N9    G 0  79     -28.298 165.951 111.110  1.00  0.00           N  
ATOM   2505  C8    G 0  79     -28.569 166.483 112.349  1.00  0.00           C  
ATOM   2506  N7    G 0  79     -27.937 165.872 113.315  1.00  0.00           N  
ATOM   2507  C5    G 0  79     -27.208 164.885 112.676  1.00  0.00           C  
ATOM   2508  C6    G 0  79     -26.356 163.909 113.196  1.00  0.00           C  
ATOM   2509  O6    G 0  79     -26.072 163.689 114.365  1.00  0.00           O  
ATOM   2510  N1    G 0  79     -25.804 163.124 112.194  1.00  0.00           N  
ATOM   2511  C2    G 0  79     -26.048 163.265 110.850  1.00  0.00           C  
ATOM   2512  N2    G 0  79     -25.393 162.431 110.009  1.00  0.00           N  
ATOM   2513  N3    G 0  79     -26.866 164.163 110.357  1.00  0.00           N  
ATOM   2514  C4    G 0  79     -27.406 164.934 111.317  1.00  0.00           C  
ATOM   2515  H5'   G 0  79     -31.070 169.601 109.978  1.00  0.00           H  
ATOM   2516 H5''   G 0  79     -32.435 168.748 109.703  1.00  0.00           H  
ATOM   2517  H4'   G 0  79     -30.683 167.880 108.401  1.00  0.00           H  
ATOM   2518  H3'   G 0  79     -31.525 166.086 110.493  1.00  0.00           H  
ATOM   2519  H2'   G 0  79     -29.960 164.569 109.796  1.00  0.00           H  
ATOM   2520 HO2'   G 0  79     -28.885 164.624 107.802  1.00  0.00           H  
ATOM   2521  H1'   G 0  79     -28.094 166.361 109.149  1.00  0.00           H  
ATOM   2522  H8    G 0  79     -29.185 167.257 112.495  1.00  0.00           H  
ATOM   2523  H1    G 0  79     -25.177 162.396 112.473  1.00  0.00           H  
ATOM   2524  H21   G 0  79     -24.761 161.747 110.374  1.00  0.00           H  
ATOM   2525  H22   G 0  79     -25.541 162.499 109.022  1.00  0.00           H  
ATOM   2526  P     A 0  80     -33.400 164.932 108.969  1.00  0.00           P  
ATOM   2527  OP1   A 0  80     -34.495 165.125 107.972  1.00  0.00           O  
ATOM   2528  OP2   A 0  80     -33.700 165.024 110.431  1.00  0.00           O  
ATOM   2529  O5'   A 0  80     -32.731 163.518 108.688  1.00  0.00           O  
ATOM   2530  C5'   A 0  80     -32.287 163.181 107.386  1.00  0.00           C  
ATOM   2531  C4'   A 0  80     -31.326 162.026 107.450  1.00  0.00           C  
ATOM   2532  O4'   A 0  80     -30.092 162.431 108.097  1.00  0.00           O  
ATOM   2533  C3'   A 0  80     -31.798 160.850 108.279  1.00  0.00           C  
ATOM   2534  O3'   A 0  80     -32.716 160.064 107.524  1.00  0.00           O  
ATOM   2535  C2'   A 0  80     -30.484 160.138 108.577  1.00  0.00           C  
ATOM   2536  O2'   A 0  80     -30.018 159.364 107.496  1.00  0.00           O  
ATOM   2537  C1'   A 0  80     -29.528 161.317 108.774  1.00  0.00           C  
ATOM   2538  N9    A 0  80     -29.329 161.665 110.183  1.00  0.00           N  
ATOM   2539  C8    A 0  80     -29.953 162.658 110.900  1.00  0.00           C  
ATOM   2540  N7    A 0  80     -29.597 162.707 112.162  1.00  0.00           N  
ATOM   2541  C5    A 0  80     -28.674 161.681 112.287  1.00  0.00           C  
ATOM   2542  C6    A 0  80     -27.948 161.212 113.379  1.00  0.00           C  
ATOM   2543  N6    A 0  80     -28.032 161.747 114.589  1.00  0.00           N  
ATOM   2544  N1    A 0  80     -27.121 160.168 113.186  1.00  0.00           N  
ATOM   2545  C2    A 0  80     -27.027 159.649 111.954  1.00  0.00           C  
ATOM   2546  N3    A 0  80     -27.656 160.008 110.836  1.00  0.00           N  
ATOM   2547  C4    A 0  80     -28.484 161.039 111.075  1.00  0.00           C  
ATOM   2548  H5'   A 0  80     -31.828 163.971 106.978  1.00  0.00           H  
ATOM   2549 H5''   A 0  80     -33.074 162.926 106.824  1.00  0.00           H  
ATOM   2550  H4'   A 0  80     -31.124 161.714 106.522  1.00  0.00           H  
ATOM   2551  H3'   A 0  80     -32.224 161.168 109.126  1.00  0.00           H  
ATOM   2552  H2'   A 0  80     -30.553 159.588 109.409  1.00  0.00           H  
ATOM   2553 HO2'   A 0  80     -29.157 158.923 107.749  1.00  0.00           H  
ATOM   2554  H1'   A 0  80     -28.644 161.095 108.362  1.00  0.00           H  
ATOM   2555  H8    A 0  80     -30.618 163.286 110.496  1.00  0.00           H  
ATOM   2556  H61   A 0  80     -27.489 161.372 115.340  1.00  0.00           H  
ATOM   2557  H62   A 0  80     -28.639 162.525 114.751  1.00  0.00           H  
ATOM   2558  H2    A 0  80     -26.393 158.881 111.860  1.00  0.00           H  
ATOM   2559  P     C 0  81     -33.737 159.071 108.282  1.00  0.00           P  
ATOM   2560  OP1   C 0  81     -34.608 158.429 107.263  1.00  0.00           O  
ATOM   2561  OP2   C 0  81     -34.363 159.807 109.412  1.00  0.00           O  
ATOM   2562  O5'   C 0  81     -32.777 157.944 108.871  1.00  0.00           O  
ATOM   2563  C5'   C 0  81     -31.888 157.221 108.019  1.00  0.00           C  
ATOM   2564  C4'   C 0  81     -30.857 156.493 108.841  1.00  0.00           C  
ATOM   2565  O4'   C 0  81     -30.013 157.456 109.525  1.00  0.00           O  
ATOM   2566  C3'   C 0  81     -31.437 155.654 109.962  1.00  0.00           C  
ATOM   2567  O3'   C 0  81     -31.878 154.393 109.473  1.00  0.00           O  
ATOM   2568  C2'   C 0  81     -30.265 155.568 110.933  1.00  0.00           C  
ATOM   2569  O2'   C 0  81     -29.273 154.632 110.557  1.00  0.00           O  
ATOM   2570  C1'   C 0  81     -29.698 156.984 110.830  1.00  0.00           C  
ATOM   2571  N1    C 0  81     -30.283 157.914 111.823  1.00  0.00           N  
ATOM   2572  C2    C 0  81     -29.651 158.079 113.079  1.00  0.00           C  
ATOM   2573  O2    C 0  81     -28.609 157.447 113.328  1.00  0.00           O  
ATOM   2574  N3    C 0  81     -30.199 158.927 113.984  1.00  0.00           N  
ATOM   2575  C4    C 0  81     -31.322 159.591 113.686  1.00  0.00           C  
ATOM   2576  N4    C 0  81     -31.832 160.417 114.606  1.00  0.00           N  
ATOM   2577  C5    C 0  81     -31.976 159.442 112.428  1.00  0.00           C  
ATOM   2578  C6    C 0  81     -31.429 158.605 111.536  1.00  0.00           C  
ATOM   2579  H5'   C 0  81     -31.428 157.860 107.403  1.00  0.00           H  
ATOM   2580 H5''   C 0  81     -32.411 156.558 107.482  1.00  0.00           H  
ATOM   2581  H4'   C 0  81     -30.297 155.918 108.245  1.00  0.00           H  
ATOM   2582  H3'   C 0  81     -32.200 156.139 110.391  1.00  0.00           H  
ATOM   2583  H2'   C 0  81     -30.589 155.385 111.861  1.00  0.00           H  
ATOM   2584 HO2'   C 0  81     -28.540 154.631 111.238  1.00  0.00           H  
ATOM   2585  H1'   C 0  81     -28.705 156.955 110.944  1.00  0.00           H  
ATOM   2586  H41   C 0  81     -32.670 160.926 114.411  1.00  0.00           H  
ATOM   2587  H42   C 0  81     -31.375 160.525 115.489  1.00  0.00           H  
ATOM   2588  H5    C 0  81     -32.814 159.945 112.218  1.00  0.00           H  
ATOM   2589  H6    C 0  81     -31.866 158.483 110.645  1.00  0.00           H  
ATOM   2590  P     G 0  82     -33.162 153.686 110.135  1.00  0.00           P  
ATOM   2591  OP1   G 0  82     -33.359 152.427 109.372  1.00  0.00           O  
ATOM   2592  OP2   G 0  82     -34.266 154.676 110.207  1.00  0.00           O  
ATOM   2593  O5'   G 0  82     -32.672 153.316 111.613  1.00  0.00           O  
ATOM   2594  C5'   G 0  82     -31.448 152.587 111.831  1.00  0.00           C  
ATOM   2595  C4'   G 0  82     -30.942 152.803 113.243  1.00  0.00           C  
ATOM   2596  O4'   G 0  82     -30.777 154.233 113.463  1.00  0.00           O  
ATOM   2597  C3'   G 0  82     -31.895 152.356 114.344  1.00  0.00           C  
ATOM   2598  O3'   G 0  82     -31.758 150.965 114.650  1.00  0.00           O  
ATOM   2599  C2'   G 0  82     -31.531 153.284 115.503  1.00  0.00           C  
ATOM   2600  O2'   G 0  82     -30.389 152.895 116.240  1.00  0.00           O  
ATOM   2601  C1'   G 0  82     -31.244 154.588 114.758  1.00  0.00           C  
ATOM   2602  N9    G 0  82     -32.409 155.471 114.615  1.00  0.00           N  
ATOM   2603  C8    G 0  82     -33.503 155.298 113.793  1.00  0.00           C  
ATOM   2604  N7    G 0  82     -34.369 156.271 113.882  1.00  0.00           N  
ATOM   2605  C5    G 0  82     -33.817 157.142 114.814  1.00  0.00           C  
ATOM   2606  C6    G 0  82     -34.291 158.386 115.309  1.00  0.00           C  
ATOM   2607  O6    G 0  82     -35.307 158.998 115.001  1.00  0.00           O  
ATOM   2608  N1    G 0  82     -33.434 158.922 116.255  1.00  0.00           N  
ATOM   2609  C2    G 0  82     -32.264 158.352 116.669  1.00  0.00           C  
ATOM   2610  N2    G 0  82     -31.583 159.023 117.609  1.00  0.00           N  
ATOM   2611  N3    G 0  82     -31.794 157.208 116.204  1.00  0.00           N  
ATOM   2612  C4    G 0  82     -32.617 156.659 115.286  1.00  0.00           C  
ATOM   2613  H5'   G 0  82     -30.757 152.904 111.182  1.00  0.00           H  
ATOM   2614 H5''   G 0  82     -31.617 151.612 111.688  1.00  0.00           H  
ATOM   2615  H4'   G 0  82     -30.061 152.343 113.356  1.00  0.00           H  
ATOM   2616  H3'   G 0  82     -32.836 152.539 114.059  1.00  0.00           H  
ATOM   2617  H2'   G 0  82     -32.315 153.399 116.114  1.00  0.00           H  
ATOM   2618 HO2'   G 0  82     -30.225 153.554 116.974  1.00  0.00           H  
ATOM   2619  H1'   G 0  82     -30.520 155.083 115.239  1.00  0.00           H  
ATOM   2620  H8    G 0  82     -33.621 154.508 113.191  1.00  0.00           H  
ATOM   2621  H1    G 0  82     -33.692 159.796 116.668  1.00  0.00           H  
ATOM   2622  H21   G 0  82     -31.940 159.887 117.964  1.00  0.00           H  
ATOM   2623  H22   G 0  82     -30.718 158.659 117.955  1.00  0.00           H  
ATOM   2624  P     A 0  83     -33.058 150.115 115.104  1.00  0.00           P  
ATOM   2625  OP1   A 0  83     -32.609 148.745 115.480  1.00  0.00           O  
ATOM   2626  OP2   A 0  83     -34.125 150.284 114.072  1.00  0.00           O  
ATOM   2627  O5'   A 0  83     -33.561 150.842 116.429  1.00  0.00           O  
ATOM   2628  C5'   A 0  83     -32.743 150.922 117.592  1.00  0.00           C  
ATOM   2629  C4'   A 0  83     -33.604 151.215 118.789  1.00  0.00           C  
ATOM   2630  O4'   A 0  83     -34.260 152.494 118.585  1.00  0.00           O  
ATOM   2631  C3'   A 0  83     -34.743 150.228 118.964  1.00  0.00           C  
ATOM   2632  O3'   A 0  83     -34.309 149.084 119.692  1.00  0.00           O  
ATOM   2633  C2'   A 0  83     -35.789 151.053 119.708  1.00  0.00           C  
ATOM   2634  O2'   A 0  83     -35.562 151.130 121.103  1.00  0.00           O  
ATOM   2635  C1'   A 0  83     -35.594 152.433 119.072  1.00  0.00           C  
ATOM   2636  N9    A 0  83     -36.516 152.736 117.968  1.00  0.00           N  
ATOM   2637  C8    A 0  83     -36.406 152.386 116.634  1.00  0.00           C  
ATOM   2638  N7    A 0  83     -37.400 152.813 115.889  1.00  0.00           N  
ATOM   2639  C5    A 0  83     -38.223 153.487 116.786  1.00  0.00           C  
ATOM   2640  C6    A 0  83     -39.445 154.168 116.622  1.00  0.00           C  
ATOM   2641  N6    A 0  83     -40.083 154.279 115.453  1.00  0.00           N  
ATOM   2642  N1    A 0  83     -39.999 154.735 117.718  1.00  0.00           N  
ATOM   2643  C2    A 0  83     -39.366 154.617 118.895  1.00  0.00           C  
ATOM   2644  N3    A 0  83     -38.221 154.000 119.178  1.00  0.00           N  
ATOM   2645  C4    A 0  83     -37.692 153.449 118.069  1.00  0.00           C  
ATOM   2646  H5'   A 0  83     -32.071 151.653 117.477  1.00  0.00           H  
ATOM   2647 H5''   A 0  83     -32.269 150.052 117.727  1.00  0.00           H  
ATOM   2648  H4'   A 0  83     -33.044 151.244 119.617  1.00  0.00           H  
ATOM   2649  H3'   A 0  83     -35.097 149.951 118.071  1.00  0.00           H  
ATOM   2650  H2'   A 0  83     -36.708 150.707 119.520  1.00  0.00           H  
ATOM   2651 HO2'   A 0  83     -36.280 151.682 121.528  1.00  0.00           H  
ATOM   2652  H1'   A 0  83     -35.706 153.129 119.781  1.00  0.00           H  
ATOM   2653  H8    A 0  83     -35.640 151.856 116.270  1.00  0.00           H  
ATOM   2654  H61   A 0  83     -40.949 154.776 115.401  1.00  0.00           H  
ATOM   2655  H62   A 0  83     -39.694 153.865 114.630  1.00  0.00           H  
ATOM   2656  H2    A 0  83     -39.819 155.055 119.671  1.00  0.00           H  
ATOM   2657  P     G 0  84     -33.999 147.713 118.911  1.00  0.00           P  
ATOM   2658  OP1   G 0  84     -34.898 147.643 117.737  1.00  0.00           O  
ATOM   2659  OP2   G 0  84     -33.989 146.594 119.893  1.00  0.00           O  
ATOM   2660  O5'   G 0  84     -32.531 147.927 118.341  1.00  0.00           O  
ATOM   2661  C5'   G 0  84     -31.385 147.576 119.111  1.00  0.00           C  
ATOM   2662  C4'   G 0  84     -30.588 148.815 119.446  1.00  0.00           C  
ATOM   2663  O4'   G 0  84     -31.452 149.733 120.174  1.00  0.00           O  
ATOM   2664  C3'   G 0  84     -29.393 148.607 120.370  1.00  0.00           C  
ATOM   2665  O3'   G 0  84     -28.220 148.183 119.665  1.00  0.00           O  
ATOM   2666  C2'   G 0  84     -29.235 149.984 121.005  1.00  0.00           C  
ATOM   2667  O2'   G 0  84     -28.555 150.897 120.165  1.00  0.00           O  
ATOM   2668  C1'   G 0  84     -30.699 150.411 121.170  1.00  0.00           C  
ATOM   2669  N9    G 0  84     -31.293 150.137 122.482  1.00  0.00           N  
ATOM   2670  C8    G 0  84     -32.079 149.067 122.830  1.00  0.00           C  
ATOM   2671  N7    G 0  84     -32.493 149.115 124.066  1.00  0.00           N  
ATOM   2672  C5    G 0  84     -31.944 150.283 124.568  1.00  0.00           C  
ATOM   2673  C6    G 0  84     -32.053 150.870 125.853  1.00  0.00           C  
ATOM   2674  O6    G 0  84     -32.675 150.460 126.837  1.00  0.00           O  
ATOM   2675  N1    G 0  84     -31.338 152.056 125.937  1.00  0.00           N  
ATOM   2676  C2    G 0  84     -30.605 152.605 124.922  1.00  0.00           C  
ATOM   2677  N2    G 0  84     -29.972 153.754 125.204  1.00  0.00           N  
ATOM   2678  N3    G 0  84     -30.496 152.070 123.719  1.00  0.00           N  
ATOM   2679  C4    G 0  84     -31.190 150.920 123.612  1.00  0.00           C  
ATOM   2680  H5'   G 0  84     -30.813 146.946 118.585  1.00  0.00           H  
ATOM   2681 H5''   G 0  84     -31.678 147.132 119.958  1.00  0.00           H  
ATOM   2682  H4'   G 0  84     -30.281 149.250 118.600  1.00  0.00           H  
ATOM   2683  H3'   G 0  84     -29.624 147.936 121.074  1.00  0.00           H  
ATOM   2684  H2'   G 0  84     -28.783 149.915 121.894  1.00  0.00           H  
ATOM   2685 HO2'   G 0  84     -28.478 151.781 120.626  1.00  0.00           H  
ATOM   2686  H1'   G 0  84     -30.761 151.394 120.996  1.00  0.00           H  
ATOM   2687  H8    G 0  84     -32.311 148.326 122.200  1.00  0.00           H  
ATOM   2688  H1    G 0  84     -31.361 152.547 126.808  1.00  0.00           H  
ATOM   2689  H21   G 0  84     -30.053 154.159 126.115  1.00  0.00           H  
ATOM   2690  H22   G 0  84     -29.419 154.205 124.503  1.00  0.00           H  
ATOM   2691  P     C 0  85     -26.983 147.536 120.479  1.00  0.00           P  
ATOM   2692  OP1   C 0  85     -25.957 147.066 119.508  1.00  0.00           O  
ATOM   2693  OP2   C 0  85     -27.524 146.592 121.492  1.00  0.00           O  
ATOM   2694  O5'   C 0  85     -26.363 148.769 121.267  1.00  0.00           O  
ATOM   2695  C5'   C 0  85     -25.828 149.892 120.576  1.00  0.00           C  
ATOM   2696  C4'   C 0  85     -25.500 150.984 121.557  1.00  0.00           C  
ATOM   2697  O4'   C 0  85     -26.712 151.312 122.285  1.00  0.00           O  
ATOM   2698  C3'   C 0  85     -24.512 150.575 122.640  1.00  0.00           C  
ATOM   2699  O3'   C 0  85     -23.151 150.679 122.203  1.00  0.00           O  
ATOM   2700  C2'   C 0  85     -24.880 151.510 123.794  1.00  0.00           C  
ATOM   2701  O2'   C 0  85     -24.333 152.815 123.762  1.00  0.00           O  
ATOM   2702  C1'   C 0  85     -26.397 151.584 123.643  1.00  0.00           C  
ATOM   2703  N1    C 0  85     -27.076 150.607 124.518  1.00  0.00           N  
ATOM   2704  C2    C 0  85     -27.437 151.019 125.804  1.00  0.00           C  
ATOM   2705  O2    C 0  85     -27.178 152.179 126.159  1.00  0.00           O  
ATOM   2706  N3    C 0  85     -28.056 150.152 126.632  1.00  0.00           N  
ATOM   2707  C4    C 0  85     -28.324 148.914 126.219  1.00  0.00           C  
ATOM   2708  N4    C 0  85     -28.961 148.104 127.074  1.00  0.00           N  
ATOM   2709  C5    C 0  85     -27.959 148.456 124.915  1.00  0.00           C  
ATOM   2710  C6    C 0  85     -27.345 149.329 124.105  1.00  0.00           C  
ATOM   2711  H5'   C 0  85     -26.501 150.228 119.917  1.00  0.00           H  
ATOM   2712 H5''   C 0  85     -24.996 149.619 120.093  1.00  0.00           H  
ATOM   2713  H4'   C 0  85     -25.162 151.791 121.072  1.00  0.00           H  
ATOM   2714  H3'   C 0  85     -24.697 149.631 122.912  1.00  0.00           H  
ATOM   2715  H2'   C 0  85     -24.652 151.073 124.664  1.00  0.00           H  
ATOM   2716 HO2'   C 0  85     -24.644 153.326 124.563  1.00  0.00           H  
ATOM   2717  H1'   C 0  85     -26.707 152.506 123.875  1.00  0.00           H  
ATOM   2718  H41   C 0  85     -29.182 147.167 126.805  1.00  0.00           H  
ATOM   2719  H42   C 0  85     -29.216 148.436 127.982  1.00  0.00           H  
ATOM   2720  H5    C 0  85     -28.154 147.521 124.619  1.00  0.00           H  
ATOM   2721  H6    C 0  85     -27.079 149.043 123.184  1.00  0.00           H  
ATOM   2722  P     U 0  86     -22.025 149.699 122.821  1.00  0.00           P  
ATOM   2723  OP1   U 0  86     -20.724 150.153 122.276  1.00  0.00           O  
ATOM   2724  OP2   U 0  86     -22.442 148.286 122.630  1.00  0.00           O  
ATOM   2725  O5'   U 0  86     -22.058 150.004 124.387  1.00  0.00           O  
ATOM   2726  C5'   U 0  86     -21.714 151.295 124.891  1.00  0.00           C  
ATOM   2727  C4'   U 0  86     -22.013 151.397 126.378  1.00  0.00           C  
ATOM   2728  O4'   U 0  86     -23.438 151.237 126.608  1.00  0.00           O  
ATOM   2729  C3'   U 0  86     -21.376 150.360 127.292  1.00  0.00           C  
ATOM   2730  O3'   U 0  86     -20.044 150.710 127.652  1.00  0.00           O  
ATOM   2731  C2'   U 0  86     -22.283 150.417 128.510  1.00  0.00           C  
ATOM   2732  O2'   U 0  86     -22.010 151.553 129.290  1.00  0.00           O  
ATOM   2733  C1'   U 0  86     -23.649 150.609 127.862  1.00  0.00           C  
ATOM   2734  N1    U 0  86     -24.370 149.344 127.653  1.00  0.00           N  
ATOM   2735  C2    U 0  86     -25.022 148.805 128.740  1.00  0.00           C  
ATOM   2736  O2    U 0  86     -25.023 149.338 129.828  1.00  0.00           O  
ATOM   2737  N3    U 0  86     -25.679 147.620 128.502  1.00  0.00           N  
ATOM   2738  C4    U 0  86     -25.756 146.934 127.302  1.00  0.00           C  
ATOM   2739  O4    U 0  86     -26.366 145.861 127.250  1.00  0.00           O  
ATOM   2740  C5    U 0  86     -25.060 147.562 126.215  1.00  0.00           C  
ATOM   2741  C6    U 0  86     -24.403 148.715 126.424  1.00  0.00           C  
ATOM   2742  H5'   U 0  86     -22.244 151.988 124.403  1.00  0.00           H  
ATOM   2743 H5''   U 0  86     -20.738 151.455 124.742  1.00  0.00           H  
ATOM   2744  H4'   U 0  86     -21.742 152.306 126.694  1.00  0.00           H  
ATOM   2745  H3'   U 0  86     -21.403 149.453 126.872  1.00  0.00           H  
ATOM   2746  H2'   U 0  86     -22.240 149.575 129.048  1.00  0.00           H  
ATOM   2747 HO2'   U 0  86     -22.619 151.567 130.083  1.00  0.00           H  
ATOM   2748  H1'   U 0  86     -24.203 151.209 128.439  1.00  0.00           H  
ATOM   2749  H3    U 0  86     -26.153 147.209 129.281  1.00  0.00           H  
ATOM   2750  H5    U 0  86     -25.064 147.143 125.307  1.00  0.00           H  
ATOM   2751  H6    U 0  86     -23.917 149.135 125.658  1.00  0.00           H  
ATOM   2752  P     G 0  87     -18.940 149.553 127.794  1.00  0.00           P  
ATOM   2753  OP1   G 0  87     -19.615 148.353 128.361  1.00  0.00           O  
ATOM   2754  OP2   G 0  87     -17.799 150.152 128.525  1.00  0.00           O  
ATOM   2755  O5'   G 0  87     -18.521 149.234 126.278  1.00  0.00           O  
ATOM   2756  C5'   G 0  87     -17.798 148.037 125.929  1.00  0.00           C  
ATOM   2757  C4'   G 0  87     -17.057 148.207 124.604  1.00  0.00           C  
ATOM   2758  O4'   G 0  87     -16.285 149.446 124.637  1.00  0.00           O  
ATOM   2759  C3'   G 0  87     -16.028 147.117 124.300  1.00  0.00           C  
ATOM   2760  O3'   G 0  87     -16.578 145.974 123.635  1.00  0.00           O  
ATOM   2761  C2'   G 0  87     -15.033 147.861 123.422  1.00  0.00           C  
ATOM   2762  O2'   G 0  87     -15.527 148.039 122.116  1.00  0.00           O  
ATOM   2763  C1'   G 0  87     -14.982 149.224 124.112  1.00  0.00           C  
ATOM   2764  N9    G 0  87     -13.998 149.314 125.203  1.00  0.00           N  
ATOM   2765  C8    G 0  87     -14.230 149.156 126.556  1.00  0.00           C  
ATOM   2766  N7    G 0  87     -13.154 149.294 127.285  1.00  0.00           N  
ATOM   2767  C5    G 0  87     -12.143 149.560 126.369  1.00  0.00           C  
ATOM   2768  C6    G 0  87     -10.751 149.806 126.573  1.00  0.00           C  
ATOM   2769  O6    G 0  87     -10.122 149.852 127.632  1.00  0.00           O  
ATOM   2770  N1    G 0  87     -10.086 150.021 125.374  1.00  0.00           N  
ATOM   2771  C2    G 0  87     -10.670 150.013 124.136  1.00  0.00           C  
ATOM   2772  N2    G 0  87      -9.846 150.251 123.105  1.00  0.00           N  
ATOM   2773  N3    G 0  87     -11.964 149.792 123.924  1.00  0.00           N  
ATOM   2774  C4    G 0  87     -12.638 149.573 125.078  1.00  0.00           C  
ATOM   2775  H5'   G 0  87     -18.444 147.278 125.847  1.00  0.00           H  
ATOM   2776 H5''   G 0  87     -17.135 147.834 126.650  1.00  0.00           H  
ATOM   2777  H4'   G 0  87     -17.721 148.252 123.858  1.00  0.00           H  
ATOM   2778  H3'   G 0  87     -15.581 146.831 125.147  1.00  0.00           H  
ATOM   2779  H2'   G 0  87     -14.138 147.415 123.420  1.00  0.00           H  
ATOM   2780 HO2'   G 0  87     -14.850 148.530 121.568  1.00  0.00           H  
ATOM   2781  H1'   G 0  87     -14.780 149.928 123.431  1.00  0.00           H  
ATOM   2782  H8    G 0  87     -15.132 148.956 126.939  1.00  0.00           H  
ATOM   2783  H1    G 0  87      -9.102 150.196 125.418  1.00  0.00           H  
ATOM   2784  H21   G 0  87      -8.874 150.419 123.270  1.00  0.00           H  
ATOM   2785  H22   G 0  87     -10.203 150.260 122.171  1.00  0.00           H  
ATOM   2786  P     G 0  88     -15.992 144.492 123.944  1.00  0.00           P  
ATOM   2787  OP1   G 0  88     -16.868 143.526 123.241  1.00  0.00           O  
ATOM   2788  OP2   G 0  88     -15.756 144.324 125.399  1.00  0.00           O  
ATOM   2789  O5'   G 0  88     -14.573 144.446 123.220  1.00  0.00           O  
ATOM   2790  C5'   G 0  88     -14.487 144.322 121.808  1.00  0.00           C  
ATOM   2791  C4'   G 0  88     -13.073 144.546 121.350  1.00  0.00           C  
ATOM   2792  O4'   G 0  88     -12.603 145.810 121.897  1.00  0.00           O  
ATOM   2793  C3'   G 0  88     -12.050 143.545 121.856  1.00  0.00           C  
ATOM   2794  O3'   G 0  88     -12.039 142.341 121.098  1.00  0.00           O  
ATOM   2795  C2'   G 0  88     -10.755 144.335 121.717  1.00  0.00           C  
ATOM   2796  O2'   G 0  88     -10.270 144.400 120.378  1.00  0.00           O  
ATOM   2797  C1'   G 0  88     -11.214 145.714 122.208  1.00  0.00           C  
ATOM   2798  N9    G 0  88     -11.039 145.921 123.652  1.00  0.00           N  
ATOM   2799  C8    G 0  88     -12.014 145.865 124.617  1.00  0.00           C  
ATOM   2800  N7    G 0  88     -11.557 146.083 125.820  1.00  0.00           N  
ATOM   2801  C5    G 0  88     -10.199 146.300 125.644  1.00  0.00           C  
ATOM   2802  C6    G 0  88      -9.182 146.582 126.593  1.00  0.00           C  
ATOM   2803  O6    G 0  88      -9.275 146.686 127.817  1.00  0.00           O  
ATOM   2804  N1    G 0  88      -7.947 146.739 125.988  1.00  0.00           N  
ATOM   2805  C2    G 0  88      -7.708 146.625 124.646  1.00  0.00           C  
ATOM   2806  N2    G 0  88      -6.433 146.805 124.259  1.00  0.00           N  
ATOM   2807  N3    G 0  88      -8.641 146.355 123.750  1.00  0.00           N  
ATOM   2808  C4    G 0  88      -9.858 146.207 124.315  1.00  0.00           C  
ATOM   2809  H5'   G 0  88     -15.084 145.001 121.380  1.00  0.00           H  
ATOM   2810 H5''   G 0  88     -14.779 143.404 121.539  1.00  0.00           H  
ATOM   2811  H4'   G 0  88     -13.044 144.580 120.351  1.00  0.00           H  
ATOM   2812  H3'   G 0  88     -12.222 143.340 122.819  1.00  0.00           H  
ATOM   2813  H2'   G 0  88     -10.053 143.964 122.325  1.00  0.00           H  
ATOM   2814 HO2'   G 0  88      -9.422 144.930 120.356  1.00  0.00           H  
ATOM   2815  H1'   G 0  88     -10.715 146.424 121.711  1.00  0.00           H  
ATOM   2816  H8    G 0  88     -12.976 145.676 124.419  1.00  0.00           H  
ATOM   2817  H1    G 0  88      -7.169 146.952 126.578  1.00  0.00           H  
ATOM   2818  H21   G 0  88      -5.728 147.008 124.939  1.00  0.00           H  
ATOM   2819  H22   G 0  88      -6.190 146.735 123.292  1.00  0.00           H  
ATOM   2820  P     A 0  89     -11.560 140.965 121.792  1.00  0.00           P  
ATOM   2821  OP1   A 0  89     -10.257 141.210 122.476  1.00  0.00           O  
ATOM   2822  OP2   A 0  89     -11.656 139.885 120.776  1.00  0.00           O  
ATOM   2823  O5'   A 0  89     -12.667 140.670 122.905  1.00  0.00           O  
ATOM   2824  C5'   A 0  89     -12.756 141.459 124.089  1.00  0.00           C  
ATOM   2825  C4'   A 0  89     -12.539 140.598 125.313  1.00  0.00           C  
ATOM   2826  O4'   A 0  89     -11.223 139.978 125.253  1.00  0.00           O  
ATOM   2827  C3'   A 0  89     -12.545 141.356 126.633  1.00  0.00           C  
ATOM   2828  O3'   A 0  89     -13.887 141.538 127.091  1.00  0.00           O  
ATOM   2829  C2'   A 0  89     -11.718 140.443 127.537  1.00  0.00           C  
ATOM   2830  O2'   A 0  89     -12.440 139.359 128.091  1.00  0.00           O  
ATOM   2831  C1'   A 0  89     -10.665 139.917 126.557  1.00  0.00           C  
ATOM   2832  N9    A 0  89      -9.436 140.711 126.572  1.00  0.00           N  
ATOM   2833  C8    A 0  89      -9.120 141.789 125.781  1.00  0.00           C  
ATOM   2834  N7    A 0  89      -7.939 142.300 126.031  1.00  0.00           N  
ATOM   2835  C5    A 0  89      -7.441 141.506 127.054  1.00  0.00           C  
ATOM   2836  C6    A 0  89      -6.227 141.528 127.759  1.00  0.00           C  
ATOM   2837  N6    A 0  89      -5.258 142.416 127.530  1.00  0.00           N  
ATOM   2838  N1    A 0  89      -6.039 140.595 128.719  1.00  0.00           N  
ATOM   2839  C2    A 0  89      -7.014 139.706 128.945  1.00  0.00           C  
ATOM   2840  N3    A 0  89      -8.199 139.583 128.349  1.00  0.00           N  
ATOM   2841  C4    A 0  89      -8.353 140.524 127.400  1.00  0.00           C  
ATOM   2842  H5'   A 0  89     -13.662 141.879 124.138  1.00  0.00           H  
ATOM   2843 H5''   A 0  89     -12.058 142.175 124.061  1.00  0.00           H  
ATOM   2844  H4'   A 0  89     -13.238 139.884 125.341  1.00  0.00           H  
ATOM   2845  H3'   A 0  89     -12.092 142.241 126.527  1.00  0.00           H  
ATOM   2846  H2'   A 0  89     -11.282 140.976 128.262  1.00  0.00           H  
ATOM   2847 HO2'   A 0  89     -11.832 138.813 128.667  1.00  0.00           H  
ATOM   2848  H1'   A 0  89     -10.449 138.967 126.781  1.00  0.00           H  
ATOM   2849  H8    A 0  89      -9.734 142.150 125.079  1.00  0.00           H  
ATOM   2850  H61   A 0  89      -4.413 142.383 128.064  1.00  0.00           H  
ATOM   2851  H62   A 0  89      -5.376 143.114 126.824  1.00  0.00           H  
ATOM   2852  H2    A 0  89      -6.826 139.038 129.665  1.00  0.00           H  
ATOM   2853  P     G 0  90     -14.253 142.764 128.077  1.00  0.00           P  
ATOM   2854  OP1   G 0  90     -13.926 144.051 127.403  1.00  0.00           O  
ATOM   2855  OP2   G 0  90     -13.667 142.465 129.414  1.00  0.00           O  
ATOM   2856  O5'   G 0  90     -15.840 142.672 128.201  1.00  0.00           O  
ATOM   2857  C5'   G 0  90     -16.474 141.475 128.659  1.00  0.00           C  
ATOM   2858  C4'   G 0  90     -17.453 140.974 127.620  1.00  0.00           C  
ATOM   2859  O4'   G 0  90     -16.749 140.718 126.373  1.00  0.00           O  
ATOM   2860  C3'   G 0  90     -18.141 139.654 127.940  1.00  0.00           C  
ATOM   2861  O3'   G 0  90     -19.272 139.854 128.787  1.00  0.00           O  
ATOM   2862  C2'   G 0  90     -18.537 139.152 126.551  1.00  0.00           C  
ATOM   2863  O2'   G 0  90     -19.735 139.711 126.038  1.00  0.00           O  
ATOM   2864  C1'   G 0  90     -17.343 139.612 125.707  1.00  0.00           C  
ATOM   2865  N9    G 0  90     -16.334 138.569 125.538  1.00  0.00           N  
ATOM   2866  C8    G 0  90     -15.204 138.369 126.298  1.00  0.00           C  
ATOM   2867  N7    G 0  90     -14.504 137.333 125.919  1.00  0.00           N  
ATOM   2868  C5    G 0  90     -15.210 136.818 124.839  1.00  0.00           C  
ATOM   2869  C6    G 0  90     -14.942 135.682 124.010  1.00  0.00           C  
ATOM   2870  O6    G 0  90     -13.993 134.873 124.074  1.00  0.00           O  
ATOM   2871  N1    G 0  90     -15.922 135.529 123.028  1.00  0.00           N  
ATOM   2872  C2    G 0  90     -17.017 136.351 122.863  1.00  0.00           C  
ATOM   2873  N2    G 0  90     -17.846 136.036 121.860  1.00  0.00           N  
ATOM   2874  N3    G 0  90     -17.277 137.401 123.626  1.00  0.00           N  
ATOM   2875  C4    G 0  90     -16.340 137.575 124.586  1.00  0.00           C  
ATOM   2876  H5'   G 0  90     -16.964 141.665 129.510  1.00  0.00           H  
ATOM   2877 H5''   G 0  90     -15.779 140.775 128.823  1.00  0.00           H  
ATOM   2878  H4'   G 0  90     -18.149 141.675 127.463  1.00  0.00           H  
ATOM   2879  H3'   G 0  90     -17.495 139.021 128.367  1.00  0.00           H  
ATOM   2880  H2'   G 0  90     -18.595 138.154 126.550  1.00  0.00           H  
ATOM   2881 HO2'   G 0  90     -19.919 139.331 125.132  1.00  0.00           H  
ATOM   2882  H1'   G 0  90     -17.668 139.905 124.808  1.00  0.00           H  
ATOM   2883  H8    G 0  90     -14.945 138.958 127.064  1.00  0.00           H  
ATOM   2884  H1    G 0  90     -15.822 134.762 122.394  1.00  0.00           H  
ATOM   2885  H21   G 0  90     -17.653 135.243 121.282  1.00  0.00           H  
ATOM   2886  H22   G 0  90     -18.658 136.594 121.689  1.00  0.00           H  
ATOM   2887  P     A 0  91     -19.761 138.673 129.767  1.00  0.00           P  
ATOM   2888  OP1   A 0  91     -19.775 137.423 128.965  1.00  0.00           O  
ATOM   2889  OP2   A 0  91     -21.004 139.108 130.464  1.00  0.00           O  
ATOM   2890  O5'   A 0  91     -18.593 138.556 130.844  1.00  0.00           O  
ATOM   2891  C5'   A 0  91     -18.437 137.367 131.617  1.00  0.00           C  
ATOM   2892  C4'   A 0  91     -18.347 137.696 133.093  1.00  0.00           C  
ATOM   2893  O4'   A 0  91     -17.173 138.517 133.333  1.00  0.00           O  
ATOM   2894  C3'   A 0  91     -19.493 138.507 133.685  1.00  0.00           C  
ATOM   2895  O3'   A 0  91     -20.617 137.680 133.993  1.00  0.00           O  
ATOM   2896  C2'   A 0  91     -18.842 139.123 134.923  1.00  0.00           C  
ATOM   2897  O2'   A 0  91     -18.788 138.244 136.033  1.00  0.00           O  
ATOM   2898  C1'   A 0  91     -17.427 139.413 134.407  1.00  0.00           C  
ATOM   2899  N9    A 0  91     -17.219 140.786 133.927  1.00  0.00           N  
ATOM   2900  C8    A 0  91     -17.482 141.313 132.677  1.00  0.00           C  
ATOM   2901  N7    A 0  91     -17.198 142.590 132.570  1.00  0.00           N  
ATOM   2902  C5    A 0  91     -16.714 142.933 133.828  1.00  0.00           C  
ATOM   2903  C6    A 0  91     -16.244 144.149 134.369  1.00  0.00           C  
ATOM   2904  N6    A 0  91     -16.204 145.298 133.692  1.00  0.00           N  
ATOM   2905  N1    A 0  91     -15.817 144.143 135.653  1.00  0.00           N  
ATOM   2906  C2    A 0  91     -15.873 142.995 136.343  1.00  0.00           C  
ATOM   2907  N3    A 0  91     -16.302 141.796 135.955  1.00  0.00           N  
ATOM   2908  C4    A 0  91     -16.713 141.830 134.671  1.00  0.00           C  
ATOM   2909  H5'   A 0  91     -17.600 136.899 131.333  1.00  0.00           H  
ATOM   2910 H5''   A 0  91     -19.223 136.769 131.461  1.00  0.00           H  
ATOM   2911  H4'   A 0  91     -18.255 136.844 133.608  1.00  0.00           H  
ATOM   2912  H3'   A 0  91     -19.765 139.228 133.048  1.00  0.00           H  
ATOM   2913  H2'   A 0  91     -19.304 139.974 135.174  1.00  0.00           H  
ATOM   2914 HO2'   A 0  91     -18.353 138.708 136.805  1.00  0.00           H  
ATOM   2915  H1'   A 0  91     -16.774 139.227 135.141  1.00  0.00           H  
ATOM   2916  H8    A 0  91     -17.854 140.771 131.923  1.00  0.00           H  
ATOM   2917  H61   A 0  91     -15.859 146.127 134.133  1.00  0.00           H  
ATOM   2918  H62   A 0  91     -16.519 145.331 132.743  1.00  0.00           H  
ATOM   2919  H2    A 0  91     -15.545 143.047 137.286  1.00  0.00           H  
ATOM   2920  P     U 0  92     -22.105 138.294 133.921  1.00  0.00           P  
ATOM   2921  OP1   U 0  92     -23.065 137.160 134.021  1.00  0.00           O  
ATOM   2922  OP2   U 0  92     -22.184 139.217 132.757  1.00  0.00           O  
ATOM   2923  O5'   U 0  92     -22.213 139.147 135.267  1.00  0.00           O  
ATOM   2924  C5'   U 0  92     -22.208 138.501 136.544  1.00  0.00           C  
ATOM   2925  C4'   U 0  92     -22.177 139.517 137.667  1.00  0.00           C  
ATOM   2926  O4'   U 0  92     -20.902 140.213 137.676  1.00  0.00           O  
ATOM   2927  C3'   U 0  92     -23.213 140.630 137.621  1.00  0.00           C  
ATOM   2928  O3'   U 0  92     -24.473 140.174 138.129  1.00  0.00           O  
ATOM   2929  C2'   U 0  92     -22.568 141.680 138.522  1.00  0.00           C  
ATOM   2930  O2'   U 0  92     -22.720 141.398 139.902  1.00  0.00           O  
ATOM   2931  C1'   U 0  92     -21.088 141.537 138.156  1.00  0.00           C  
ATOM   2932  N1    U 0  92     -20.630 142.487 137.127  1.00  0.00           N  
ATOM   2933  C2    U 0  92     -20.191 143.747 137.532  1.00  0.00           C  
ATOM   2934  O2    U 0  92     -20.189 144.117 138.688  1.00  0.00           O  
ATOM   2935  N3    U 0  92     -19.759 144.565 136.518  1.00  0.00           N  
ATOM   2936  C4    U 0  92     -19.728 144.273 135.172  1.00  0.00           C  
ATOM   2937  O4    U 0  92     -19.301 145.115 134.380  1.00  0.00           O  
ATOM   2938  C5    U 0  92     -20.207 142.968 134.833  1.00  0.00           C  
ATOM   2939  C6    U 0  92     -20.629 142.142 135.796  1.00  0.00           C  
ATOM   2940  H5'   U 0  92     -21.400 137.915 136.611  1.00  0.00           H  
ATOM   2941 H5''   U 0  92     -23.033 137.943 136.631  1.00  0.00           H  
ATOM   2942  H4'   U 0  92     -22.276 139.030 138.535  1.00  0.00           H  
ATOM   2943  H3'   U 0  92     -23.314 140.979 136.689  1.00  0.00           H  
ATOM   2944  H2'   U 0  92     -22.905 142.596 138.304  1.00  0.00           H  
ATOM   2945 HO2'   U 0  92     -22.279 142.117 140.440  1.00  0.00           H  
ATOM   2946  H1'   U 0  92     -20.537 141.663 138.981  1.00  0.00           H  
ATOM   2947  H3    U 0  92     -19.431 145.471 136.785  1.00  0.00           H  
ATOM   2948  H5    U 0  92     -20.226 142.674 133.877  1.00  0.00           H  
ATOM   2949  H6    U 0  92     -20.958 141.234 135.537  1.00  0.00           H  
ATOM   2950  P     A 0  93     -25.852 140.822 137.587  1.00  0.00           P  
ATOM   2951  OP1   A 0  93     -26.967 139.979 138.098  1.00  0.00           O  
ATOM   2952  OP2   A 0  93     -25.715 141.041 136.128  1.00  0.00           O  
ATOM   2953  O5'   A 0  93     -25.935 142.248 138.306  1.00  0.00           O  
ATOM   2954  C5'   A 0  93     -25.914 142.366 139.738  1.00  0.00           C  
ATOM   2955  C4'   A 0  93     -25.472 143.758 140.155  1.00  0.00           C  
ATOM   2956  O4'   A 0  93     -24.092 144.001 139.763  1.00  0.00           O  
ATOM   2957  C3'   A 0  93     -26.245 144.899 139.524  1.00  0.00           C  
ATOM   2958  O3'   A 0  93     -27.429 145.133 140.262  1.00  0.00           O  
ATOM   2959  C2'   A 0  93     -25.264 146.063 139.626  1.00  0.00           C  
ATOM   2960  O2'   A 0  93     -25.231 146.671 140.903  1.00  0.00           O  
ATOM   2961  C1'   A 0  93     -23.929 145.361 139.378  1.00  0.00           C  
ATOM   2962  N9    A 0  93     -23.516 145.407 137.975  1.00  0.00           N  
ATOM   2963  C8    A 0  93     -23.610 144.404 137.039  1.00  0.00           C  
ATOM   2964  N7    A 0  93     -23.170 144.744 135.853  1.00  0.00           N  
ATOM   2965  C5    A 0  93     -22.755 146.062 136.013  1.00  0.00           C  
ATOM   2966  C6    A 0  93     -22.198 147.007 135.111  1.00  0.00           C  
ATOM   2967  N6    A 0  93     -21.958 146.752 133.821  1.00  0.00           N  
ATOM   2968  N1    A 0  93     -21.901 148.235 135.590  1.00  0.00           N  
ATOM   2969  C2    A 0  93     -22.153 148.493 136.882  1.00  0.00           C  
ATOM   2970  N3    A 0  93     -22.675 147.697 137.823  1.00  0.00           N  
ATOM   2971  C4    A 0  93     -22.958 146.482 137.318  1.00  0.00           C  
ATOM   2972  H5'   A 0  93     -25.277 141.693 140.114  1.00  0.00           H  
ATOM   2973 H5''   A 0  93     -26.832 142.192 140.095  1.00  0.00           H  
ATOM   2974  H4'   A 0  93     -25.542 143.833 141.150  1.00  0.00           H  
ATOM   2975  H3'   A 0  93     -26.457 144.697 138.568  1.00  0.00           H  
ATOM   2976  H2'   A 0  93     -25.445 146.742 138.915  1.00  0.00           H  
ATOM   2977 HO2'   A 0  93     -24.570 147.422 140.898  1.00  0.00           H  
ATOM   2978  H1'   A 0  93     -23.222 145.783 139.945  1.00  0.00           H  
ATOM   2979  H8    A 0  93     -23.980 143.498 137.245  1.00  0.00           H  
ATOM   2980  H61   A 0  93     -21.564 147.461 133.236  1.00  0.00           H  
ATOM   2981  H62   A 0  93     -22.173 145.852 133.441  1.00  0.00           H  
ATOM   2982  H2    A 0  93     -21.916 149.415 137.187  1.00  0.00           H  
ATOM   2983  P     C 0  94     -28.655 145.893 139.569  1.00  0.00           P  
ATOM   2984  OP1   C 0  94     -29.759 145.874 140.561  1.00  0.00           O  
ATOM   2985  OP2   C 0  94     -28.868 145.321 138.219  1.00  0.00           O  
ATOM   2986  O5'   C 0  94     -28.143 147.391 139.404  1.00  0.00           O  
ATOM   2987  C5'   C 0  94     -27.910 148.211 140.544  1.00  0.00           C  
ATOM   2988  C4'   C 0  94     -27.278 149.508 140.120  1.00  0.00           C  
ATOM   2989  O4'   C 0  94     -26.054 149.206 139.409  1.00  0.00           O  
ATOM   2990  C3'   C 0  94     -28.095 150.328 139.140  1.00  0.00           C  
ATOM   2991  O3'   C 0  94     -29.010 151.149 139.855  1.00  0.00           O  
ATOM   2992  C2'   C 0  94     -27.026 151.134 138.409  1.00  0.00           C  
ATOM   2993  O2'   C 0  94     -26.623 152.306 139.090  1.00  0.00           O  
ATOM   2994  C1'   C 0  94     -25.869 150.132 138.355  1.00  0.00           C  
ATOM   2995  N1    C 0  94     -25.795 149.381 137.092  1.00  0.00           N  
ATOM   2996  C2    C 0  94     -24.999 149.882 136.041  1.00  0.00           C  
ATOM   2997  O2    C 0  94     -24.353 150.930 136.212  1.00  0.00           O  
ATOM   2998  N3    C 0  94     -24.954 149.205 134.869  1.00  0.00           N  
ATOM   2999  C4    C 0  94     -25.653 148.075 134.722  1.00  0.00           C  
ATOM   3000  N4    C 0  94     -25.589 147.445 133.544  1.00  0.00           N  
ATOM   3001  C5    C 0  94     -26.454 147.539 135.777  1.00  0.00           C  
ATOM   3002  C6    C 0  94     -26.495 148.217 136.932  1.00  0.00           C  
ATOM   3003  H5'   C 0  94     -27.298 147.735 141.176  1.00  0.00           H  
ATOM   3004 H5''   C 0  94     -28.780 148.399 141.000  1.00  0.00           H  
ATOM   3005  H4'   C 0  94     -27.070 150.060 140.928  1.00  0.00           H  
ATOM   3006  H3'   C 0  94     -28.582 149.731 138.503  1.00  0.00           H  
ATOM   3007  H2'   C 0  94     -27.333 151.359 137.484  1.00  0.00           H  
ATOM   3008 HO2'   C 0  94     -25.924 152.780 138.554  1.00  0.00           H  
ATOM   3009  H1'   C 0  94     -25.007 150.620 138.496  1.00  0.00           H  
ATOM   3010  H41   C 0  94     -26.100 146.597 133.402  1.00  0.00           H  
ATOM   3011  H42   C 0  94     -25.030 147.822 132.805  1.00  0.00           H  
ATOM   3012  H5    C 0  94     -26.966 146.688 135.658  1.00  0.00           H  
ATOM   3013  H6    C 0  94     -27.046 147.866 137.689  1.00  0.00           H  
ATOM   3014  P     G 0  95     -30.204 151.884 139.074  1.00  0.00           P  
ATOM   3015  OP1   G 0  95     -30.877 152.793 140.031  1.00  0.00           O  
ATOM   3016  OP2   G 0  95     -31.004 150.866 138.350  1.00  0.00           O  
ATOM   3017  O5'   G 0  95     -29.432 152.776 138.007  1.00  0.00           O  
ATOM   3018  C5'   G 0  95     -30.125 153.410 136.939  1.00  0.00           C  
ATOM   3019  C4'   G 0  95     -29.140 153.995 135.956  1.00  0.00           C  
ATOM   3020  O4'   G 0  95     -28.288 152.946 135.430  1.00  0.00           O  
ATOM   3021  C3'   G 0  95     -29.776 154.632 134.738  1.00  0.00           C  
ATOM   3022  O3'   G 0  95     -30.097 155.981 135.058  1.00  0.00           O  
ATOM   3023  C2'   G 0  95     -28.680 154.518 133.680  1.00  0.00           C  
ATOM   3024  O2'   G 0  95     -27.739 155.574 133.728  1.00  0.00           O  
ATOM   3025  C1'   G 0  95     -28.004 153.193 134.062  1.00  0.00           C  
ATOM   3026  N9    G 0  95     -28.430 152.024 133.293  1.00  0.00           N  
ATOM   3027  C8    G 0  95     -29.237 151.003 133.738  1.00  0.00           C  
ATOM   3028  N7    G 0  95     -29.471 150.097 132.828  1.00  0.00           N  
ATOM   3029  C5    G 0  95     -28.778 150.542 131.710  1.00  0.00           C  
ATOM   3030  C6    G 0  95     -28.680 149.982 130.406  1.00  0.00           C  
ATOM   3031  O6    G 0  95     -29.210 148.950 129.962  1.00  0.00           O  
ATOM   3032  N1    G 0  95     -27.876 150.756 129.580  1.00  0.00           N  
ATOM   3033  C2    G 0  95     -27.251 151.920 129.953  1.00  0.00           C  
ATOM   3034  N2    G 0  95     -26.521 152.518 129.009  1.00  0.00           N  
ATOM   3035  N3    G 0  95     -27.337 152.457 131.160  1.00  0.00           N  
ATOM   3036  C4    G 0  95     -28.115 151.723 131.983  1.00  0.00           C  
ATOM   3037  H5'   G 0  95     -30.700 154.141 137.306  1.00  0.00           H  
ATOM   3038 H5''   G 0  95     -30.699 152.737 136.472  1.00  0.00           H  
ATOM   3039  H4'   G 0  95     -28.574 154.674 136.423  1.00  0.00           H  
ATOM   3040  H3'   G 0  95     -30.594 154.128 134.459  1.00  0.00           H  
ATOM   3041  H2'   G 0  95     -29.083 154.452 132.767  1.00  0.00           H  
ATOM   3042 HO2'   G 0  95     -27.052 155.441 133.014  1.00  0.00           H  
ATOM   3043  H1'   G 0  95     -27.015 153.299 133.957  1.00  0.00           H  
ATOM   3044  H8    G 0  95     -29.607 150.959 134.666  1.00  0.00           H  
ATOM   3045  H1    G 0  95     -27.742 150.441 128.640  1.00  0.00           H  
ATOM   3046  H21   G 0  95     -26.456 152.114 128.097  1.00  0.00           H  
ATOM   3047  H22   G 0  95     -26.039 153.370 129.214  1.00  0.00           H  
ATOM   3048  P     C 0  96     -31.299 156.718 134.297  1.00  0.00           P  
ATOM   3049  OP1   C 0  96     -31.557 157.997 135.016  1.00  0.00           O  
ATOM   3050  OP2   C 0  96     -32.404 155.741 134.123  1.00  0.00           O  
ATOM   3051  O5'   C 0  96     -30.685 157.037 132.858  1.00  0.00           O  
ATOM   3052  C5'   C 0  96     -29.530 157.865 132.712  1.00  0.00           C  
ATOM   3053  C4'   C 0  96     -28.989 157.770 131.303  1.00  0.00           C  
ATOM   3054  O4'   C 0  96     -28.513 156.420 131.058  1.00  0.00           O  
ATOM   3055  C3'   C 0  96     -30.004 158.018 130.200  1.00  0.00           C  
ATOM   3056  O3'   C 0  96     -30.174 159.413 129.963  1.00  0.00           O  
ATOM   3057  C2'   C 0  96     -29.391 157.271 129.015  1.00  0.00           C  
ATOM   3058  O2'   C 0  96     -28.377 157.983 128.329  1.00  0.00           O  
ATOM   3059  C1'   C 0  96     -28.778 156.051 129.709  1.00  0.00           C  
ATOM   3060  N1    C 0  96     -29.648 154.850 129.701  1.00  0.00           N  
ATOM   3061  C2    C 0  96     -29.492 153.901 128.675  1.00  0.00           C  
ATOM   3062  O2    C 0  96     -28.640 154.094 127.795  1.00  0.00           O  
ATOM   3063  N3    C 0  96     -30.278 152.799 128.671  1.00  0.00           N  
ATOM   3064  C4    C 0  96     -31.196 152.627 129.626  1.00  0.00           C  
ATOM   3065  N4    C 0  96     -31.953 151.528 129.574  1.00  0.00           N  
ATOM   3066  C5    C 0  96     -31.381 153.574 130.675  1.00  0.00           C  
ATOM   3067  C6    C 0  96     -30.594 154.658 130.675  1.00  0.00           C  
ATOM   3068  H5'   C 0  96     -28.826 157.566 133.356  1.00  0.00           H  
ATOM   3069 H5''   C 0  96     -29.778 158.814 132.907  1.00  0.00           H  
ATOM   3070  H4'   C 0  96     -28.228 158.411 131.199  1.00  0.00           H  
ATOM   3071  H3'   C 0  96     -30.881 157.605 130.446  1.00  0.00           H  
ATOM   3072  H2'   C 0  96     -30.106 156.985 128.377  1.00  0.00           H  
ATOM   3073 HO2'   C 0  96     -28.032 157.427 127.573  1.00  0.00           H  
ATOM   3074  H1'   C 0  96     -27.913 155.826 129.260  1.00  0.00           H  
ATOM   3075  H41   C 0  96     -32.650 151.367 130.273  1.00  0.00           H  
ATOM   3076  H42   C 0  96     -31.823 150.866 128.836  1.00  0.00           H  
ATOM   3077  H5    C 0  96     -32.072 153.434 131.384  1.00  0.00           H  
ATOM   3078  H6    C 0  96     -30.698 155.340 131.399  1.00  0.00           H  
ATOM   3079  P     U 0  97     -31.563 159.957 129.363  1.00  0.00           P  
ATOM   3080  OP1   U 0  97     -31.304 161.337 128.872  1.00  0.00           O  
ATOM   3081  OP2   U 0  97     -32.645 159.720 130.344  1.00  0.00           O  
ATOM   3082  O5'   U 0  97     -31.818 158.997 128.118  1.00  0.00           O  
ATOM   3083  C5'   U 0  97     -33.010 159.067 127.348  1.00  0.00           C  
ATOM   3084  C4'   U 0  97     -32.816 158.324 126.050  1.00  0.00           C  
ATOM   3085  O4'   U 0  97     -32.330 156.991 126.344  1.00  0.00           O  
ATOM   3086  C3'   U 0  97     -34.070 158.122 125.218  1.00  0.00           C  
ATOM   3087  O3'   U 0  97     -34.272 159.232 124.348  1.00  0.00           O  
ATOM   3088  C2'   U 0  97     -33.745 156.852 124.443  1.00  0.00           C  
ATOM   3089  O2'   U 0  97     -32.971 157.116 123.287  1.00  0.00           O  
ATOM   3090  C1'   U 0  97     -32.942 156.054 125.480  1.00  0.00           C  
ATOM   3091  N1    U 0  97     -33.744 155.141 126.313  1.00  0.00           N  
ATOM   3092  C2    U 0  97     -34.002 153.861 125.836  1.00  0.00           C  
ATOM   3093  O2    U 0  97     -33.591 153.449 124.768  1.00  0.00           O  
ATOM   3094  N3    U 0  97     -34.767 153.080 126.666  1.00  0.00           N  
ATOM   3095  C4    U 0  97     -35.297 153.432 127.897  1.00  0.00           C  
ATOM   3096  O4    U 0  97     -36.023 152.632 128.504  1.00  0.00           O  
ATOM   3097  C5    U 0  97     -34.977 154.762 128.321  1.00  0.00           C  
ATOM   3098  C6    U 0  97     -34.232 155.549 127.537  1.00  0.00           C  
ATOM   3099  H5'   U 0  97     -33.226 160.024 127.155  1.00  0.00           H  
ATOM   3100 H5''   U 0  97     -33.762 158.652 127.860  1.00  0.00           H  
ATOM   3101  H4'   U 0  97     -32.134 158.805 125.499  1.00  0.00           H  
ATOM   3102  H3'   U 0  97     -34.867 157.984 125.806  1.00  0.00           H  
ATOM   3103  H2'   U 0  97     -34.584 156.366 124.199  1.00  0.00           H  
ATOM   3104 HO2'   U 0  97     -32.781 156.258 122.810  1.00  0.00           H  
ATOM   3105  H1'   U 0  97     -32.232 155.529 125.011  1.00  0.00           H  
ATOM   3106  H3    U 0  97     -34.964 152.153 126.347  1.00  0.00           H  
ATOM   3107  H5    U 0  97     -35.310 155.101 129.201  1.00  0.00           H  
ATOM   3108  H6    U 0  97     -34.019 156.474 127.852  1.00  0.00           H  
ATOM   3109  P     U 0  98     -35.643 160.074 124.431  1.00  0.00           P  
ATOM   3110  OP1   U 0  98     -35.481 161.284 123.572  1.00  0.00           O  
ATOM   3111  OP2   U 0  98     -36.015 160.238 125.870  1.00  0.00           O  
ATOM   3112  O5'   U 0  98     -36.724 159.127 123.737  1.00  0.00           O  
ATOM   3113  C5'   U 0  98     -38.109 159.459 123.774  1.00  0.00           C  
ATOM   3114  C4'   U 0  98     -38.766 159.122 122.462  1.00  0.00           C  
ATOM   3115  O4'   U 0  98     -38.758 157.682 122.262  1.00  0.00           O  
ATOM   3116  C3'   U 0  98     -40.238 159.483 122.401  1.00  0.00           C  
ATOM   3117  O3'   U 0  98     -40.407 160.851 122.073  1.00  0.00           O  
ATOM   3118  C2'   U 0  98     -40.739 158.564 121.300  1.00  0.00           C  
ATOM   3119  O2'   U 0  98     -40.426 159.029 120.003  1.00  0.00           O  
ATOM   3120  C1'   U 0  98     -39.958 157.285 121.608  1.00  0.00           C  
ATOM   3121  N1    U 0  98     -40.727 156.398 122.499  1.00  0.00           N  
ATOM   3122  C2    U 0  98     -41.629 155.504 121.912  1.00  0.00           C  
ATOM   3123  O2    U 0  98     -41.788 155.405 120.700  1.00  0.00           O  
ATOM   3124  N3    U 0  98     -42.338 154.732 122.803  1.00  0.00           N  
ATOM   3125  C4    U 0  98     -42.244 154.748 124.185  1.00  0.00           C  
ATOM   3126  O4    U 0  98     -42.967 154.002 124.848  1.00  0.00           O  
ATOM   3127  C5    U 0  98     -41.289 155.681 124.713  1.00  0.00           C  
ATOM   3128  C6    U 0  98     -40.581 156.452 123.876  1.00  0.00           C  
ATOM   3129  H5'   U 0  98     -38.208 160.438 123.950  1.00  0.00           H  
ATOM   3130 H5''   U 0  98     -38.552 158.942 124.506  1.00  0.00           H  
ATOM   3131  H4'   U 0  98     -38.277 159.570 121.714  1.00  0.00           H  
ATOM   3132  H3'   U 0  98     -40.688 159.271 123.268  1.00  0.00           H  
ATOM   3133  H2'   U 0  98     -41.722 158.408 121.391  1.00  0.00           H  
ATOM   3134 HO2'   U 0  98     -40.780 158.386 119.324  1.00  0.00           H  
ATOM   3135  H1'   U 0  98     -39.740 156.807 120.757  1.00  0.00           H  
ATOM   3136  H3    U 0  98     -42.994 154.088 122.409  1.00  0.00           H  
ATOM   3137  H5    U 0  98     -41.153 155.755 125.701  1.00  0.00           H  
ATOM   3138  H6    U 0  98     -39.919 157.094 124.262  1.00  0.00           H  
ATOM   3139  P     U 0  99     -41.584 161.692 122.768  1.00  0.00           P  
ATOM   3140  OP1   U 0  99     -41.510 161.451 124.234  1.00  0.00           O  
ATOM   3141  OP2   U 0  99     -42.858 161.422 122.047  1.00  0.00           O  
ATOM   3142  O5'   U 0  99     -41.170 163.203 122.479  1.00  0.00           O  
ATOM   3143  C5'   U 0  99     -39.871 163.681 122.816  1.00  0.00           C  
ATOM   3144  C4'   U 0  99     -39.970 165.042 123.463  1.00  0.00           C  
ATOM   3145  O4'   U 0  99     -40.886 164.982 124.591  1.00  0.00           O  
ATOM   3146  C3'   U 0  99     -38.671 165.566 124.050  1.00  0.00           C  
ATOM   3147  O3'   U 0  99     -37.901 166.219 123.044  1.00  0.00           O  
ATOM   3148  C2'   U 0  99     -39.173 166.534 125.114  1.00  0.00           C  
ATOM   3149  O2'   U 0  99     -39.588 167.772 124.567  1.00  0.00           O  
ATOM   3150  C1'   U 0  99     -40.394 165.782 125.654  1.00  0.00           C  
ATOM   3151  N1    U 0  99     -40.108 164.903 126.802  1.00  0.00           N  
ATOM   3152  C2    U 0  99     -40.141 165.456 128.082  1.00  0.00           C  
ATOM   3153  O2    U 0  99     -40.389 166.633 128.304  1.00  0.00           O  
ATOM   3154  N3    U 0  99     -39.869 164.576 129.099  1.00  0.00           N  
ATOM   3155  C4    U 0  99     -39.570 163.234 128.981  1.00  0.00           C  
ATOM   3156  O4    U 0  99     -39.329 162.581 129.998  1.00  0.00           O  
ATOM   3157  C5    U 0  99     -39.552 162.738 127.637  1.00  0.00           C  
ATOM   3158  C6    U 0  99     -39.814 163.565 126.621  1.00  0.00           C  
ATOM   3159  H5'   U 0  99     -39.318 163.749 121.986  1.00  0.00           H  
ATOM   3160 H5''   U 0  99     -39.439 163.043 123.453  1.00  0.00           H  
ATOM   3161  H4'   U 0  99     -40.316 165.699 122.794  1.00  0.00           H  
ATOM   3162  H3'   U 0  99     -38.148 164.823 124.468  1.00  0.00           H  
ATOM   3163  H2'   U 0  99     -38.488 166.669 125.830  1.00  0.00           H  
ATOM   3164 HO2'   U 0  99     -39.908 168.371 125.302  1.00  0.00           H  
ATOM   3165  H1'   U 0  99     -41.096 166.444 125.916  1.00  0.00           H  
ATOM   3166  H3    U 0  99     -39.890 164.948 130.027  1.00  0.00           H  
ATOM   3167  H5    U 0  99     -39.344 161.776 127.460  1.00  0.00           H  
ATOM   3168  H6    U 0  99     -39.797 163.200 125.690  1.00  0.00           H  
ATOM   3169  P     G 0 100     -36.296 166.052 123.022  1.00  0.00           P  
ATOM   3170  OP1   G 0 100     -35.805 166.174 124.421  1.00  0.00           O  
ATOM   3171  OP2   G 0 100     -35.761 166.966 121.972  1.00  0.00           O  
ATOM   3172  O5'   G 0 100     -36.058 164.550 122.543  1.00  0.00           O  
ATOM   3173  C5'   G 0 100     -34.861 164.187 121.858  1.00  0.00           C  
ATOM   3174  C4'   G 0 100     -35.073 162.913 121.076  1.00  0.00           C  
ATOM   3175  O4'   G 0 100     -36.187 163.080 120.152  1.00  0.00           O  
ATOM   3176  C3'   G 0 100     -33.924 162.507 120.169  1.00  0.00           C  
ATOM   3177  O3'   G 0 100     -32.892 161.842 120.888  1.00  0.00           O  
ATOM   3178  C2'   G 0 100     -34.618 161.582 119.172  1.00  0.00           C  
ATOM   3179  O2'   G 0 100     -34.831 160.274 119.674  1.00  0.00           O  
ATOM   3180  C1'   G 0 100     -35.965 162.288 118.990  1.00  0.00           C  
ATOM   3181  N9    G 0 100     -36.026 163.148 117.807  1.00  0.00           N  
ATOM   3182  C8    G 0 100     -35.498 164.411 117.666  1.00  0.00           C  
ATOM   3183  N7    G 0 100     -35.723 164.934 116.492  1.00  0.00           N  
ATOM   3184  C5    G 0 100     -36.442 163.959 115.811  1.00  0.00           C  
ATOM   3185  C6    G 0 100     -36.975 163.960 114.493  1.00  0.00           C  
ATOM   3186  O6    G 0 100     -36.915 164.851 113.639  1.00  0.00           O  
ATOM   3187  N1    G 0 100     -37.636 162.770 114.205  1.00  0.00           N  
ATOM   3188  C2    G 0 100     -37.770 161.711 115.067  1.00  0.00           C  
ATOM   3189  N2    G 0 100     -38.447 160.649 114.596  1.00  0.00           N  
ATOM   3190  N3    G 0 100     -37.277 161.695 116.300  1.00  0.00           N  
ATOM   3191  C4    G 0 100     -36.632 162.847 116.604  1.00  0.00           C  
ATOM   3192  H5'   G 0 100     -34.129 164.047 122.524  1.00  0.00           H  
ATOM   3193 H5''   G 0 100     -34.604 164.921 121.230  1.00  0.00           H  
ATOM   3194  H4'   G 0 100     -35.276 162.166 121.709  1.00  0.00           H  
ATOM   3195  H3'   G 0 100     -33.556 163.309 119.698  1.00  0.00           H  
ATOM   3196  H2'   G 0 100     -34.115 161.552 118.308  1.00  0.00           H  
ATOM   3197 HO2'   G 0 100     -35.287 159.720 118.977  1.00  0.00           H  
ATOM   3198  H1'   G 0 100     -36.686 161.598 118.926  1.00  0.00           H  
ATOM   3199  H8    G 0 100     -34.993 164.881 118.390  1.00  0.00           H  
ATOM   3200  H1    G 0 100     -38.046 162.679 113.297  1.00  0.00           H  
ATOM   3201  H21   G 0 100     -38.817 160.664 113.667  1.00  0.00           H  
ATOM   3202  H22   G 0 100     -38.580 159.844 115.174  1.00  0.00           H  
ATOM   3203  P     A 0 101     -31.360 162.038 120.439  1.00  0.00           P  
ATOM   3204  OP1   A 0 101     -31.004 163.444 120.754  1.00  0.00           O  
ATOM   3205  OP2   A 0 101     -31.177 161.532 119.055  1.00  0.00           O  
ATOM   3206  O5'   A 0 101     -30.553 161.075 121.417  1.00  0.00           O  
ATOM   3207  C5'   A 0 101     -30.271 161.458 122.763  1.00  0.00           C  
ATOM   3208  C4'   A 0 101     -29.629 160.310 123.505  1.00  0.00           C  
ATOM   3209  O4'   A 0 101     -30.548 159.185 123.466  1.00  0.00           O  
ATOM   3210  C3'   A 0 101     -28.340 159.773 122.893  1.00  0.00           C  
ATOM   3211  O3'   A 0 101     -27.192 160.471 123.353  1.00  0.00           O  
ATOM   3212  C2'   A 0 101     -28.325 158.323 123.358  1.00  0.00           C  
ATOM   3213  O2'   A 0 101     -27.818 158.167 124.674  1.00  0.00           O  
ATOM   3214  C1'   A 0 101     -29.818 157.978 123.296  1.00  0.00           C  
ATOM   3215  N9    A 0 101     -30.272 157.329 122.058  1.00  0.00           N  
ATOM   3216  C8    A 0 101     -31.112 157.833 121.097  1.00  0.00           C  
ATOM   3217  N7    A 0 101     -31.381 156.987 120.136  1.00  0.00           N  
ATOM   3218  C5    A 0 101     -30.660 155.853 120.476  1.00  0.00           C  
ATOM   3219  C6    A 0 101     -30.529 154.597 119.861  1.00  0.00           C  
ATOM   3220  N6    A 0 101     -31.157 154.249 118.735  1.00  0.00           N  
ATOM   3221  N1    A 0 101     -29.721 153.693 120.453  1.00  0.00           N  
ATOM   3222  C2    A 0 101     -29.100 154.034 121.589  1.00  0.00           C  
ATOM   3223  N3    A 0 101     -29.150 155.175 122.264  1.00  0.00           N  
ATOM   3224  C4    A 0 101     -29.959 156.054 121.648  1.00  0.00           C  
ATOM   3225  H5'   A 0 101     -31.123 161.712 123.220  1.00  0.00           H  
ATOM   3226 H5''   A 0 101     -29.648 162.240 122.761  1.00  0.00           H  
ATOM   3227  H4'   A 0 101     -29.464 160.575 124.455  1.00  0.00           H  
ATOM   3228  H3'   A 0 101     -28.390 159.814 121.895  1.00  0.00           H  
ATOM   3229  H2'   A 0 101     -27.809 157.756 122.716  1.00  0.00           H  
ATOM   3230 HO2'   A 0 101     -27.832 157.199 124.924  1.00  0.00           H  
ATOM   3231  H1'   A 0 101     -30.031 157.373 124.063  1.00  0.00           H  
ATOM   3232  H8    A 0 101     -31.484 158.761 121.128  1.00  0.00           H  
ATOM   3233  H61   A 0 101     -31.021 153.337 118.348  1.00  0.00           H  
ATOM   3234  H62   A 0 101     -31.764 154.900 118.279  1.00  0.00           H  
ATOM   3235  H2    A 0 101     -28.514 153.327 121.986  1.00  0.00           H  
ATOM   3236  P     C 0 102     -25.933 160.651 122.373  1.00  0.00           P  
ATOM   3237  OP1   C 0 102     -24.852 161.257 123.190  1.00  0.00           O  
ATOM   3238  OP2   C 0 102     -26.384 161.330 121.127  1.00  0.00           O  
ATOM   3239  O5'   C 0 102     -25.507 159.170 121.968  1.00  0.00           O  
ATOM   3240  C5'   C 0 102     -24.796 158.337 122.874  1.00  0.00           C  
ATOM   3241  C4'   C 0 102     -24.497 157.004 122.233  1.00  0.00           C  
ATOM   3242  O4'   C 0 102     -25.747 156.460 121.744  1.00  0.00           O  
ATOM   3243  C3'   C 0 102     -23.573 157.004 121.017  1.00  0.00           C  
ATOM   3244  O3'   C 0 102     -22.190 156.914 121.414  1.00  0.00           O  
ATOM   3245  C2'   C 0 102     -24.003 155.726 120.300  1.00  0.00           C  
ATOM   3246  O2'   C 0 102     -23.417 154.561 120.845  1.00  0.00           O  
ATOM   3247  C1'   C 0 102     -25.508 155.701 120.573  1.00  0.00           C  
ATOM   3248  N1    C 0 102     -26.340 156.224 119.468  1.00  0.00           N  
ATOM   3249  C2    C 0 102     -26.624 155.379 118.379  1.00  0.00           C  
ATOM   3250  O2    C 0 102     -26.146 154.233 118.361  1.00  0.00           O  
ATOM   3251  N3    C 0 102     -27.405 155.832 117.377  1.00  0.00           N  
ATOM   3252  C4    C 0 102     -27.894 157.070 117.419  1.00  0.00           C  
ATOM   3253  N4    C 0 102     -28.668 157.464 116.405  1.00  0.00           N  
ATOM   3254  C5    C 0 102     -27.612 157.958 118.501  1.00  0.00           C  
ATOM   3255  C6    C 0 102     -26.839 157.499 119.494  1.00  0.00           C  
ATOM   3256  H5'   C 0 102     -25.350 158.192 123.694  1.00  0.00           H  
ATOM   3257 H5''   C 0 102     -23.937 158.782 123.127  1.00  0.00           H  
ATOM   3258  H4'   C 0 102     -24.123 156.387 122.925  1.00  0.00           H  
ATOM   3259  H3'   C 0 102     -23.731 157.809 120.445  1.00  0.00           H  
ATOM   3260  H2'   C 0 102     -23.821 155.790 119.319  1.00  0.00           H  
ATOM   3261 HO2'   C 0 102     -23.734 153.760 120.337  1.00  0.00           H  
ATOM   3262  H1'   C 0 102     -25.780 154.755 120.751  1.00  0.00           H  
ATOM   3263  H41   C 0 102     -29.054 158.386 116.400  1.00  0.00           H  
ATOM   3264  H42   C 0 102     -28.861 156.837 115.651  1.00  0.00           H  
ATOM   3265  H5    C 0 102     -27.978 158.888 118.517  1.00  0.00           H  
ATOM   3266  H6    C 0 102     -26.623 158.097 120.266  1.00  0.00           H  
ATOM   3267  P     U 0 103     -21.021 157.589 120.513  1.00  0.00           P  
ATOM   3268  OP1   U 0 103     -19.734 157.007 120.970  1.00  0.00           O  
ATOM   3269  OP2   U 0 103     -21.198 159.069 120.540  1.00  0.00           O  
ATOM   3270  O5'   U 0 103     -21.287 157.053 119.031  1.00  0.00           O  
ATOM   3271  C5'   U 0 103     -21.075 155.679 118.700  1.00  0.00           C  
ATOM   3272  C4'   U 0 103     -21.611 155.370 117.317  1.00  0.00           C  
ATOM   3273  O4'   U 0 103     -23.055 155.535 117.289  1.00  0.00           O  
ATOM   3274  C3'   U 0 103     -21.106 156.247 116.185  1.00  0.00           C  
ATOM   3275  O3'   U 0 103     -19.845 155.781 115.719  1.00  0.00           O  
ATOM   3276  C2'   U 0 103     -22.209 156.084 115.139  1.00  0.00           C  
ATOM   3277  O2'   U 0 103     -22.126 154.888 114.386  1.00  0.00           O  
ATOM   3278  C1'   U 0 103     -23.459 156.034 116.020  1.00  0.00           C  
ATOM   3279  N1    U 0 103     -24.122 157.341 116.205  1.00  0.00           N  
ATOM   3280  C2    U 0 103     -24.891 157.835 115.164  1.00  0.00           C  
ATOM   3281  O2    U 0 103     -25.046 157.244 114.110  1.00  0.00           O  
ATOM   3282  N3    U 0 103     -25.471 159.053 115.407  1.00  0.00           N  
ATOM   3283  C4    U 0 103     -25.365 159.807 116.555  1.00  0.00           C  
ATOM   3284  O4    U 0 103     -25.935 160.890 116.620  1.00  0.00           O  
ATOM   3285  C5    U 0 103     -24.564 159.234 117.575  1.00  0.00           C  
ATOM   3286  C6    U 0 103     -23.983 158.055 117.374  1.00  0.00           C  
ATOM   3287  H5'   U 0 103     -21.545 155.104 119.370  1.00  0.00           H  
ATOM   3288 H5''   U 0 103     -20.095 155.484 118.723  1.00  0.00           H  
ATOM   3289  H4'   U 0 103     -21.397 154.418 117.100  1.00  0.00           H  
ATOM   3290  H3'   U 0 103     -21.041 157.200 116.481  1.00  0.00           H  
ATOM   3291  H2'   U 0 103     -22.238 156.879 114.533  1.00  0.00           H  
ATOM   3292 HO2'   U 0 103     -22.878 154.856 113.727  1.00  0.00           H  
ATOM   3293  H1'   U 0 103     -24.113 155.395 115.616  1.00  0.00           H  
ATOM   3294  H3    U 0 103     -26.031 159.435 114.672  1.00  0.00           H  
ATOM   3295  H5    U 0 103     -24.436 159.715 118.442  1.00  0.00           H  
ATOM   3296  H6    U 0 103     -23.420 157.670 118.105  1.00  0.00           H  
ATOM   3297  P     C 0 104     -18.717 156.833 115.275  1.00  0.00           P  
ATOM   3298  OP1   C 0 104     -17.474 156.038 115.147  1.00  0.00           O  
ATOM   3299  OP2   C 0 104     -18.749 157.998 116.194  1.00  0.00           O  
ATOM   3300  O5'   C 0 104     -19.172 157.336 113.826  1.00  0.00           O  
ATOM   3301  C5'   C 0 104     -19.112 156.470 112.690  1.00  0.00           C  
ATOM   3302  C4'   C 0 104     -19.928 157.027 111.540  1.00  0.00           C  
ATOM   3303  O4'   C 0 104     -21.325 157.122 111.927  1.00  0.00           O  
ATOM   3304  C3'   C 0 104     -19.587 158.431 111.072  1.00  0.00           C  
ATOM   3305  O3'   C 0 104     -18.472 158.435 110.174  1.00  0.00           O  
ATOM   3306  C2'   C 0 104     -20.870 158.827 110.356  1.00  0.00           C  
ATOM   3307  O2'   C 0 104     -21.002 158.237 109.082  1.00  0.00           O  
ATOM   3308  C1'   C 0 104     -21.923 158.231 111.280  1.00  0.00           C  
ATOM   3309  N1    C 0 104     -22.386 159.192 112.293  1.00  0.00           N  
ATOM   3310  C2    C 0 104     -23.143 160.290 111.885  1.00  0.00           C  
ATOM   3311  O2    C 0 104     -23.371 160.452 110.682  1.00  0.00           O  
ATOM   3312  N3    C 0 104     -23.603 161.157 112.810  1.00  0.00           N  
ATOM   3313  C4    C 0 104     -23.324 160.971 114.097  1.00  0.00           C  
ATOM   3314  N4    C 0 104     -23.810 161.852 114.973  1.00  0.00           N  
ATOM   3315  C5    C 0 104     -22.538 159.876 114.542  1.00  0.00           C  
ATOM   3316  C6    C 0 104     -22.094 159.017 113.614  1.00  0.00           C  
ATOM   3317  H5'   C 0 104     -19.473 155.573 112.943  1.00  0.00           H  
ATOM   3318 H5''   C 0 104     -18.160 156.376 112.400  1.00  0.00           H  
ATOM   3319  H4'   C 0 104     -19.853 156.403 110.762  1.00  0.00           H  
ATOM   3320  H3'   C 0 104     -19.416 159.033 111.852  1.00  0.00           H  
ATOM   3321  H2'   C 0 104     -20.960 159.822 110.303  1.00  0.00           H  
ATOM   3322 HO2'   C 0 104     -21.861 158.534 108.664  1.00  0.00           H  
ATOM   3323  H1'   C 0 104     -22.703 157.918 110.737  1.00  0.00           H  
ATOM   3324  H41   C 0 104     -23.620 161.744 115.949  1.00  0.00           H  
ATOM   3325  H42   C 0 104     -24.364 162.621 114.654  1.00  0.00           H  
ATOM   3326  H5    C 0 104     -22.324 159.750 115.511  1.00  0.00           H  
ATOM   3327  H6    C 0 104     -21.539 158.234 113.895  1.00  0.00           H  
ATOM   3328  P     G 0 105     -17.381 159.632 110.234  1.00  0.00           P  
ATOM   3329  OP1   G 0 105     -16.217 159.211 109.408  1.00  0.00           O  
ATOM   3330  OP2   G 0 105     -17.170 160.016 111.660  1.00  0.00           O  
ATOM   3331  O5'   G 0 105     -18.063 160.844 109.450  1.00  0.00           O  
ATOM   3332  C5'   G 0 105     -19.345 161.331 109.835  1.00  0.00           C  
ATOM   3333  C4'   G 0 105     -19.701 162.590 109.079  1.00  0.00           C  
ATOM   3334  O4'   G 0 105     -21.056 162.958 109.459  1.00  0.00           O  
ATOM   3335  C3'   G 0 105     -18.837 163.806 109.403  1.00  0.00           C  
ATOM   3336  O3'   G 0 105     -17.709 163.895 108.525  1.00  0.00           O  
ATOM   3337  C2'   G 0 105     -19.806 164.965 109.208  1.00  0.00           C  
ATOM   3338  O2'   G 0 105     -19.893 165.381 107.864  1.00  0.00           O  
ATOM   3339  C1'   G 0 105     -21.127 164.350 109.684  1.00  0.00           C  
ATOM   3340  N9    G 0 105     -21.389 164.569 111.104  1.00  0.00           N  
ATOM   3341  C8    G 0 105     -20.750 163.986 112.179  1.00  0.00           C  
ATOM   3342  N7    G 0 105     -21.187 164.414 113.332  1.00  0.00           N  
ATOM   3343  C5    G 0 105     -22.179 165.326 113.001  1.00  0.00           C  
ATOM   3344  C6    G 0 105     -23.012 166.111 113.830  1.00  0.00           C  
ATOM   3345  O6    G 0 105     -23.036 166.167 115.070  1.00  0.00           O  
ATOM   3346  N1    G 0 105     -23.886 166.895 113.077  1.00  0.00           N  
ATOM   3347  C2    G 0 105     -23.946 166.921 111.701  1.00  0.00           C  
ATOM   3348  N2    G 0 105     -24.857 167.745 111.160  1.00  0.00           N  
ATOM   3349  N3    G 0 105     -23.172 166.193 110.918  1.00  0.00           N  
ATOM   3350  C4    G 0 105     -22.319 165.425 111.628  1.00  0.00           C  
ATOM   3351  H5'   G 0 105     -19.337 161.530 110.815  1.00  0.00           H  
ATOM   3352 H5''   G 0 105     -20.032 160.630 109.643  1.00  0.00           H  
ATOM   3353  H4'   G 0 105     -19.668 162.409 108.096  1.00  0.00           H  
ATOM   3354  H3'   G 0 105     -18.531 163.768 110.354  1.00  0.00           H  
ATOM   3355  H2'   G 0 105     -19.550 165.734 109.794  1.00  0.00           H  
ATOM   3356 HO2'   G 0 105     -20.539 166.141 107.791  1.00  0.00           H  
ATOM   3357  H1'   G 0 105     -21.880 164.732 109.148  1.00  0.00           H  
ATOM   3358  H8    G 0 105     -20.025 163.304 112.084  1.00  0.00           H  
ATOM   3359  H1    G 0 105     -24.520 167.486 113.576  1.00  0.00           H  
ATOM   3360  H21   G 0 105     -25.445 168.297 111.751  1.00  0.00           H  
ATOM   3361  H22   G 0 105     -24.947 167.807 110.166  1.00  0.00           H  
ATOM   3362  P     G 0 106     -16.404 164.729 108.968  1.00  0.00           P  
ATOM   3363  OP1   G 0 106     -15.455 164.671 107.834  1.00  0.00           O  
ATOM   3364  OP2   G 0 106     -15.955 164.292 110.317  1.00  0.00           O  
ATOM   3365  O5'   G 0 106     -16.930 166.227 109.086  1.00  0.00           O  
ATOM   3366  C5'   G 0 106     -17.313 166.958 107.929  1.00  0.00           C  
ATOM   3367  C4'   G 0 106     -17.926 168.281 108.321  1.00  0.00           C  
ATOM   3368  O4'   G 0 106     -19.147 168.051 109.067  1.00  0.00           O  
ATOM   3369  C3'   G 0 106     -17.102 169.175 109.237  1.00  0.00           C  
ATOM   3370  O3'   G 0 106     -16.151 169.924 108.479  1.00  0.00           O  
ATOM   3371  C2'   G 0 106     -18.164 170.078 109.858  1.00  0.00           C  
ATOM   3372  O2'   G 0 106     -18.506 171.182 109.045  1.00  0.00           O  
ATOM   3373  C1'   G 0 106     -19.365 169.134 109.957  1.00  0.00           C  
ATOM   3374  N9    G 0 106     -19.564 168.609 111.302  1.00  0.00           N  
ATOM   3375  C8    G 0 106     -18.908 167.555 111.886  1.00  0.00           C  
ATOM   3376  N7    G 0 106     -19.296 167.325 113.111  1.00  0.00           N  
ATOM   3377  C5    G 0 106     -20.265 168.285 113.349  1.00  0.00           C  
ATOM   3378  C6    G 0 106     -21.034 168.530 114.502  1.00  0.00           C  
ATOM   3379  O6    G 0 106     -21.013 167.928 115.568  1.00  0.00           O  
ATOM   3380  N1    G 0 106     -21.903 169.599 114.324  1.00  0.00           N  
ATOM   3381  C2    G 0 106     -22.019 170.340 113.170  1.00  0.00           C  
ATOM   3382  N2    G 0 106     -22.927 171.334 113.187  1.00  0.00           N  
ATOM   3383  N3    G 0 106     -21.298 170.121 112.079  1.00  0.00           N  
ATOM   3384  C4    G 0 106     -20.447 169.084 112.241  1.00  0.00           C  
ATOM   3385  H5'   G 0 106     -17.982 166.426 107.410  1.00  0.00           H  
ATOM   3386 H5''   G 0 106     -16.506 167.124 107.362  1.00  0.00           H  
ATOM   3387  H4'   G 0 106     -18.149 168.791 107.490  1.00  0.00           H  
ATOM   3388  H3'   G 0 106     -16.644 168.633 109.941  1.00  0.00           H  
ATOM   3389  H2'   G 0 106     -17.880 170.384 110.767  1.00  0.00           H  
ATOM   3390 HO2'   G 0 106     -19.203 171.732 109.505  1.00  0.00           H  
ATOM   3391  H1'   G 0 106     -20.189 169.626 109.675  1.00  0.00           H  
ATOM   3392  H8    G 0 106     -18.204 167.018 111.421  1.00  0.00           H  
ATOM   3393  H1    G 0 106     -22.490 169.850 115.094  1.00  0.00           H  
ATOM   3394  H21   G 0 106     -23.472 171.499 114.009  1.00  0.00           H  
ATOM   3395  H22   G 0 106     -23.056 171.907 112.378  1.00  0.00           H  
ATOM   3396  P     G 0 107     -15.092 170.866 109.233  1.00  0.00           P  
ATOM   3397  OP1   G 0 107     -14.055 171.261 108.244  1.00  0.00           O  
ATOM   3398  OP2   G 0 107     -14.703 170.189 110.496  1.00  0.00           O  
ATOM   3399  O5'   G 0 107     -15.933 172.158 109.620  1.00  0.00           O  
ATOM   3400  C5'   G 0 107     -15.601 172.941 110.763  1.00  0.00           C  
ATOM   3401  C4'   G 0 107     -16.771 173.812 111.150  1.00  0.00           C  
ATOM   3402  O4'   G 0 107     -17.932 172.971 111.389  1.00  0.00           O  
ATOM   3403  C3'   G 0 107     -16.592 174.605 112.431  1.00  0.00           C  
ATOM   3404  O3'   G 0 107     -15.930 175.839 112.181  1.00  0.00           O  
ATOM   3405  C2'   G 0 107     -18.031 174.784 112.901  1.00  0.00           C  
ATOM   3406  O2'   G 0 107     -18.747 175.813 112.251  1.00  0.00           O  
ATOM   3407  C1'   G 0 107     -18.629 173.427 112.533  1.00  0.00           C  
ATOM   3408  N9    G 0 107     -18.406 172.455 113.594  1.00  0.00           N  
ATOM   3409  C8    G 0 107     -17.467 171.455 113.606  1.00  0.00           C  
ATOM   3410  N7    G 0 107     -17.467 170.765 114.714  1.00  0.00           N  
ATOM   3411  C5    G 0 107     -18.473 171.337 115.473  1.00  0.00           C  
ATOM   3412  C6    G 0 107     -18.926 171.015 116.768  1.00  0.00           C  
ATOM   3413  O6    G 0 107     -18.500 170.141 117.538  1.00  0.00           O  
ATOM   3414  N1    G 0 107     -19.979 171.837 117.159  1.00  0.00           N  
ATOM   3415  C2    G 0 107     -20.518 172.846 116.399  1.00  0.00           C  
ATOM   3416  N2    G 0 107     -21.545 173.521 116.946  1.00  0.00           N  
ATOM   3417  N3    G 0 107     -20.087 173.168 115.190  1.00  0.00           N  
ATOM   3418  C4    G 0 107     -19.072 172.375 114.792  1.00  0.00           C  
ATOM   3419  H5'   G 0 107     -14.814 173.520 110.551  1.00  0.00           H  
ATOM   3420 H5''   G 0 107     -15.373 172.335 111.525  1.00  0.00           H  
ATOM   3421  H4'   G 0 107     -16.972 174.442 110.400  1.00  0.00           H  
ATOM   3422  H3'   G 0 107     -16.077 174.068 113.099  1.00  0.00           H  
ATOM   3423  H2'   G 0 107     -18.057 174.917 113.892  1.00  0.00           H  
ATOM   3424 HO2'   G 0 107     -19.675 175.858 112.620  1.00  0.00           H  
ATOM   3425  H1'   G 0 107     -19.606 173.515 112.337  1.00  0.00           H  
ATOM   3426  H8    G 0 107     -16.846 171.273 112.844  1.00  0.00           H  
ATOM   3427  H1    G 0 107     -20.374 171.681 118.064  1.00  0.00           H  
ATOM   3428  H21   G 0 107     -21.875 173.277 117.858  1.00  0.00           H  
ATOM   3429  H22   G 0 107     -21.979 174.267 116.441  1.00  0.00           H  
ATOM   3430  P     G 0 108     -14.803 176.360 113.203  1.00  0.00           P  
ATOM   3431  OP1   G 0 108     -14.427 177.727 112.769  1.00  0.00           O  
ATOM   3432  OP2   G 0 108     -13.754 175.312 113.332  1.00  0.00           O  
ATOM   3433  O5'   G 0 108     -15.569 176.489 114.593  1.00  0.00           O  
ATOM   3434  C5'   G 0 108     -14.859 176.576 115.828  1.00  0.00           C  
ATOM   3435  C4'   G 0 108     -15.833 176.798 116.958  1.00  0.00           C  
ATOM   3436  O4'   G 0 108     -16.837 175.753 116.929  1.00  0.00           O  
ATOM   3437  C3'   G 0 108     -15.269 176.758 118.369  1.00  0.00           C  
ATOM   3438  O3'   G 0 108     -14.738 178.042 118.716  1.00  0.00           O  
ATOM   3439  C2'   G 0 108     -16.514 176.412 119.184  1.00  0.00           C  
ATOM   3440  O2'   G 0 108     -17.354 177.532 119.403  1.00  0.00           O  
ATOM   3441  C1'   G 0 108     -17.238 175.438 118.248  1.00  0.00           C  
ATOM   3442  N9    G 0 108     -16.976 174.017 118.473  1.00  0.00           N  
ATOM   3443  C8    G 0 108     -16.404 173.139 117.583  1.00  0.00           C  
ATOM   3444  N7    G 0 108     -16.323 171.919 118.040  1.00  0.00           N  
ATOM   3445  C5    G 0 108     -16.871 171.990 119.315  1.00  0.00           C  
ATOM   3446  C6    G 0 108     -17.059 170.975 120.291  1.00  0.00           C  
ATOM   3447  O6    G 0 108     -16.793 169.773 120.215  1.00  0.00           O  
ATOM   3448  N1    G 0 108     -17.632 171.482 121.450  1.00  0.00           N  
ATOM   3449  C2    G 0 108     -17.992 172.791 121.647  1.00  0.00           C  
ATOM   3450  N2    G 0 108     -18.535 173.076 122.843  1.00  0.00           N  
ATOM   3451  N3    G 0 108     -17.833 173.748 120.742  1.00  0.00           N  
ATOM   3452  C4    G 0 108     -17.270 173.279 119.606  1.00  0.00           C  
ATOM   3453  H5'   G 0 108     -14.215 177.340 115.789  1.00  0.00           H  
ATOM   3454 H5''   G 0 108     -14.357 175.725 115.984  1.00  0.00           H  
ATOM   3455  H4'   G 0 108     -16.286 177.679 116.820  1.00  0.00           H  
ATOM   3456  H3'   G 0 108     -14.573 176.046 118.457  1.00  0.00           H  
ATOM   3457  H2'   G 0 108     -16.270 175.970 120.047  1.00  0.00           H  
ATOM   3458 HO2'   G 0 108     -18.150 177.252 119.939  1.00  0.00           H  
ATOM   3459  H1'   G 0 108     -18.222 175.595 118.326  1.00  0.00           H  
ATOM   3460  H8    G 0 108     -16.082 173.408 116.675  1.00  0.00           H  
ATOM   3461  H1    G 0 108     -17.795 170.842 122.201  1.00  0.00           H  
ATOM   3462  H21   G 0 108     -18.654 172.353 123.523  1.00  0.00           H  
ATOM   3463  H22   G 0 108     -18.820 174.011 123.053  1.00  0.00           H  
ATOM   3464  P     A 0 109     -13.411 178.157 119.636  1.00  0.00           P  
ATOM   3465  OP1   A 0 109     -12.976 179.577 119.588  1.00  0.00           O  
ATOM   3466  OP2   A 0 109     -12.458 177.089 119.242  1.00  0.00           O  
ATOM   3467  O5'   A 0 109     -13.925 177.874 121.123  1.00  0.00           O  
ATOM   3468  C5'   A 0 109     -14.814 178.788 121.772  1.00  0.00           C  
ATOM   3469  C4'   A 0 109     -15.355 178.198 123.058  1.00  0.00           C  
ATOM   3470  O4'   A 0 109     -16.253 177.086 122.785  1.00  0.00           O  
ATOM   3471  C3'   A 0 109     -14.324 177.626 124.013  1.00  0.00           C  
ATOM   3472  O3'   A 0 109     -13.738 178.647 124.807  1.00  0.00           O  
ATOM   3473  C2'   A 0 109     -15.180 176.693 124.856  1.00  0.00           C  
ATOM   3474  O2'   A 0 109     -15.946 177.386 125.825  1.00  0.00           O  
ATOM   3475  C1'   A 0 109     -16.102 176.097 123.789  1.00  0.00           C  
ATOM   3476  N9    A 0 109     -15.507 174.913 123.175  1.00  0.00           N  
ATOM   3477  C8    A 0 109     -14.829 174.844 121.991  1.00  0.00           C  
ATOM   3478  N7    A 0 109     -14.383 173.649 121.706  1.00  0.00           N  
ATOM   3479  C5    A 0 109     -14.801 172.876 122.772  1.00  0.00           C  
ATOM   3480  C6    A 0 109     -14.641 171.515 123.067  1.00  0.00           C  
ATOM   3481  N6    A 0 109     -13.985 170.659 122.282  1.00  0.00           N  
ATOM   3482  N1    A 0 109     -15.182 171.056 124.213  1.00  0.00           N  
ATOM   3483  C2    A 0 109     -15.833 171.918 125.002  1.00  0.00           C  
ATOM   3484  N3    A 0 109     -16.047 173.219 124.831  1.00  0.00           N  
ATOM   3485  C4    A 0 109     -15.499 173.640 123.683  1.00  0.00           C  
ATOM   3486  H5'   A 0 109     -15.577 178.992 121.159  1.00  0.00           H  
ATOM   3487 H5''   A 0 109     -14.320 179.632 121.982  1.00  0.00           H  
ATOM   3488  H4'   A 0 109     -15.870 178.908 123.538  1.00  0.00           H  
ATOM   3489  H3'   A 0 109     -13.623 177.115 123.516  1.00  0.00           H  
ATOM   3490  H2'   A 0 109     -14.621 175.982 125.283  1.00  0.00           H  
ATOM   3491 HO2'   A 0 109     -16.489 176.731 126.351  1.00  0.00           H  
ATOM   3492  H1'   A 0 109     -16.991 175.870 124.187  1.00  0.00           H  
ATOM   3493  H8    A 0 109     -14.687 175.636 121.397  1.00  0.00           H  
ATOM   3494  H61   A 0 109     -13.905 169.698 122.547  1.00  0.00           H  
ATOM   3495  H62   A 0 109     -13.574 170.978 121.428  1.00  0.00           H  
ATOM   3496  H2    A 0 109     -16.213 171.528 125.841  1.00  0.00           H  
ATOM   3497  P     U 0 110     -12.144 178.695 124.995  1.00  0.00           P  
ATOM   3498  OP1   U 0 110     -11.830 179.789 125.955  1.00  0.00           O  
ATOM   3499  OP2   U 0 110     -11.543 178.711 123.634  1.00  0.00           O  
ATOM   3500  O5'   U 0 110     -11.796 177.315 125.711  1.00  0.00           O  
ATOM   3501  C5'   U 0 110     -11.936 176.080 125.021  1.00  0.00           C  
ATOM   3502  C4'   U 0 110     -12.086 174.934 125.998  1.00  0.00           C  
ATOM   3503  O4'   U 0 110     -12.494 173.762 125.242  1.00  0.00           O  
ATOM   3504  C3'   U 0 110     -10.821 174.509 126.745  1.00  0.00           C  
ATOM   3505  O3'   U 0 110     -10.619 175.231 127.967  1.00  0.00           O  
ATOM   3506  C2'   U 0 110     -11.068 173.024 127.002  1.00  0.00           C  
ATOM   3507  O2'   U 0 110     -11.854 172.773 128.147  1.00  0.00           O  
ATOM   3508  C1'   U 0 110     -11.834 172.610 125.741  1.00  0.00           C  
ATOM   3509  N1    U 0 110     -10.983 172.054 124.672  1.00  0.00           N  
ATOM   3510  C2    U 0 110     -10.907 170.673 124.561  1.00  0.00           C  
ATOM   3511  O2    U 0 110     -11.511 169.914 125.307  1.00  0.00           O  
ATOM   3512  N3    U 0 110     -10.095 170.216 123.544  1.00  0.00           N  
ATOM   3513  C4    U 0 110      -9.361 170.982 122.645  1.00  0.00           C  
ATOM   3514  O4    U 0 110      -8.685 170.426 121.778  1.00  0.00           O  
ATOM   3515  C5    U 0 110      -9.488 172.394 122.825  1.00  0.00           C  
ATOM   3516  C6    U 0 110     -10.274 172.872 123.803  1.00  0.00           C  
ATOM   3517  H5'   U 0 110     -11.125 175.926 124.457  1.00  0.00           H  
ATOM   3518 H5''   U 0 110     -12.746 176.121 124.436  1.00  0.00           H  
ATOM   3519  H4'   U 0 110     -12.799 175.160 126.662  1.00  0.00           H  
ATOM   3520  H3'   U 0 110     -10.024 174.621 126.151  1.00  0.00           H  
ATOM   3521  H2'   U 0 110     -10.200 172.531 127.060  1.00  0.00           H  
ATOM   3522 HO2'   U 0 110     -11.977 171.787 128.257  1.00  0.00           H  
ATOM   3523  H1'   U 0 110     -12.522 171.929 125.992  1.00  0.00           H  
ATOM   3524  H3    U 0 110     -10.027 169.224 123.442  1.00  0.00           H  
ATOM   3525  H5    U 0 110      -8.994 173.023 122.225  1.00  0.00           H  
ATOM   3526  H6    U 0 110     -10.352 173.863 123.910  1.00  0.00           H  
ATOM   3527  P     G 0 111      -9.125 175.622 128.431  1.00  0.00           P  
ATOM   3528  OP1   G 0 111      -9.198 176.099 129.830  1.00  0.00           O  
ATOM   3529  OP2   G 0 111      -8.516 176.494 127.393  1.00  0.00           O  
ATOM   3530  O5'   G 0 111      -8.337 174.240 128.419  1.00  0.00           O  
ATOM   3531  C5'   G 0 111      -6.922 174.207 128.254  1.00  0.00           C  
ATOM   3532  C4'   G 0 111      -6.511 172.923 127.572  1.00  0.00           C  
ATOM   3533  O4'   G 0 111      -7.097 172.870 126.244  1.00  0.00           O  
ATOM   3534  C3'   G 0 111      -5.022 172.740 127.324  1.00  0.00           C  
ATOM   3535  O3'   G 0 111      -4.379 172.235 128.496  1.00  0.00           O  
ATOM   3536  C2'   G 0 111      -5.009 171.720 126.186  1.00  0.00           C  
ATOM   3537  O2'   G 0 111      -5.159 170.387 126.635  1.00  0.00           O  
ATOM   3538  C1'   G 0 111      -6.246 172.136 125.379  1.00  0.00           C  
ATOM   3539  N9    G 0 111      -5.940 172.957 124.209  1.00  0.00           N  
ATOM   3540  C8    G 0 111      -5.778 174.323 124.166  1.00  0.00           C  
ATOM   3541  N7    G 0 111      -5.477 174.766 122.975  1.00  0.00           N  
ATOM   3542  C5    G 0 111      -5.443 173.626 122.180  1.00  0.00           C  
ATOM   3543  C6    G 0 111      -5.161 173.474 120.787  1.00  0.00           C  
ATOM   3544  O6    G 0 111      -4.867 174.342 119.956  1.00  0.00           O  
ATOM   3545  N1    G 0 111      -5.243 172.143 120.392  1.00  0.00           N  
ATOM   3546  C2    G 0 111      -5.549 171.091 121.219  1.00  0.00           C  
ATOM   3547  N2    G 0 111      -5.575 169.878 120.643  1.00  0.00           N  
ATOM   3548  N3    G 0 111      -5.808 171.216 122.514  1.00  0.00           N  
ATOM   3549  C4    G 0 111      -5.737 172.502 122.924  1.00  0.00           C  
ATOM   3550  H5'   G 0 111      -6.483 174.261 129.151  1.00  0.00           H  
ATOM   3551 H5''   G 0 111      -6.636 174.985 127.695  1.00  0.00           H  
ATOM   3552  H4'   G 0 111      -6.849 172.149 128.107  1.00  0.00           H  
ATOM   3553  H3'   G 0 111      -4.603 173.600 127.033  1.00  0.00           H  
ATOM   3554  H2'   G 0 111      -4.180 171.816 125.635  1.00  0.00           H  
ATOM   3555 HO2'   G 0 111      -5.143 169.767 125.850  1.00  0.00           H  
ATOM   3556  H1'   G 0 111      -6.726 171.312 125.078  1.00  0.00           H  
ATOM   3557  H8    G 0 111      -5.880 174.916 124.965  1.00  0.00           H  
ATOM   3558  H1    G 0 111      -5.065 171.936 119.430  1.00  0.00           H  
ATOM   3559  H21   G 0 111      -5.378 169.784 119.667  1.00  0.00           H  
ATOM   3560  H22   G 0 111      -5.791 169.069 121.190  1.00  0.00           H  
ATOM   3561  P     U 0 112      -2.858 172.647 128.816  1.00  0.00           P  
ATOM   3562  OP1   U 0 112      -2.842 174.079 129.217  1.00  0.00           O  
ATOM   3563  OP2   U 0 112      -2.016 172.192 127.673  1.00  0.00           O  
ATOM   3564  O5'   U 0 112      -2.485 171.784 130.104  1.00  0.00           O  
ATOM   3565  C5'   U 0 112      -2.805 172.238 131.418  1.00  0.00           C  
ATOM   3566  C4'   U 0 112      -2.019 171.459 132.451  1.00  0.00           C  
ATOM   3567  O4'   U 0 112      -2.473 170.081 132.483  1.00  0.00           O  
ATOM   3568  C3'   U 0 112      -0.521 171.383 132.206  1.00  0.00           C  
ATOM   3569  O3'   U 0 112       0.134 172.514 132.777  1.00  0.00           O  
ATOM   3570  C2'   U 0 112      -0.134 170.093 132.918  1.00  0.00           C  
ATOM   3571  O2'   U 0 112       0.066 170.286 134.304  1.00  0.00           O  
ATOM   3572  C1'   U 0 112      -1.367 169.213 132.673  1.00  0.00           C  
ATOM   3573  N1    U 0 112      -1.288 168.309 131.509  1.00  0.00           N  
ATOM   3574  C2    U 0 112      -0.446 167.194 131.561  1.00  0.00           C  
ATOM   3575  O2    U 0 112       0.267 166.931 132.514  1.00  0.00           O  
ATOM   3576  N3    U 0 112      -0.473 166.399 130.442  1.00  0.00           N  
ATOM   3577  C4    U 0 112      -1.227 166.596 129.306  1.00  0.00           C  
ATOM   3578  O4    U 0 112      -1.212 165.754 128.414  1.00  0.00           O  
ATOM   3579  C5    U 0 112      -2.040 167.763 129.323  1.00  0.00           C  
ATOM   3580  C6    U 0 112      -2.045 168.556 130.391  1.00  0.00           C  
ATOM   3581  H5'   U 0 112      -3.783 172.109 131.582  1.00  0.00           H  
ATOM   3582 H5''   U 0 112      -2.579 173.209 131.495  1.00  0.00           H  
ATOM   3583  H4'   U 0 112      -2.176 171.869 133.349  1.00  0.00           H  
ATOM   3584  H3'   U 0 112      -0.326 171.319 131.227  1.00  0.00           H  
ATOM   3585  H2'   U 0 112       0.678 169.688 132.497  1.00  0.00           H  
ATOM   3586 HO2'   U 0 112       0.317 169.416 134.729  1.00  0.00           H  
ATOM   3587  H1'   U 0 112      -1.532 168.663 133.492  1.00  0.00           H  
ATOM   3588  H3    U 0 112       0.117 165.592 130.453  1.00  0.00           H  
ATOM   3589  H5    U 0 112      -2.608 167.988 128.531  1.00  0.00           H  
ATOM   3590  H6    U 0 112      -2.627 169.369 130.379  1.00  0.00           H  
ATOM   3591  P     C 0 113       1.388 173.178 132.019  1.00  0.00           P  
ATOM   3592  OP1   C 0 113       1.879 174.315 132.848  1.00  0.00           O  
ATOM   3593  OP2   C 0 113       1.010 173.415 130.596  1.00  0.00           O  
ATOM   3594  O5'   C 0 113       2.499 172.038 132.053  1.00  0.00           O  
ATOM   3595  C5'   C 0 113       3.197 171.732 133.252  1.00  0.00           C  
ATOM   3596  C4'   C 0 113       4.163 170.602 133.011  1.00  0.00           C  
ATOM   3597  O4'   C 0 113       3.425 169.398 132.689  1.00  0.00           O  
ATOM   3598  C3'   C 0 113       5.095 170.781 131.831  1.00  0.00           C  
ATOM   3599  O3'   C 0 113       6.215 171.560 132.190  1.00  0.00           O  
ATOM   3600  C2'   C 0 113       5.495 169.349 131.518  1.00  0.00           C  
ATOM   3601  O2'   C 0 113       6.531 168.885 132.359  1.00  0.00           O  
ATOM   3602  C1'   C 0 113       4.183 168.604 131.794  1.00  0.00           C  
ATOM   3603  N1    C 0 113       3.382 168.373 130.576  1.00  0.00           N  
ATOM   3604  C2    C 0 113       3.590 167.195 129.842  1.00  0.00           C  
ATOM   3605  O2    C 0 113       4.411 166.361 130.259  1.00  0.00           O  
ATOM   3606  N3    C 0 113       2.893 166.996 128.698  1.00  0.00           N  
ATOM   3607  C4    C 0 113       2.022 167.915 128.278  1.00  0.00           C  
ATOM   3608  N4    C 0 113       1.386 167.694 127.127  1.00  0.00           N  
ATOM   3609  C5    C 0 113       1.772 169.107 129.014  1.00  0.00           C  
ATOM   3610  C6    C 0 113       2.465 169.293 130.148  1.00  0.00           C  
ATOM   3611  H5'   C 0 113       2.541 171.463 133.957  1.00  0.00           H  
ATOM   3612 H5''   C 0 113       3.702 172.540 133.557  1.00  0.00           H  
ATOM   3613  H4'   C 0 113       4.703 170.447 133.838  1.00  0.00           H  
ATOM   3614  H3'   C 0 113       4.612 171.191 131.057  1.00  0.00           H  
ATOM   3615  H2'   C 0 113       5.755 169.259 130.557  1.00  0.00           H  
ATOM   3616 HO2'   C 0 113       6.760 167.942 132.117  1.00  0.00           H  
ATOM   3617  H1'   C 0 113       4.388 167.725 132.225  1.00  0.00           H  
ATOM   3618  H41   C 0 113       0.727 168.363 126.784  1.00  0.00           H  
ATOM   3619  H42   C 0 113       1.568 166.859 126.607  1.00  0.00           H  
ATOM   3620  H5    C 0 113       1.105 169.781 128.698  1.00  0.00           H  
ATOM   3621  H6    C 0 113       2.308 170.119 130.690  1.00  0.00           H  
ATOM   3622  P     C 0 114       7.013 172.339 131.056  1.00  0.00           P  
ATOM   3623  OP1   C 0 114       8.020 173.170 131.757  1.00  0.00           O  
ATOM   3624  OP2   C 0 114       6.013 172.988 130.174  1.00  0.00           O  
ATOM   3625  O5'   C 0 114       7.756 171.179 130.243  1.00  0.00           O  
ATOM   3626  C5'   C 0 114       8.894 170.511 130.798  1.00  0.00           C  
ATOM   3627  C4'   C 0 114       9.490 169.523 129.810  1.00  0.00           C  
ATOM   3628  O4'   C 0 114       8.602 168.396 129.614  1.00  0.00           O  
ATOM   3629  C3'   C 0 114       9.740 170.034 128.407  1.00  0.00           C  
ATOM   3630  O3'   C 0 114      10.940 170.762 128.328  1.00  0.00           O  
ATOM   3631  C2'   C 0 114       9.807 168.754 127.586  1.00  0.00           C  
ATOM   3632  O2'   C 0 114      11.071 168.117 127.578  1.00  0.00           O  
ATOM   3633  C1'   C 0 114       8.763 167.891 128.295  1.00  0.00           C  
ATOM   3634  N1    C 0 114       7.461 167.931 127.615  1.00  0.00           N  
ATOM   3635  C2    C 0 114       7.262 167.122 126.485  1.00  0.00           C  
ATOM   3636  O2    C 0 114       8.205 166.420 126.067  1.00  0.00           O  
ATOM   3637  N3    C 0 114       6.055 167.131 125.876  1.00  0.00           N  
ATOM   3638  C4    C 0 114       5.078 167.911 126.342  1.00  0.00           C  
ATOM   3639  N4    C 0 114       3.899 167.873 125.721  1.00  0.00           N  
ATOM   3640  C5    C 0 114       5.263 168.761 127.470  1.00  0.00           C  
ATOM   3641  C6    C 0 114       6.455 168.738 128.071  1.00  0.00           C  
ATOM   3642  H5'   C 0 114       8.613 170.019 131.622  1.00  0.00           H  
ATOM   3643 H5''   C 0 114       9.587 171.191 131.036  1.00  0.00           H  
ATOM   3644  H4'   C 0 114      10.354 169.185 130.183  1.00  0.00           H  
ATOM   3645  H3'   C 0 114       8.973 170.599 128.104  1.00  0.00           H  
ATOM   3646  H2'   C 0 114       9.514 168.938 126.648  1.00  0.00           H  
ATOM   3647 HO2'   C 0 114      11.024 167.290 127.018  1.00  0.00           H  
ATOM   3648  H1'   C 0 114       9.087 166.946 128.338  1.00  0.00           H  
ATOM   3649  H41   C 0 114       3.145 168.445 126.044  1.00  0.00           H  
ATOM   3650  H42   C 0 114       3.769 167.273 124.932  1.00  0.00           H  
ATOM   3651  H5    C 0 114       4.527 169.353 127.799  1.00  0.00           H  
ATOM   3652  H6    C 0 114       6.615 169.321 128.868  1.00  0.00           H  
ATOM   3653  P     G 0 115      11.020 171.991 127.327  1.00  0.00           P  
ATOM   3654  OP1   G 0 115      12.424 172.479 127.306  1.00  0.00           O  
ATOM   3655  OP2   G 0 115       9.925 172.908 127.734  1.00  0.00           O  
ATOM   3656  O5'   G 0 115      10.682 171.340 125.902  1.00  0.00           O  
ATOM   3657  C5'   G 0 115      11.554 170.368 125.294  1.00  0.00           C  
ATOM   3658  C4'   G 0 115      10.893 169.705 124.084  1.00  0.00           C  
ATOM   3659  O4'   G 0 115       9.630 169.090 124.468  1.00  0.00           O  
ATOM   3660  C3'   G 0 115      10.521 170.599 122.912  1.00  0.00           C  
ATOM   3661  O3'   G 0 115      11.618 170.802 122.048  1.00  0.00           O  
ATOM   3662  C2'   G 0 115       9.456 169.775 122.214  1.00  0.00           C  
ATOM   3663  O2'   G 0 115      10.001 168.717 121.463  1.00  0.00           O  
ATOM   3664  C1'   G 0 115       8.690 169.218 123.408  1.00  0.00           C  
ATOM   3665  N9    G 0 115       7.649 170.152 123.825  1.00  0.00           N  
ATOM   3666  C8    G 0 115       7.807 171.263 124.618  1.00  0.00           C  
ATOM   3667  N7    G 0 115       6.701 171.925 124.799  1.00  0.00           N  
ATOM   3668  C5    G 0 115       5.751 171.203 124.094  1.00  0.00           C  
ATOM   3669  C6    G 0 115       4.365 171.435 123.929  1.00  0.00           C  
ATOM   3670  O6    G 0 115       3.674 172.360 124.383  1.00  0.00           O  
ATOM   3671  N1    G 0 115       3.779 170.459 123.132  1.00  0.00           N  
ATOM   3672  C2    G 0 115       4.442 169.404 122.560  1.00  0.00           C  
ATOM   3673  N2    G 0 115       3.700 168.586 121.794  1.00  0.00           N  
ATOM   3674  N3    G 0 115       5.734 169.175 122.715  1.00  0.00           N  
ATOM   3675  C4    G 0 115       6.321 170.106 123.487  1.00  0.00           C  
ATOM   3676  H5'   G 0 115      11.778 169.665 125.969  1.00  0.00           H  
ATOM   3677 H5''   G 0 115      12.393 170.824 124.997  1.00  0.00           H  
ATOM   3678  H4'   G 0 115      11.502 168.986 123.749  1.00  0.00           H  
ATOM   3679  H3'   G 0 115      10.149 171.471 123.230  1.00  0.00           H  
ATOM   3680  H2'   G 0 115       8.868 170.353 121.647  1.00  0.00           H  
ATOM   3681 HO2'   G 0 115       9.263 168.205 121.024  1.00  0.00           H  
ATOM   3682  H1'   G 0 115       8.292 168.328 123.184  1.00  0.00           H  
ATOM   3683  H8    G 0 115       8.683 171.535 125.016  1.00  0.00           H  
ATOM   3684  H1    G 0 115       2.796 170.532 122.962  1.00  0.00           H  
ATOM   3685  H21   G 0 115       2.724 168.766 121.670  1.00  0.00           H  
ATOM   3686  H22   G 0 115       4.124 167.798 121.348  1.00  0.00           H  
ATOM   3687  P     A 0 116      12.396 172.195 122.085  1.00  0.00           P  
ATOM   3688  OP1   A 0 116      13.704 171.881 122.750  1.00  0.00           O  
ATOM   3689  OP2   A 0 116      11.491 173.196 122.692  1.00  0.00           O  
ATOM   3690  O5'   A 0 116      12.551 172.592 120.542  1.00  0.00           O  
ATOM   3691  C5'   A 0 116      13.754 173.185 120.042  1.00  0.00           C  
ATOM   3692  C4'   A 0 116      13.450 174.496 119.360  1.00  0.00           C  
ATOM   3693  O4'   A 0 116      12.473 174.274 118.319  1.00  0.00           O  
ATOM   3694  C3'   A 0 116      12.793 175.537 120.238  1.00  0.00           C  
ATOM   3695  O3'   A 0 116      13.776 176.241 120.954  1.00  0.00           O  
ATOM   3696  C2'   A 0 116      12.089 176.437 119.234  1.00  0.00           C  
ATOM   3697  O2'   A 0 116      12.944 177.419 118.680  1.00  0.00           O  
ATOM   3698  C1'   A 0 116      11.648 175.420 118.178  1.00  0.00           C  
ATOM   3699  N9    A 0 116      10.252 174.992 118.294  1.00  0.00           N  
ATOM   3700  C8    A 0 116       9.756 173.916 118.998  1.00  0.00           C  
ATOM   3701  N7    A 0 116       8.452 173.791 118.924  1.00  0.00           N  
ATOM   3702  C5    A 0 116       8.060 174.848 118.113  1.00  0.00           C  
ATOM   3703  C6    A 0 116       6.801 175.263 117.646  1.00  0.00           C  
ATOM   3704  N6    A 0 116       5.670 174.626 117.922  1.00  0.00           N  
ATOM   3705  N1    A 0 116       6.747 176.360 116.867  1.00  0.00           N  
ATOM   3706  C2    A 0 116       7.890 176.983 116.563  1.00  0.00           C  
ATOM   3707  N3    A 0 116       9.141 176.686 116.927  1.00  0.00           N  
ATOM   3708  C4    A 0 116       9.157 175.595 117.715  1.00  0.00           C  
ATOM   3709  H5'   A 0 116      14.180 172.563 119.385  1.00  0.00           H  
ATOM   3710 H5''   A 0 116      14.382 173.347 120.803  1.00  0.00           H  
ATOM   3711  H4'   A 0 116      14.287 174.871 118.962  1.00  0.00           H  
ATOM   3712  H3'   A 0 116      12.134 175.114 120.860  1.00  0.00           H  
ATOM   3713  H2'   A 0 116      11.291 176.869 119.655  1.00  0.00           H  
ATOM   3714 HO2'   A 0 116      12.431 177.979 118.030  1.00  0.00           H  
ATOM   3715  H1'   A 0 116      11.792 175.813 117.270  1.00  0.00           H  
ATOM   3716  H8    A 0 116      10.336 173.289 119.517  1.00  0.00           H  
ATOM   3717  H61   A 0 116       4.802 174.968 117.561  1.00  0.00           H  
ATOM   3718  H62   A 0 116       5.685 173.804 118.491  1.00  0.00           H  
ATOM   3719  H2    A 0 116       7.795 177.789 115.978  1.00  0.00           H  
ATOM   3720  P     A 0 117      13.604 176.429 122.525  1.00  0.00           P  
ATOM   3721  OP1   A 0 117      14.460 177.574 122.923  1.00  0.00           O  
ATOM   3722  OP2   A 0 117      13.810 175.100 123.158  1.00  0.00           O  
ATOM   3723  O5'   A 0 117      12.076 176.852 122.679  1.00  0.00           O  
ATOM   3724  C5'   A 0 117      11.344 176.509 123.847  1.00  0.00           C  
ATOM   3725  C4'   A 0 117       9.993 177.182 123.844  1.00  0.00           C  
ATOM   3726  O4'   A 0 117       9.254 176.784 122.663  1.00  0.00           O  
ATOM   3727  C3'   A 0 117       9.104 176.781 125.010  1.00  0.00           C  
ATOM   3728  O3'   A 0 117       9.372 177.602 126.147  1.00  0.00           O  
ATOM   3729  C2'   A 0 117       7.702 177.027 124.457  1.00  0.00           C  
ATOM   3730  O2'   A 0 117       7.287 178.374 124.535  1.00  0.00           O  
ATOM   3731  C1'   A 0 117       7.882 176.653 122.986  1.00  0.00           C  
ATOM   3732  N9    A 0 117       7.456 175.297 122.653  1.00  0.00           N  
ATOM   3733  C8    A 0 117       8.166 174.126 122.727  1.00  0.00           C  
ATOM   3734  N7    A 0 117       7.507 173.083 122.291  1.00  0.00           N  
ATOM   3735  C5    A 0 117       6.276 173.600 121.918  1.00  0.00           C  
ATOM   3736  C6    A 0 117       5.132 173.011 121.359  1.00  0.00           C  
ATOM   3737  N6    A 0 117       5.049 171.719 121.041  1.00  0.00           N  
ATOM   3738  N1    A 0 117       4.065 173.806 121.121  1.00  0.00           N  
ATOM   3739  C2    A 0 117       4.159 175.107 121.411  1.00  0.00           C  
ATOM   3740  N3    A 0 117       5.185 175.781 121.923  1.00  0.00           N  
ATOM   3741  C4    A 0 117       6.224 174.958 122.156  1.00  0.00           C  
ATOM   3742  H5'   A 0 117      11.856 176.803 124.654  1.00  0.00           H  
ATOM   3743 H5''   A 0 117      11.217 175.517 123.876  1.00  0.00           H  
ATOM   3744  H4'   A 0 117      10.115 178.175 123.843  1.00  0.00           H  
ATOM   3745  H3'   A 0 117       9.231 175.815 125.234  1.00  0.00           H  
ATOM   3746  H2'   A 0 117       7.036 176.425 124.897  1.00  0.00           H  
ATOM   3747 HO2'   A 0 117       6.365 178.461 124.157  1.00  0.00           H  
ATOM   3748  H1'   A 0 117       7.360 177.297 122.427  1.00  0.00           H  
ATOM   3749  H8    A 0 117       9.100 174.074 123.081  1.00  0.00           H  
ATOM   3750  H61   A 0 117       4.206 171.355 120.645  1.00  0.00           H  
ATOM   3751  H62   A 0 117       5.830 171.114 121.199  1.00  0.00           H  
ATOM   3752  H2    A 0 117       3.343 175.651 121.215  1.00  0.00           H  
ATOM   3753  P     U 0 118      10.717 177.373 127.015  1.00  0.00           P  
ATOM   3754  OP1   U 0 118      11.197 175.979 126.836  1.00  0.00           O  
ATOM   3755  OP2   U 0 118      10.448 177.880 128.387  1.00  0.00           O  
ATOM   3756  O5'   U 0 118      11.780 178.322 126.304  1.00  0.00           O  
ATOM   3757  C5'   U 0 118      12.630 179.166 127.064  1.00  0.00           C  
ATOM   3758  C4'   U 0 118      12.434 180.606 126.654  1.00  0.00           C  
ATOM   3759  O4'   U 0 118      12.880 180.789 125.284  1.00  0.00           O  
ATOM   3760  C3'   U 0 118      11.007 181.139 126.648  1.00  0.00           C  
ATOM   3761  O3'   U 0 118      10.585 181.525 127.960  1.00  0.00           O  
ATOM   3762  C2'   U 0 118      11.146 182.349 125.731  1.00  0.00           C  
ATOM   3763  O2'   U 0 118      11.730 183.468 126.367  1.00  0.00           O  
ATOM   3764  C1'   U 0 118      12.129 181.830 124.678  1.00  0.00           C  
ATOM   3765  N1    U 0 118      11.481 181.313 123.461  1.00  0.00           N  
ATOM   3766  C2    U 0 118      10.589 182.148 122.798  1.00  0.00           C  
ATOM   3767  O2    U 0 118      10.350 183.290 123.158  1.00  0.00           O  
ATOM   3768  N3    U 0 118       9.990 181.594 121.695  1.00  0.00           N  
ATOM   3769  C4    U 0 118      10.189 180.327 121.189  1.00  0.00           C  
ATOM   3770  O4    U 0 118       9.509 179.945 120.238  1.00  0.00           O  
ATOM   3771  C5    U 0 118      11.142 179.541 121.906  1.00  0.00           C  
ATOM   3772  C6    U 0 118      11.738 180.045 122.990  1.00  0.00           C  
ATOM   3773  H5'   U 0 118      13.582 178.904 126.907  1.00  0.00           H  
ATOM   3774 H5''   U 0 118      12.413 179.066 128.035  1.00  0.00           H  
ATOM   3775  H4'   U 0 118      12.989 181.186 127.250  1.00  0.00           H  
ATOM   3776  H3'   U 0 118      10.379 180.467 126.256  1.00  0.00           H  
ATOM   3777  H2'   U 0 118      10.268 182.589 125.316  1.00  0.00           H  
ATOM   3778 HO2'   U 0 118      11.794 184.225 125.717  1.00  0.00           H  
ATOM   3779  H1'   U 0 118      12.751 182.571 124.423  1.00  0.00           H  
ATOM   3780  H3    U 0 118       9.338 182.172 121.205  1.00  0.00           H  
ATOM   3781  H5    U 0 118      11.362 178.616 121.597  1.00  0.00           H  
ATOM   3782  H6    U 0 118      12.399 179.477 123.480  1.00  0.00           H  
ATOM   3783  P     G 0 119       9.007 181.631 128.315  1.00  0.00           P  
ATOM   3784  OP1   G 0 119       8.525 180.282 128.703  1.00  0.00           O  
ATOM   3785  OP2   G 0 119       8.292 182.377 127.243  1.00  0.00           O  
ATOM   3786  O5'   G 0 119       8.990 182.537 129.630  1.00  0.00           O  
ATOM   3787  C5'   G 0 119       9.513 183.871 129.613  1.00  0.00           C  
ATOM   3788  C4'   G 0 119      10.329 184.135 130.856  1.00  0.00           C  
ATOM   3789  O4'   G 0 119       9.478 183.971 132.022  1.00  0.00           O  
ATOM   3790  C3'   G 0 119      11.477 183.168 131.076  1.00  0.00           C  
ATOM   3791  O3'   G 0 119      12.648 183.600 130.402  1.00  0.00           O  
ATOM   3792  C2'   G 0 119      11.649 183.178 132.590  1.00  0.00           C  
ATOM   3793  O2'   G 0 119      12.428 184.262 133.061  1.00  0.00           O  
ATOM   3794  C1'   G 0 119      10.199 183.323 133.061  1.00  0.00           C  
ATOM   3795  N9    G 0 119       9.531 182.057 133.356  1.00  0.00           N  
ATOM   3796  C8    G 0 119       8.714 181.344 132.514  1.00  0.00           C  
ATOM   3797  N7    G 0 119       8.229 180.265 133.061  1.00  0.00           N  
ATOM   3798  C5    G 0 119       8.762 180.259 134.340  1.00  0.00           C  
ATOM   3799  C6    G 0 119       8.582 179.337 135.396  1.00  0.00           C  
ATOM   3800  O6    G 0 119       7.884 178.310 135.415  1.00  0.00           O  
ATOM   3801  N1    G 0 119       9.312 179.707 136.523  1.00  0.00           N  
ATOM   3802  C2    G 0 119      10.111 180.822 136.618  1.00  0.00           C  
ATOM   3803  N2    G 0 119      10.737 181.004 137.790  1.00  0.00           N  
ATOM   3804  N3    G 0 119      10.281 181.694 135.637  1.00  0.00           N  
ATOM   3805  C4    G 0 119       9.580 181.353 134.536  1.00  0.00           C  
ATOM   3806  H5'   G 0 119       8.754 184.521 129.573  1.00  0.00           H  
ATOM   3807 H5''   G 0 119      10.094 183.986 128.807  1.00  0.00           H  
ATOM   3808  H4'   G 0 119      10.682 185.070 130.830  1.00  0.00           H  
ATOM   3809  H3'   G 0 119      11.220 182.253 130.765  1.00  0.00           H  
ATOM   3810  H2'   G 0 119      12.033 182.310 132.904  1.00  0.00           H  
ATOM   3811 HO2'   G 0 119      12.503 184.211 134.057  1.00  0.00           H  
ATOM   3812  H1'   G 0 119      10.179 183.899 133.878  1.00  0.00           H  
ATOM   3813  H8    G 0 119       8.511 181.624 131.576  1.00  0.00           H  
ATOM   3814  H1    G 0 119       9.250 179.115 137.327  1.00  0.00           H  
ATOM   3815  H21   G 0 119      10.608 180.347 138.533  1.00  0.00           H  
ATOM   3816  H22   G 0 119      11.332 181.797 137.921  1.00  0.00           H  
ATOM   3817  P     G 0 120      13.726 182.514 129.930  1.00  0.00           P  
ATOM   3818  OP1   G 0 120      14.754 183.207 129.121  1.00  0.00           O  
ATOM   3819  OP2   G 0 120      12.976 181.382 129.343  1.00  0.00           O  
ATOM   3820  O5'   G 0 120      14.409 182.009 131.281  1.00  0.00           O  
ATOM   3821  C5'   G 0 120      15.449 182.762 131.905  1.00  0.00           C  
ATOM   3822  C4'   G 0 120      15.994 182.022 133.101  1.00  0.00           C  
ATOM   3823  O4'   G 0 120      14.953 181.870 134.100  1.00  0.00           O  
ATOM   3824  C3'   G 0 120      16.445 180.600 132.835  1.00  0.00           C  
ATOM   3825  O3'   G 0 120      17.751 180.581 132.288  1.00  0.00           O  
ATOM   3826  C2'   G 0 120      16.387 179.981 134.225  1.00  0.00           C  
ATOM   3827  O2'   G 0 120      17.494 180.308 135.040  1.00  0.00           O  
ATOM   3828  C1'   G 0 120      15.124 180.636 134.784  1.00  0.00           C  
ATOM   3829  N9    G 0 120      13.939 179.804 134.578  1.00  0.00           N  
ATOM   3830  C8    G 0 120      12.978 179.928 133.598  1.00  0.00           C  
ATOM   3831  N7    G 0 120      12.060 179.000 133.661  1.00  0.00           N  
ATOM   3832  C5    G 0 120      12.432 178.219 134.749  1.00  0.00           C  
ATOM   3833  C6    G 0 120      11.828 177.057 135.300  1.00  0.00           C  
ATOM   3834  O6    G 0 120      10.822 176.458 134.914  1.00  0.00           O  
ATOM   3835  N1    G 0 120      12.525 176.594 136.413  1.00  0.00           N  
ATOM   3836  C2    G 0 120      13.664 177.167 136.929  1.00  0.00           C  
ATOM   3837  N2    G 0 120      14.186 176.587 138.025  1.00  0.00           N  
ATOM   3838  N3    G 0 120      14.248 178.237 136.412  1.00  0.00           N  
ATOM   3839  C4    G 0 120      13.581 178.709 135.334  1.00  0.00           C  
ATOM   3840  H5'   G 0 120      15.083 183.644 132.203  1.00  0.00           H  
ATOM   3841 H5''   G 0 120      16.187 182.912 131.247  1.00  0.00           H  
ATOM   3842  H4'   G 0 120      16.754 182.541 133.492  1.00  0.00           H  
ATOM   3843  H3'   G 0 120      15.803 180.140 132.221  1.00  0.00           H  
ATOM   3844  H2'   G 0 120      16.273 178.989 134.165  1.00  0.00           H  
ATOM   3845 HO2'   G 0 120      17.391 179.870 135.933  1.00  0.00           H  
ATOM   3846  H1'   G 0 120      15.243 180.810 135.761  1.00  0.00           H  
ATOM   3847  H8    G 0 120      12.983 180.653 132.910  1.00  0.00           H  
ATOM   3848  H1    G 0 120      12.169 175.781 136.874  1.00  0.00           H  
ATOM   3849  H21   G 0 120      13.746 175.781 138.422  1.00  0.00           H  
ATOM   3850  H22   G 0 120      15.014 176.962 138.443  1.00  0.00           H  
ATOM   3851  P     G 0 121      18.276 179.261 131.544  1.00  0.00           P  
ATOM   3852  OP1   G 0 121      19.636 179.565 131.018  1.00  0.00           O  
ATOM   3853  OP2   G 0 121      17.221 178.776 130.622  1.00  0.00           O  
ATOM   3854  O5'   G 0 121      18.410 178.202 132.721  1.00  0.00           O  
ATOM   3855  C5'   G 0 121      19.369 178.374 133.759  1.00  0.00           C  
ATOM   3856  C4'   G 0 121      19.252 177.246 134.749  1.00  0.00           C  
ATOM   3857  O4'   G 0 121      17.925 177.268 135.337  1.00  0.00           O  
ATOM   3858  C3'   G 0 121      19.352 175.872 134.122  1.00  0.00           C  
ATOM   3859  O3'   G 0 121      20.699 175.484 134.027  1.00  0.00           O  
ATOM   3860  C2'   G 0 121      18.588 174.991 135.095  1.00  0.00           C  
ATOM   3861  O2'   G 0 121      19.384 174.561 136.175  1.00  0.00           O  
ATOM   3862  C1'   G 0 121      17.488 175.942 135.575  1.00  0.00           C  
ATOM   3863  N9    G 0 121      16.227 175.754 134.872  1.00  0.00           N  
ATOM   3864  C8    G 0 121      15.763 176.474 133.801  1.00  0.00           C  
ATOM   3865  N7    G 0 121      14.606 176.059 133.370  1.00  0.00           N  
ATOM   3866  C5    G 0 121      14.285 175.002 134.211  1.00  0.00           C  
ATOM   3867  C6    G 0 121      13.146 174.152 134.230  1.00  0.00           C  
ATOM   3868  O6    G 0 121      12.162 174.162 133.482  1.00  0.00           O  
ATOM   3869  N1    G 0 121      13.224 173.214 135.251  1.00  0.00           N  
ATOM   3870  C2    G 0 121      14.256 173.107 136.137  1.00  0.00           C  
ATOM   3871  N2    G 0 121      14.138 172.135 137.045  1.00  0.00           N  
ATOM   3872  N3    G 0 121      15.325 173.889 136.134  1.00  0.00           N  
ATOM   3873  C4    G 0 121      15.272 174.807 135.148  1.00  0.00           C  
ATOM   3874  H5'   G 0 121      19.203 179.243 134.224  1.00  0.00           H  
ATOM   3875 H5''   G 0 121      20.288 178.377 133.365  1.00  0.00           H  
ATOM   3876  H4'   G 0 121      19.944 177.346 135.464  1.00  0.00           H  
ATOM   3877  H3'   G 0 121      18.918 175.863 133.221  1.00  0.00           H  
ATOM   3878  H2'   G 0 121      18.190 174.207 134.619  1.00  0.00           H  
ATOM   3879 HO2'   G 0 121      18.837 173.987 136.784  1.00  0.00           H  
ATOM   3880  H1'   G 0 121      17.343 175.812 136.556  1.00  0.00           H  
ATOM   3881  H8    G 0 121      16.262 177.239 133.393  1.00  0.00           H  
ATOM   3882  H1    G 0 121      12.466 172.568 135.344  1.00  0.00           H  
ATOM   3883  H21   G 0 121      13.331 171.545 137.043  1.00  0.00           H  
ATOM   3884  H22   G 0 121      14.857 171.998 137.727  1.00  0.00           H  
ATOM   3885  P     G 0 122      21.125 174.441 132.902  1.00  0.00           P  
ATOM   3886  OP1   G 0 122      22.551 174.097 133.172  1.00  0.00           O  
ATOM   3887  OP2   G 0 122      20.729 174.994 131.577  1.00  0.00           O  
ATOM   3888  O5'   G 0 122      20.220 173.161 133.193  1.00  0.00           O  
ATOM   3889  C5'   G 0 122      20.478 172.313 134.311  1.00  0.00           C  
ATOM   3890  C4'   G 0 122      19.391 171.280 134.440  1.00  0.00           C  
ATOM   3891  O4'   G 0 122      18.120 171.973 134.510  1.00  0.00           O  
ATOM   3892  C3'   G 0 122      19.246 170.346 133.254  1.00  0.00           C  
ATOM   3893  O3'   G 0 122      20.120 169.224 133.370  1.00  0.00           O  
ATOM   3894  C2'   G 0 122      17.787 169.931 133.363  1.00  0.00           C  
ATOM   3895  O2'   G 0 122      17.605 168.937 134.357  1.00  0.00           O  
ATOM   3896  C1'   G 0 122      17.131 171.244 133.802  1.00  0.00           C  
ATOM   3897  N9    G 0 122      16.618 172.090 132.719  1.00  0.00           N  
ATOM   3898  C8    G 0 122      17.276 173.134 132.110  1.00  0.00           C  
ATOM   3899  N7    G 0 122      16.572 173.715 131.174  1.00  0.00           N  
ATOM   3900  C5    G 0 122      15.373 173.018 131.163  1.00  0.00           C  
ATOM   3901  C6    G 0 122      14.223 173.200 130.361  1.00  0.00           C  
ATOM   3902  O6    G 0 122      14.020 174.044 129.481  1.00  0.00           O  
ATOM   3903  N1    G 0 122      13.241 172.270 130.664  1.00  0.00           N  
ATOM   3904  C2    G 0 122      13.351 171.294 131.615  1.00  0.00           C  
ATOM   3905  N2    G 0 122      12.305 170.477 131.728  1.00  0.00           N  
ATOM   3906  N3    G 0 122      14.408 171.123 132.387  1.00  0.00           N  
ATOM   3907  C4    G 0 122      15.380 172.010 132.106  1.00  0.00           C  
ATOM   3908  H5'   G 0 122      20.510 172.865 135.144  1.00  0.00           H  
ATOM   3909 H5''   G 0 122      21.357 171.854 134.182  1.00  0.00           H  
ATOM   3910  H4'   G 0 122      19.530 170.746 135.274  1.00  0.00           H  
ATOM   3911  H3'   G 0 122      19.411 170.835 132.397  1.00  0.00           H  
ATOM   3912  H2'   G 0 122      17.431 169.627 132.479  1.00  0.00           H  
ATOM   3913 HO2'   G 0 122      16.638 168.686 134.404  1.00  0.00           H  
ATOM   3914  H1'   G 0 122      16.380 171.033 134.427  1.00  0.00           H  
ATOM   3915  H8    G 0 122      18.201 173.420 132.359  1.00  0.00           H  
ATOM   3916  H1    G 0 122      12.386 172.316 130.147  1.00  0.00           H  
ATOM   3917  H21   G 0 122      11.508 170.601 131.137  1.00  0.00           H  
ATOM   3918  H22   G 0 122      12.317 169.740 132.404  1.00  0.00           H  
ATOM   3919  P     A 0 123      20.843 168.634 132.058  1.00  0.00           P  
ATOM   3920  OP1   A 0 123      22.241 169.112 132.069  1.00  0.00           O  
ATOM   3921  OP2   A 0 123      19.994 168.904 130.876  1.00  0.00           O  
ATOM   3922  O5'   A 0 123      20.863 167.058 132.287  1.00  0.00           O  
ATOM   3923  C5'   A 0 123      19.672 166.335 132.593  1.00  0.00           C  
ATOM   3924  C4'   A 0 123      20.022 165.088 133.358  1.00  0.00           C  
ATOM   3925  O4'   A 0 123      20.901 165.470 134.440  1.00  0.00           O  
ATOM   3926  C3'   A 0 123      18.871 164.345 134.019  1.00  0.00           C  
ATOM   3927  O3'   A 0 123      18.316 163.371 133.135  1.00  0.00           O  
ATOM   3928  C2'   A 0 123      19.550 163.675 135.209  1.00  0.00           C  
ATOM   3929  O2'   A 0 123      20.220 162.479 134.872  1.00  0.00           O  
ATOM   3930  C1'   A 0 123      20.582 164.731 135.604  1.00  0.00           C  
ATOM   3931  N9    A 0 123      20.106 165.675 136.613  1.00  0.00           N  
ATOM   3932  C8    A 0 123      19.199 166.697 136.450  1.00  0.00           C  
ATOM   3933  N7    A 0 123      18.996 167.399 137.537  1.00  0.00           N  
ATOM   3934  C5    A 0 123      19.818 166.799 138.481  1.00  0.00           C  
ATOM   3935  C6    A 0 123      20.062 167.084 139.830  1.00  0.00           C  
ATOM   3936  N6    A 0 123      19.483 168.095 140.492  1.00  0.00           N  
ATOM   3937  N1    A 0 123      20.934 166.289 140.487  1.00  0.00           N  
ATOM   3938  C2    A 0 123      21.516 165.279 139.816  1.00  0.00           C  
ATOM   3939  N3    A 0 123      21.369 164.916 138.547  1.00  0.00           N  
ATOM   3940  C4    A 0 123      20.498 165.727 137.928  1.00  0.00           C  
ATOM   3941  H5'   A 0 123      19.207 166.085 131.744  1.00  0.00           H  
ATOM   3942 H5''   A 0 123      19.068 166.907 133.148  1.00  0.00           H  
ATOM   3943  H4'   A 0 123      20.508 164.460 132.751  1.00  0.00           H  
ATOM   3944  H3'   A 0 123      18.167 164.985 134.327  1.00  0.00           H  
ATOM   3945  H2'   A 0 123      18.897 163.520 135.951  1.00  0.00           H  
ATOM   3946 HO2'   A 0 123      20.642 162.091 135.691  1.00  0.00           H  
ATOM   3947  H1'   A 0 123      21.406 164.276 135.941  1.00  0.00           H  
ATOM   3948  H8    A 0 123      18.738 166.886 135.583  1.00  0.00           H  
ATOM   3949  H61   A 0 123      19.697 168.249 141.457  1.00  0.00           H  
ATOM   3950  H62   A 0 123      18.836 168.696 140.021  1.00  0.00           H  
ATOM   3951  H2    A 0 123      22.151 164.721 140.350  1.00  0.00           H  
ATOM   3952  P     A 0 124      16.776 162.918 133.297  1.00  0.00           P  
ATOM   3953  OP1   A 0 124      16.448 162.942 134.749  1.00  0.00           O  
ATOM   3954  OP2   A 0 124      16.555 161.672 132.522  1.00  0.00           O  
ATOM   3955  O5'   A 0 124      15.957 164.072 132.569  1.00  0.00           O  
ATOM   3956  C5'   A 0 124      16.086 165.432 132.980  1.00  0.00           C  
ATOM   3957  C4'   A 0 124      14.955 166.259 132.418  1.00  0.00           C  
ATOM   3958  O4'   A 0 124      15.027 166.228 130.969  1.00  0.00           O  
ATOM   3959  C3'   A 0 124      13.555 165.756 132.746  1.00  0.00           C  
ATOM   3960  O3'   A 0 124      13.104 166.248 134.006  1.00  0.00           O  
ATOM   3961  C2'   A 0 124      12.737 166.315 131.593  1.00  0.00           C  
ATOM   3962  O2'   A 0 124      12.416 167.679 131.765  1.00  0.00           O  
ATOM   3963  C1'   A 0 124      13.719 166.162 130.430  1.00  0.00           C  
ATOM   3964  N9    A 0 124      13.583 164.891 129.716  1.00  0.00           N  
ATOM   3965  C8    A 0 124      14.144 163.674 130.032  1.00  0.00           C  
ATOM   3966  N7    A 0 124      13.838 162.718 129.187  1.00  0.00           N  
ATOM   3967  C5    A 0 124      13.020 163.345 128.253  1.00  0.00           C  
ATOM   3968  C6    A 0 124      12.366 162.878 127.095  1.00  0.00           C  
ATOM   3969  N6    A 0 124      12.428 161.616 126.663  1.00  0.00           N  
ATOM   3970  N1    A 0 124      11.634 163.765 126.387  1.00  0.00           N  
ATOM   3971  C2    A 0 124      11.564 165.027 126.819  1.00  0.00           C  
ATOM   3972  N3    A 0 124      12.127 165.585 127.886  1.00  0.00           N  
ATOM   3973  C4    A 0 124      12.852 164.681 128.569  1.00  0.00           C  
ATOM   3974  H5'   A 0 124      16.957 165.796 132.649  1.00  0.00           H  
ATOM   3975 H5''   A 0 124      16.064 165.478 133.979  1.00  0.00           H  
ATOM   3976  H4'   A 0 124      15.049 167.203 132.733  1.00  0.00           H  
ATOM   3977  H3'   A 0 124      13.533 164.756 132.735  1.00  0.00           H  
ATOM   3978  H2'   A 0 124      11.913 165.769 131.440  1.00  0.00           H  
ATOM   3979 HO2'   A 0 124      11.880 167.996 130.983  1.00  0.00           H  
ATOM   3980  H1'   A 0 124      13.589 166.917 129.787  1.00  0.00           H  
ATOM   3981  H8    A 0 124      14.729 163.532 130.830  1.00  0.00           H  
ATOM   3982  H61   A 0 124      11.940 161.347 125.832  1.00  0.00           H  
ATOM   3983  H62   A 0 124      12.962 160.940 127.170  1.00  0.00           H  
ATOM   3984  H2    A 0 124      11.008 165.641 126.259  1.00  0.00           H  
ATOM   3985  P     A 0 125      12.188 165.315 134.941  1.00  0.00           P  
ATOM   3986  OP1   A 0 125      12.064 165.998 136.261  1.00  0.00           O  
ATOM   3987  OP2   A 0 125      12.715 163.925 134.879  1.00  0.00           O  
ATOM   3988  O5'   A 0 125      10.775 165.300 134.208  1.00  0.00           O  
ATOM   3989  C5'   A 0 125       9.983 166.479 134.116  1.00  0.00           C  
ATOM   3990  C4'   A 0 125       8.745 166.209 133.296  1.00  0.00           C  
ATOM   3991  O4'   A 0 125       9.152 165.797 131.963  1.00  0.00           O  
ATOM   3992  C3'   A 0 125       7.863 165.072 133.792  1.00  0.00           C  
ATOM   3993  O3'   A 0 125       6.922 165.523 134.762  1.00  0.00           O  
ATOM   3994  C2'   A 0 125       7.152 164.633 132.518  1.00  0.00           C  
ATOM   3995  O2'   A 0 125       6.024 165.437 132.232  1.00  0.00           O  
ATOM   3996  C1'   A 0 125       8.258 164.812 131.470  1.00  0.00           C  
ATOM   3997  N9    A 0 125       9.019 163.583 131.235  1.00  0.00           N  
ATOM   3998  C8    A 0 125       9.945 162.981 132.062  1.00  0.00           C  
ATOM   3999  N7    A 0 125      10.431 161.861 131.585  1.00  0.00           N  
ATOM   4000  C5    A 0 125       9.791 161.717 130.361  1.00  0.00           C  
ATOM   4001  C6    A 0 125       9.867 160.725 129.364  1.00  0.00           C  
ATOM   4002  N6    A 0 125      10.631 159.632 129.456  1.00  0.00           N  
ATOM   4003  N1    A 0 125       9.113 160.895 128.259  1.00  0.00           N  
ATOM   4004  C2    A 0 125       8.330 161.982 128.177  1.00  0.00           C  
ATOM   4005  N3    A 0 125       8.162 162.971 129.049  1.00  0.00           N  
ATOM   4006  C4    A 0 125       8.929 162.778 130.129  1.00  0.00           C  
ATOM   4007  H5'   A 0 125      10.517 167.203 133.680  1.00  0.00           H  
ATOM   4008 H5''   A 0 125       9.715 166.770 135.034  1.00  0.00           H  
ATOM   4009  H4'   A 0 125       8.201 167.046 133.232  1.00  0.00           H  
ATOM   4010  H3'   A 0 125       8.420 164.328 134.160  1.00  0.00           H  
ATOM   4011  H2'   A 0 125       6.886 163.671 132.582  1.00  0.00           H  
ATOM   4012 HO2'   A 0 125       5.590 165.115 131.391  1.00  0.00           H  
ATOM   4013  H1'   A 0 125       7.856 165.126 130.610  1.00  0.00           H  
ATOM   4014  H8    A 0 125      10.220 163.364 132.944  1.00  0.00           H  
ATOM   4015  H61   A 0 125      10.640 158.964 128.712  1.00  0.00           H  
ATOM   4016  H62   A 0 125      11.193 159.482 130.269  1.00  0.00           H  
ATOM   4017  H2    A 0 125       7.794 162.059 127.336  1.00  0.00           H  
ATOM   4018  P     C 0 126       6.651 164.645 136.083  1.00  0.00           P  
ATOM   4019  OP1   C 0 126       7.192 163.276 135.887  1.00  0.00           O  
ATOM   4020  OP2   C 0 126       5.240 164.821 136.499  1.00  0.00           O  
ATOM   4021  O5'   C 0 126       7.551 165.343 137.190  1.00  0.00           O  
ATOM   4022  C5'   C 0 126       7.308 166.680 137.640  1.00  0.00           C  
ATOM   4023  C4'   C 0 126       8.503 167.157 138.438  1.00  0.00           C  
ATOM   4024  O4'   C 0 126       9.675 167.142 137.574  1.00  0.00           O  
ATOM   4025  C3'   C 0 126       8.458 168.554 139.040  1.00  0.00           C  
ATOM   4026  O3'   C 0 126       7.823 168.539 140.327  1.00  0.00           O  
ATOM   4027  C2'   C 0 126       9.943 168.893 139.140  1.00  0.00           C  
ATOM   4028  O2'   C 0 126      10.548 168.327 140.301  1.00  0.00           O  
ATOM   4029  C1'   C 0 126      10.478 168.283 137.826  1.00  0.00           C  
ATOM   4030  N1    C 0 126      10.359 169.184 136.642  1.00  0.00           N  
ATOM   4031  C2    C 0 126      11.507 169.878 136.151  1.00  0.00           C  
ATOM   4032  O2    C 0 126      12.640 169.610 136.598  1.00  0.00           O  
ATOM   4033  N3    C 0 126      11.337 170.806 135.185  1.00  0.00           N  
ATOM   4034  C4    C 0 126      10.119 171.025 134.675  1.00  0.00           C  
ATOM   4035  N4    C 0 126       9.985 171.992 133.770  1.00  0.00           N  
ATOM   4036  C5    C 0 126       8.980 170.276 135.079  1.00  0.00           C  
ATOM   4037  C6    C 0 126       9.138 169.382 136.051  1.00  0.00           C  
ATOM   4038  H5'   C 0 126       6.491 166.696 138.217  1.00  0.00           H  
ATOM   4039 H5''   C 0 126       7.171 167.279 136.851  1.00  0.00           H  
ATOM   4040  H4'   C 0 126       8.658 166.506 139.181  1.00  0.00           H  
ATOM   4041  H3'   C 0 126       7.992 169.189 138.424  1.00  0.00           H  
ATOM   4042  H2'   C 0 126      10.070 169.885 139.135  1.00  0.00           H  
ATOM   4043 HO2'   C 0 126      11.517 168.574 140.326  1.00  0.00           H  
ATOM   4044  H1'   C 0 126      11.431 168.006 137.945  1.00  0.00           H  
ATOM   4045  H41   C 0 126       9.088 172.181 133.369  1.00  0.00           H  
ATOM   4046  H42   C 0 126      10.781 172.529 133.491  1.00  0.00           H  
ATOM   4047  H5    C 0 126       8.089 170.417 134.647  1.00  0.00           H  
ATOM   4048  H6    C 0 126       8.352 168.845 136.356  1.00  0.00           H  
ATOM   4049  P     C 0 127       7.130 169.881 140.898  1.00  0.00           P  
ATOM   4050  OP1   C 0 127       6.389 169.580 142.162  1.00  0.00           O  
ATOM   4051  OP2   C 0 127       6.399 170.520 139.752  1.00  0.00           O  
ATOM   4052  O5'   C 0 127       8.387 170.770 141.318  1.00  0.00           O  
ATOM   4053  C5'   C 0 127       9.181 170.425 142.443  1.00  0.00           C  
ATOM   4054  C4'   C 0 127      10.322 171.402 142.592  1.00  0.00           C  
ATOM   4055  O4'   C 0 127      11.170 171.287 141.423  1.00  0.00           O  
ATOM   4056  C3'   C 0 127       9.991 172.892 142.644  1.00  0.00           C  
ATOM   4057  O3'   C 0 127       9.649 173.315 143.953  1.00  0.00           O  
ATOM   4058  C2'   C 0 127      11.321 173.504 142.235  1.00  0.00           C  
ATOM   4059  O2'   C 0 127      12.298 173.392 143.258  1.00  0.00           O  
ATOM   4060  C1'   C 0 127      11.729 172.558 141.112  1.00  0.00           C  
ATOM   4061  N1    C 0 127      11.278 172.953 139.760  1.00  0.00           N  
ATOM   4062  C2    C 0 127      12.009 173.927 139.054  1.00  0.00           C  
ATOM   4063  O2    C 0 127      12.929 174.549 139.642  1.00  0.00           O  
ATOM   4064  N3    C 0 127      11.681 174.178 137.767  1.00  0.00           N  
ATOM   4065  C4    C 0 127      10.652 173.547 137.207  1.00  0.00           C  
ATOM   4066  N4    C 0 127      10.391 173.801 135.941  1.00  0.00           N  
ATOM   4067  C5    C 0 127       9.849 172.622 137.921  1.00  0.00           C  
ATOM   4068  C6    C 0 127      10.193 172.354 139.179  1.00  0.00           C  
ATOM   4069  H5'   C 0 127       9.549 169.504 142.318  1.00  0.00           H  
ATOM   4070 H5''   C 0 127       8.615 170.449 143.267  1.00  0.00           H  
ATOM   4071  H4'   C 0 127      10.853 171.159 143.404  1.00  0.00           H  
ATOM   4072  H3'   C 0 127       9.271 173.124 141.990  1.00  0.00           H  
ATOM   4073  H2'   C 0 127      11.219 174.446 141.915  1.00  0.00           H  
ATOM   4074 HO2'   C 0 127      13.154 173.806 142.948  1.00  0.00           H  
ATOM   4075  H1'   C 0 127      12.726 172.477 141.107  1.00  0.00           H  
ATOM   4076  H41   C 0 127       9.625 173.345 135.487  1.00  0.00           H  
ATOM   4077  H42   C 0 127      10.959 174.450 135.434  1.00  0.00           H  
ATOM   4078  H5    C 0 127       9.055 172.188 137.496  1.00  0.00           H  
ATOM   4079  H6    C 0 127       9.649 171.703 139.709  1.00  0.00           H  
ATOM   4080  P     C 0 128       8.579 174.501 144.155  1.00  0.00           P  
ATOM   4081  OP1   C 0 128       8.273 174.559 145.617  1.00  0.00           O  
ATOM   4082  OP2   C 0 128       7.466 174.333 143.172  1.00  0.00           O  
ATOM   4083  O5'   C 0 128       9.396 175.813 143.778  1.00  0.00           O  
ATOM   4084  C5'   C 0 128      10.481 176.256 144.588  1.00  0.00           C  
ATOM   4085  C4'   C 0 128      11.198 177.398 143.910  1.00  0.00           C  
ATOM   4086  O4'   C 0 128      11.658 176.951 142.605  1.00  0.00           O  
ATOM   4087  C3'   C 0 128      10.334 178.610 143.597  1.00  0.00           C  
ATOM   4088  O3'   C 0 128      10.219 179.491 144.708  1.00  0.00           O  
ATOM   4089  C2'   C 0 128      11.066 179.247 142.423  1.00  0.00           C  
ATOM   4090  O2'   C 0 128      12.132 180.106 142.788  1.00  0.00           O  
ATOM   4091  C1'   C 0 128      11.540 178.009 141.662  1.00  0.00           C  
ATOM   4092  N1    C 0 128      10.591 177.592 140.609  1.00  0.00           N  
ATOM   4093  C2    C 0 128      10.849 177.962 139.292  1.00  0.00           C  
ATOM   4094  O2    C 0 128      11.844 178.666 139.049  1.00  0.00           O  
ATOM   4095  N3    C 0 128      10.013 177.543 138.317  1.00  0.00           N  
ATOM   4096  C4    C 0 128       8.956 176.789 138.618  1.00  0.00           C  
ATOM   4097  N4    C 0 128       8.187 176.359 137.618  1.00  0.00           N  
ATOM   4098  C5    C 0 128       8.649 176.428 139.953  1.00  0.00           C  
ATOM   4099  C6    C 0 128       9.483 176.845 140.910  1.00  0.00           C  
ATOM   4100  H5'   C 0 128      11.120 175.500 144.728  1.00  0.00           H  
ATOM   4101 H5''   C 0 128      10.130 176.564 145.472  1.00  0.00           H  
ATOM   4102  H4'   C 0 128      11.982 177.679 144.464  1.00  0.00           H  
ATOM   4103  H3'   C 0 128       9.425 178.311 143.307  1.00  0.00           H  
ATOM   4104  H2'   C 0 128      10.412 179.752 141.860  1.00  0.00           H  
ATOM   4105 HO2'   C 0 128      12.556 180.480 141.963  1.00  0.00           H  
ATOM   4106  H1'   C 0 128      12.434 178.191 141.252  1.00  0.00           H  
ATOM   4107  H41   C 0 128       7.387 175.791 137.811  1.00  0.00           H  
ATOM   4108  H42   C 0 128       8.410 176.604 136.675  1.00  0.00           H  
ATOM   4109  H5    C 0 128       7.840 175.882 140.171  1.00  0.00           H  
ATOM   4110  H6    C 0 128       9.295 176.608 141.863  1.00  0.00           H  
ATOM   4111  P     A 0 129       8.911 180.411 144.855  1.00  0.00           P  
ATOM   4112  OP1   A 0 129       8.932 180.941 146.243  1.00  0.00           O  
ATOM   4113  OP2   A 0 129       7.730 179.634 144.381  1.00  0.00           O  
ATOM   4114  O5'   A 0 129       9.167 181.611 143.832  1.00  0.00           O  
ATOM   4115  C5'   A 0 129       9.138 181.392 142.419  1.00  0.00           C  
ATOM   4116  C4'   A 0 129       9.763 182.557 141.682  1.00  0.00           C  
ATOM   4117  O4'   A 0 129       9.917 182.217 140.276  1.00  0.00           O  
ATOM   4118  C3'   A 0 129       8.914 183.813 141.677  1.00  0.00           C  
ATOM   4119  O3'   A 0 129       9.144 184.581 142.848  1.00  0.00           O  
ATOM   4120  C2'   A 0 129       9.364 184.533 140.409  1.00  0.00           C  
ATOM   4121  O2'   A 0 129      10.520 185.319 140.604  1.00  0.00           O  
ATOM   4122  C1'   A 0 129       9.662 183.359 139.471  1.00  0.00           C  
ATOM   4123  N9    A 0 129       8.587 183.036 138.524  1.00  0.00           N  
ATOM   4124  C8    A 0 129       7.585 182.100 138.665  1.00  0.00           C  
ATOM   4125  N7    A 0 129       6.780 182.027 137.634  1.00  0.00           N  
ATOM   4126  C5    A 0 129       7.277 182.979 136.755  1.00  0.00           C  
ATOM   4127  C6    A 0 129       6.867 183.383 135.479  1.00  0.00           C  
ATOM   4128  N6    A 0 129       5.816 182.861 134.845  1.00  0.00           N  
ATOM   4129  N1    A 0 129       7.579 184.356 134.867  1.00  0.00           N  
ATOM   4130  C2    A 0 129       8.628 184.881 135.511  1.00  0.00           C  
ATOM   4131  N3    A 0 129       9.112 184.586 136.713  1.00  0.00           N  
ATOM   4132  C4    A 0 129       8.384 183.614 137.291  1.00  0.00           C  
ATOM   4133  H5'   A 0 129       8.189 181.288 142.123  1.00  0.00           H  
ATOM   4134 H5''   A 0 129       9.647 180.558 142.206  1.00  0.00           H  
ATOM   4135  H4'   A 0 129      10.659 182.761 142.077  1.00  0.00           H  
ATOM   4136  H3'   A 0 129       7.946 183.572 141.609  1.00  0.00           H  
ATOM   4137  H2'   A 0 129       8.620 185.092 140.043  1.00  0.00           H  
ATOM   4138 HO2'   A 0 129      10.768 185.766 139.744  1.00  0.00           H  
ATOM   4139  H1'   A 0 129      10.489 183.571 138.951  1.00  0.00           H  
ATOM   4140  H8    A 0 129       7.482 181.529 139.480  1.00  0.00           H  
ATOM   4141  H61   A 0 129       5.569 183.189 133.933  1.00  0.00           H  
ATOM   4142  H62   A 0 129       5.275 182.142 135.282  1.00  0.00           H  
ATOM   4143  H2    A 0 129       9.118 185.599 135.017  1.00  0.00           H  
ATOM   4144  P     C 0 130       7.975 185.523 143.413  1.00  0.00           P  
ATOM   4145  OP1   C 0 130       8.456 186.021 144.727  1.00  0.00           O  
ATOM   4146  OP2   C 0 130       6.672 184.794 143.329  1.00  0.00           O  
ATOM   4147  O5'   C 0 130       7.919 186.730 142.371  1.00  0.00           O  
ATOM   4148  C5'   C 0 130       8.975 187.681 142.297  1.00  0.00           C  
ATOM   4149  C4'   C 0 130       8.776 188.595 141.113  1.00  0.00           C  
ATOM   4150  O4'   C 0 130       8.826 187.811 139.896  1.00  0.00           O  
ATOM   4151  C3'   C 0 130       7.440 189.314 141.033  1.00  0.00           C  
ATOM   4152  O3'   C 0 130       7.451 190.501 141.821  1.00  0.00           O  
ATOM   4153  C2'   C 0 130       7.342 189.635 139.548  1.00  0.00           C  
ATOM   4154  O2'   C 0 130       8.092 190.781 139.201  1.00  0.00           O  
ATOM   4155  C1'   C 0 130       7.965 188.382 138.925  1.00  0.00           C  
ATOM   4156  N1    C 0 130       6.983 187.361 138.506  1.00  0.00           N  
ATOM   4157  C2    C 0 130       6.376 187.481 137.247  1.00  0.00           C  
ATOM   4158  O2    C 0 130       6.684 188.433 136.514  1.00  0.00           O  
ATOM   4159  N3    C 0 130       5.470 186.554 136.858  1.00  0.00           N  
ATOM   4160  C4    C 0 130       5.163 185.536 137.668  1.00  0.00           C  
ATOM   4161  N4    C 0 130       4.261 184.643 137.238  1.00  0.00           N  
ATOM   4162  C5    C 0 130       5.765 185.388 138.952  1.00  0.00           C  
ATOM   4163  C6    C 0 130       6.660 186.313 139.327  1.00  0.00           C  
ATOM   4164  H5'   C 0 130       9.846 187.200 142.199  1.00  0.00           H  
ATOM   4165 H5''   C 0 130       8.988 188.226 143.136  1.00  0.00           H  
ATOM   4166  H4'   C 0 130       9.512 189.272 141.096  1.00  0.00           H  
ATOM   4167  H3'   C 0 130       6.695 188.709 141.314  1.00  0.00           H  
ATOM   4168  H2'   C 0 130       6.387 189.735 139.267  1.00  0.00           H  
ATOM   4169 HO2'   C 0 130       8.000 190.955 138.221  1.00  0.00           H  
ATOM   4170  H1'   C 0 130       8.509 188.653 138.130  1.00  0.00           H  
ATOM   4171  H41   C 0 130       4.008 183.869 137.818  1.00  0.00           H  
ATOM   4172  H42   C 0 130       3.841 184.751 136.337  1.00  0.00           H  
ATOM   4173  H5    C 0 130       5.528 184.623 139.551  1.00  0.00           H  
ATOM   4174  H6    C 0 130       7.100 186.237 140.222  1.00  0.00           H  
ATOM   4175  P     C 0 131       6.059 191.152 142.305  1.00  0.00           P  
ATOM   4176  OP1   C 0 131       6.377 192.313 143.190  1.00  0.00           O  
ATOM   4177  OP2   C 0 131       5.175 190.069 142.819  1.00  0.00           O  
ATOM   4178  O5'   C 0 131       5.414 191.686 140.947  1.00  0.00           O  
ATOM   4179  C5'   C 0 131       6.026 192.739 140.214  1.00  0.00           C  
ATOM   4180  C4'   C 0 131       5.312 192.948 138.905  1.00  0.00           C  
ATOM   4181  O4'   C 0 131       5.459 191.760 138.089  1.00  0.00           O  
ATOM   4182  C3'   C 0 131       3.809 193.141 138.968  1.00  0.00           C  
ATOM   4183  O3'   C 0 131       3.449 194.469 139.322  1.00  0.00           O  
ATOM   4184  C2'   C 0 131       3.401 192.802 137.542  1.00  0.00           C  
ATOM   4185  O2'   C 0 131       3.656 193.843 136.616  1.00  0.00           O  
ATOM   4186  C1'   C 0 131       4.325 191.619 137.246  1.00  0.00           C  
ATOM   4187  N1    C 0 131       3.693 190.311 137.511  1.00  0.00           N  
ATOM   4188  C2    C 0 131       2.796 189.775 136.556  1.00  0.00           C  
ATOM   4189  O2    C 0 131       2.548 190.424 135.518  1.00  0.00           O  
ATOM   4190  N3    C 0 131       2.223 188.570 136.796  1.00  0.00           N  
ATOM   4191  C4    C 0 131       2.504 187.908 137.921  1.00  0.00           C  
ATOM   4192  N4    C 0 131       1.920 186.725 138.112  1.00  0.00           N  
ATOM   4193  C5    C 0 131       3.399 188.430 138.904  1.00  0.00           C  
ATOM   4194  C6    C 0 131       3.966 189.620 138.660  1.00  0.00           C  
ATOM   4195  H5'   C 0 131       6.981 192.504 140.035  1.00  0.00           H  
ATOM   4196 H5''   C 0 131       5.985 193.582 140.751  1.00  0.00           H  
ATOM   4197  H4'   C 0 131       5.722 193.726 138.429  1.00  0.00           H  
ATOM   4198  H3'   C 0 131       3.403 192.490 139.609  1.00  0.00           H  
ATOM   4199  H2'   C 0 131       2.442 192.521 137.505  1.00  0.00           H  
ATOM   4200 HO2'   C 0 131       3.366 193.556 135.703  1.00  0.00           H  
ATOM   4201  H1'   C 0 131       4.616 191.658 136.290  1.00  0.00           H  
ATOM   4202  H41   C 0 131       2.108 186.203 138.944  1.00  0.00           H  
ATOM   4203  H42   C 0 131       1.293 186.360 137.424  1.00  0.00           H  
ATOM   4204  H5    C 0 131       3.596 187.926 139.745  1.00  0.00           H  
ATOM   4205  H6    C 0 131       4.599 190.009 139.329  1.00  0.00           H  
ATOM   4206  P     U 0 132       2.087 194.727 140.130  1.00  0.00           P  
ATOM   4207  OP1   U 0 132       2.081 196.162 140.518  1.00  0.00           O  
ATOM   4208  OP2   U 0 132       1.967 193.686 141.184  1.00  0.00           O  
ATOM   4209  O5'   U 0 132       0.943 194.484 139.041  1.00  0.00           O  
ATOM   4210  C5'   U 0 132       0.805 195.360 137.916  1.00  0.00           C  
ATOM   4211  C4'   U 0 132      -0.262 194.855 136.961  1.00  0.00           C  
ATOM   4212  O4'   U 0 132       0.137 193.574 136.412  1.00  0.00           O  
ATOM   4213  C3'   U 0 132      -1.638 194.608 137.551  1.00  0.00           C  
ATOM   4214  O3'   U 0 132      -2.387 195.816 137.559  1.00  0.00           O  
ATOM   4215  C2'   U 0 132      -2.235 193.588 136.587  1.00  0.00           C  
ATOM   4216  O2'   U 0 132      -2.769 194.175 135.420  1.00  0.00           O  
ATOM   4217  C1'   U 0 132      -1.005 192.759 136.214  1.00  0.00           C  
ATOM   4218  N1    U 0 132      -0.843 191.518 136.992  1.00  0.00           N  
ATOM   4219  C2    U 0 132      -1.298 190.339 136.420  1.00  0.00           C  
ATOM   4220  O2    U 0 132      -1.828 190.294 135.327  1.00  0.00           O  
ATOM   4221  N3    U 0 132      -1.112 189.214 137.176  1.00  0.00           N  
ATOM   4222  C4    U 0 132      -0.537 189.142 138.416  1.00  0.00           C  
ATOM   4223  O4    U 0 132      -0.442 188.049 138.964  1.00  0.00           O  
ATOM   4224  C5    U 0 132      -0.098 190.396 138.950  1.00  0.00           C  
ATOM   4225  C6    U 0 132      -0.261 191.513 138.240  1.00  0.00           C  
ATOM   4226  H5'   U 0 132       1.679 195.411 137.432  1.00  0.00           H  
ATOM   4227 H5''   U 0 132       0.549 196.271 138.240  1.00  0.00           H  
ATOM   4228  H4'   U 0 132      -0.351 195.509 136.210  1.00  0.00           H  
ATOM   4229  H3'   U 0 132      -1.567 194.227 138.473  1.00  0.00           H  
ATOM   4230  H2'   U 0 132      -2.920 193.022 137.046  1.00  0.00           H  
ATOM   4231 HO2'   U 0 132      -3.144 193.461 134.829  1.00  0.00           H  
ATOM   4232  H1'   U 0 132      -1.063 192.522 135.244  1.00  0.00           H  
ATOM   4233  H3    U 0 132      -1.430 188.352 136.780  1.00  0.00           H  
ATOM   4234  H5    U 0 132       0.330 190.434 139.853  1.00  0.00           H  
ATOM   4235  H6    U 0 132       0.051 192.380 138.629  1.00  0.00           H  
ATOM   4236  P     C 0 133      -3.615 195.978 138.571  1.00  0.00           P  
ATOM   4237  OP1   C 0 133      -4.106 197.372 138.436  1.00  0.00           O  
ATOM   4238  OP2   C 0 133      -3.190 195.473 139.900  1.00  0.00           O  
ATOM   4239  O5'   C 0 133      -4.720 194.988 137.999  1.00  0.00           O  
ATOM   4240  C5'   C 0 133      -5.522 195.355 136.887  1.00  0.00           C  
ATOM   4241  C4'   C 0 133      -6.571 194.305 136.647  1.00  0.00           C  
ATOM   4242  O4'   C 0 133      -5.921 193.068 136.263  1.00  0.00           O  
ATOM   4243  C3'   C 0 133      -7.398 193.935 137.869  1.00  0.00           C  
ATOM   4244  O3'   C 0 133      -8.494 194.832 138.017  1.00  0.00           O  
ATOM   4245  C2'   C 0 133      -7.871 192.524 137.535  1.00  0.00           C  
ATOM   4246  O2'   C 0 133      -9.071 192.482 136.779  1.00  0.00           O  
ATOM   4247  C1'   C 0 133      -6.682 191.969 136.737  1.00  0.00           C  
ATOM   4248  N1    C 0 133      -5.808 191.100 137.545  1.00  0.00           N  
ATOM   4249  C2    C 0 133      -6.017 189.707 137.520  1.00  0.00           C  
ATOM   4250  O2    C 0 133      -6.878 189.232 136.764  1.00  0.00           O  
ATOM   4251  N3    C 0 133      -5.271 188.915 138.313  1.00  0.00           N  
ATOM   4252  C4    C 0 133      -4.333 189.450 139.091  1.00  0.00           C  
ATOM   4253  N4    C 0 133      -3.635 188.628 139.875  1.00  0.00           N  
ATOM   4254  C5    C 0 133      -4.071 190.852 139.106  1.00  0.00           C  
ATOM   4255  C6    C 0 133      -4.825 191.631 138.328  1.00  0.00           C  
ATOM   4256  H5'   C 0 133      -4.945 195.439 136.075  1.00  0.00           H  
ATOM   4257 H5''   C 0 133      -5.966 196.232 137.073  1.00  0.00           H  
ATOM   4258  H4'   C 0 133      -7.179 194.604 135.912  1.00  0.00           H  
ATOM   4259  H3'   C 0 133      -6.830 193.932 138.692  1.00  0.00           H  
ATOM   4260  H2'   C 0 133      -7.985 191.999 138.378  1.00  0.00           H  
ATOM   4261 HO2'   C 0 133      -9.318 191.530 136.599  1.00  0.00           H  
ATOM   4262  H1'   C 0 133      -7.027 191.449 135.955  1.00  0.00           H  
ATOM   4263  H41   C 0 133      -2.922 188.993 140.473  1.00  0.00           H  
ATOM   4264  H42   C 0 133      -3.825 187.646 139.865  1.00  0.00           H  
ATOM   4265  H5    C 0 133      -3.348 191.237 139.679  1.00  0.00           H  
ATOM   4266  H6    C 0 133      -4.667 192.618 138.319  1.00  0.00           H  
ATOM   4267  P     G 0 134      -8.991 195.253 139.483  1.00  0.00           P  
ATOM   4268  OP1   G 0 134     -10.292 195.959 139.314  1.00  0.00           O  
ATOM   4269  OP2   G 0 134      -7.865 195.942 140.163  1.00  0.00           O  
ATOM   4270  O5'   G 0 134      -9.241 193.861 140.223  1.00  0.00           O  
ATOM   4271  C5'   G 0 134     -10.289 192.979 139.814  1.00  0.00           C  
ATOM   4272  C4'   G 0 134     -10.092 191.608 140.426  1.00  0.00           C  
ATOM   4273  O4'   G 0 134      -8.840 191.042 139.945  1.00  0.00           O  
ATOM   4274  C3'   G 0 134      -9.951 191.580 141.940  1.00  0.00           C  
ATOM   4275  O3'   G 0 134     -11.214 191.587 142.598  1.00  0.00           O  
ATOM   4276  C2'   G 0 134      -9.189 190.281 142.165  1.00  0.00           C  
ATOM   4277  O2'   G 0 134     -10.006 189.131 142.100  1.00  0.00           O  
ATOM   4278  C1'   G 0 134      -8.219 190.291 140.981  1.00  0.00           C  
ATOM   4279  N9    G 0 134      -6.937 190.915 141.314  1.00  0.00           N  
ATOM   4280  C8    G 0 134      -6.563 192.219 141.082  1.00  0.00           C  
ATOM   4281  N7    G 0 134      -5.367 192.498 141.531  1.00  0.00           N  
ATOM   4282  C5    G 0 134      -4.919 191.308 142.089  1.00  0.00           C  
ATOM   4283  C6    G 0 134      -3.688 191.000 142.736  1.00  0.00           C  
ATOM   4284  O6    G 0 134      -2.731 191.746 142.967  1.00  0.00           O  
ATOM   4285  N1    G 0 134      -3.639 189.670 143.134  1.00  0.00           N  
ATOM   4286  C2    G 0 134      -4.644 188.752 142.946  1.00  0.00           C  
ATOM   4287  N2    G 0 134      -4.401 187.512 143.401  1.00  0.00           N  
ATOM   4288  N3    G 0 134      -5.799 189.026 142.354  1.00  0.00           N  
ATOM   4289  C4    G 0 134      -5.868 190.314 141.952  1.00  0.00           C  
ATOM   4290  H5'   G 0 134     -10.283 192.899 138.817  1.00  0.00           H  
ATOM   4291 H5''   G 0 134     -11.168 193.350 140.113  1.00  0.00           H  
ATOM   4292  H4'   G 0 134     -10.849 191.014 140.154  1.00  0.00           H  
ATOM   4293  H3'   G 0 134      -9.401 192.357 142.247  1.00  0.00           H  
ATOM   4294  H2'   G 0 134      -8.689 190.310 143.031  1.00  0.00           H  
ATOM   4295 HO2'   G 0 134      -9.448 188.316 142.255  1.00  0.00           H  
ATOM   4296  H1'   G 0 134      -8.064 189.354 140.668  1.00  0.00           H  
ATOM   4297  H8    G 0 134      -7.146 192.885 140.617  1.00  0.00           H  
ATOM   4298  H1    G 0 134      -2.808 189.356 143.593  1.00  0.00           H  
ATOM   4299  H21   G 0 134      -3.530 187.304 143.845  1.00  0.00           H  
ATOM   4300  H22   G 0 134      -5.092 186.796 143.296  1.00  0.00           H  
ATOM   4301  P     U 0 135     -11.392 192.414 143.966  1.00  0.00           P  
ATOM   4302  OP1   U 0 135     -12.574 193.292 143.774  1.00  0.00           O  
ATOM   4303  OP2   U 0 135     -10.090 193.017 144.351  1.00  0.00           O  
ATOM   4304  O5'   U 0 135     -11.772 191.314 145.057  1.00  0.00           O  
ATOM   4305  C5'   U 0 135     -11.081 190.071 145.122  1.00  0.00           C  
ATOM   4306  C4'   U 0 135     -11.205 189.473 146.502  1.00  0.00           C  
ATOM   4307  O4'   U 0 135     -12.605 189.325 146.850  1.00  0.00           O  
ATOM   4308  C3'   U 0 135     -10.650 188.067 146.634  1.00  0.00           C  
ATOM   4309  O3'   U 0 135      -9.254 188.099 146.864  1.00  0.00           O  
ATOM   4310  C2'   U 0 135     -11.402 187.535 147.843  1.00  0.00           C  
ATOM   4311  O2'   U 0 135     -10.879 187.977 149.077  1.00  0.00           O  
ATOM   4312  C1'   U 0 135     -12.784 188.148 147.626  1.00  0.00           C  
ATOM   4313  N1    U 0 135     -13.680 187.228 146.906  1.00  0.00           N  
ATOM   4314  C2    U 0 135     -14.361 186.267 147.650  1.00  0.00           C  
ATOM   4315  O2    U 0 135     -14.263 186.165 148.868  1.00  0.00           O  
ATOM   4316  N3    U 0 135     -15.161 185.428 146.912  1.00  0.00           N  
ATOM   4317  C4    U 0 135     -15.350 185.444 145.540  1.00  0.00           C  
ATOM   4318  O4    U 0 135     -16.073 184.592 145.018  1.00  0.00           O  
ATOM   4319  C5    U 0 135     -14.624 186.467 144.848  1.00  0.00           C  
ATOM   4320  C6    U 0 135     -13.836 187.302 145.535  1.00  0.00           C  
ATOM   4321  H5'   U 0 135     -10.115 190.220 144.913  1.00  0.00           H  
ATOM   4322 H5''   U 0 135     -11.474 189.440 144.453  1.00  0.00           H  
ATOM   4323  H4'   U 0 135     -10.758 190.072 147.166  1.00  0.00           H  
ATOM   4324  H3'   U 0 135     -10.862 187.526 145.820  1.00  0.00           H  
ATOM   4325  H2'   U 0 135     -11.451 186.537 147.817  1.00  0.00           H  
ATOM   4326 HO2'   U 0 135     -11.419 187.591 149.825  1.00  0.00           H  
ATOM   4327  H1'   U 0 135     -13.188 188.387 148.509  1.00  0.00           H  
ATOM   4328  H3    U 0 135     -15.662 184.729 147.422  1.00  0.00           H  
ATOM   4329  H5    U 0 135     -14.706 186.557 143.855  1.00  0.00           H  
ATOM   4330  H6    U 0 135     -13.338 188.010 145.035  1.00  0.00           H  
ATOM   4331  P     A 0 136      -8.312 187.003 146.169  1.00  0.00           P  
ATOM   4332  OP1   A 0 136      -6.903 187.378 146.467  1.00  0.00           O  
ATOM   4333  OP2   A 0 136      -8.751 186.848 144.759  1.00  0.00           O  
ATOM   4334  O5'   A 0 136      -8.653 185.657 146.945  1.00  0.00           O  
ATOM   4335  C5'   A 0 136      -8.085 185.378 148.223  1.00  0.00           C  
ATOM   4336  C4'   A 0 136      -8.455 183.981 148.655  1.00  0.00           C  
ATOM   4337  O4'   A 0 136      -9.902 183.899 148.793  1.00  0.00           O  
ATOM   4338  C3'   A 0 136      -8.118 182.897 147.644  1.00  0.00           C  
ATOM   4339  O3'   A 0 136      -6.768 182.462 147.757  1.00  0.00           O  
ATOM   4340  C2'   A 0 136      -9.113 181.805 148.010  1.00  0.00           C  
ATOM   4341  O2'   A 0 136      -8.714 181.069 149.150  1.00  0.00           O  
ATOM   4342  C1'   A 0 136     -10.359 182.637 148.330  1.00  0.00           C  
ATOM   4343  N9    A 0 136     -11.238 182.850 147.170  1.00  0.00           N  
ATOM   4344  C8    A 0 136     -11.146 183.817 146.191  1.00  0.00           C  
ATOM   4345  N7    A 0 136     -12.086 183.739 145.277  1.00  0.00           N  
ATOM   4346  C5    A 0 136     -12.852 182.651 145.675  1.00  0.00           C  
ATOM   4347  C6    A 0 136     -14.004 182.047 145.126  1.00  0.00           C  
ATOM   4348  N6    A 0 136     -14.611 182.473 144.014  1.00  0.00           N  
ATOM   4349  N1    A 0 136     -14.520 180.976 145.772  1.00  0.00           N  
ATOM   4350  C2    A 0 136     -13.917 180.547 146.893  1.00  0.00           C  
ATOM   4351  N3    A 0 136     -12.836 181.029 147.507  1.00  0.00           N  
ATOM   4352  C4    A 0 136     -12.343 182.093 146.841  1.00  0.00           C  
ATOM   4353  H5'   A 0 136      -8.434 186.035 148.891  1.00  0.00           H  
ATOM   4354 H5''   A 0 136      -7.090 185.455 148.167  1.00  0.00           H  
ATOM   4355  H4'   A 0 136      -8.020 183.772 149.531  1.00  0.00           H  
ATOM   4356  H3'   A 0 136      -8.296 183.226 146.717  1.00  0.00           H  
ATOM   4357  H2'   A 0 136      -9.279 181.198 147.233  1.00  0.00           H  
ATOM   4358 HO2'   A 0 136      -9.397 180.367 149.349  1.00  0.00           H  
ATOM   4359  H1'   A 0 136     -10.877 182.187 149.058  1.00  0.00           H  
ATOM   4360  H8    A 0 136     -10.429 184.514 146.178  1.00  0.00           H  
ATOM   4361  H61   A 0 136     -15.425 182.001 143.676  1.00  0.00           H  
ATOM   4362  H62   A 0 136     -14.251 183.264 143.520  1.00  0.00           H  
ATOM   4363  H2    A 0 136     -14.339 179.753 147.329  1.00  0.00           H  
ATOM   4364  P     A 0 137      -5.860 182.324 146.433  1.00  0.00           P  
ATOM   4365  OP1   A 0 137      -4.606 181.632 146.834  1.00  0.00           O  
ATOM   4366  OP2   A 0 137      -5.783 183.657 145.778  1.00  0.00           O  
ATOM   4367  O5'   A 0 137      -6.686 181.353 145.472  1.00  0.00           O  
ATOM   4368  C5'   A 0 137      -6.917 179.988 145.821  1.00  0.00           C  
ATOM   4369  C4'   A 0 137      -8.009 179.409 144.954  1.00  0.00           C  
ATOM   4370  O4'   A 0 137      -9.188 180.245 145.101  1.00  0.00           O  
ATOM   4371  C3'   A 0 137      -7.734 179.392 143.454  1.00  0.00           C  
ATOM   4372  O3'   A 0 137      -7.035 178.205 143.063  1.00  0.00           O  
ATOM   4373  C2'   A 0 137      -9.142 179.435 142.869  1.00  0.00           C  
ATOM   4374  O2'   A 0 137      -9.786 178.175 142.840  1.00  0.00           O  
ATOM   4375  C1'   A 0 137      -9.856 180.361 143.858  1.00  0.00           C  
ATOM   4376  N9    A 0 137      -9.822 181.767 143.451  1.00  0.00           N  
ATOM   4377  C8    A 0 137      -8.777 182.652 143.575  1.00  0.00           C  
ATOM   4378  N7    A 0 137      -9.028 183.840 143.082  1.00  0.00           N  
ATOM   4379  C5    A 0 137     -10.330 183.736 142.608  1.00  0.00           C  
ATOM   4380  C6    A 0 137     -11.174 184.655 141.961  1.00  0.00           C  
ATOM   4381  N6    A 0 137     -10.807 185.902 141.657  1.00  0.00           N  
ATOM   4382  N1    A 0 137     -12.418 184.240 141.626  1.00  0.00           N  
ATOM   4383  C2    A 0 137     -12.772 182.983 141.916  1.00  0.00           C  
ATOM   4384  N3    A 0 137     -12.066 182.024 142.515  1.00  0.00           N  
ATOM   4385  C4    A 0 137     -10.837 182.469 142.839  1.00  0.00           C  
ATOM   4386  H5'   A 0 137      -7.193 179.934 146.781  1.00  0.00           H  
ATOM   4387 H5''   A 0 137      -6.075 179.465 145.686  1.00  0.00           H  
ATOM   4388  H4'   A 0 137      -8.220 178.482 145.263  1.00  0.00           H  
ATOM   4389  H3'   A 0 137      -7.219 180.205 143.184  1.00  0.00           H  
ATOM   4390  H2'   A 0 137      -9.129 179.842 141.956  1.00  0.00           H  
ATOM   4391 HO2'   A 0 137     -10.700 178.277 142.447  1.00  0.00           H  
ATOM   4392  H1'   A 0 137     -10.806 180.068 143.962  1.00  0.00           H  
ATOM   4393  H8    A 0 137      -7.905 182.411 144.002  1.00  0.00           H  
ATOM   4394  H61   A 0 137     -11.449 186.514 141.196  1.00  0.00           H  
ATOM   4395  H62   A 0 137      -9.890 186.224 141.891  1.00  0.00           H  
ATOM   4396  H2    A 0 137     -13.699 182.726 141.644  1.00  0.00           H  
ATOM   4397  P     G 0 138      -5.787 178.298 142.041  1.00  0.00           P  
ATOM   4398  OP1   G 0 138      -5.392 176.908 141.688  1.00  0.00           O  
ATOM   4399  OP2   G 0 138      -4.772 179.222 142.615  1.00  0.00           O  
ATOM   4400  O5'   G 0 138      -6.389 178.982 140.733  1.00  0.00           O  
ATOM   4401  C5'   G 0 138      -7.473 178.386 140.033  1.00  0.00           C  
ATOM   4402  C4'   G 0 138      -8.014 179.340 138.996  1.00  0.00           C  
ATOM   4403  O4'   G 0 138      -8.441 180.562 139.653  1.00  0.00           O  
ATOM   4404  C3'   G 0 138      -7.034 179.807 137.930  1.00  0.00           C  
ATOM   4405  O3'   G 0 138      -6.960 178.849 136.870  1.00  0.00           O  
ATOM   4406  C2'   G 0 138      -7.664 181.122 137.479  1.00  0.00           C  
ATOM   4407  O2'   G 0 138      -8.747 180.935 136.586  1.00  0.00           O  
ATOM   4408  C1'   G 0 138      -8.203 181.672 138.803  1.00  0.00           C  
ATOM   4409  N9    G 0 138      -7.291 182.585 139.489  1.00  0.00           N  
ATOM   4410  C8    G 0 138      -6.308 182.244 140.387  1.00  0.00           C  
ATOM   4411  N7    G 0 138      -5.647 183.273 140.843  1.00  0.00           N  
ATOM   4412  C5    G 0 138      -6.225 184.364 140.208  1.00  0.00           C  
ATOM   4413  C6    G 0 138      -5.918 185.750 140.303  1.00  0.00           C  
ATOM   4414  O6    G 0 138      -5.043 186.302 140.983  1.00  0.00           O  
ATOM   4415  N1    G 0 138      -6.749 186.515 139.489  1.00  0.00           N  
ATOM   4416  C2    G 0 138      -7.742 186.015 138.682  1.00  0.00           C  
ATOM   4417  N2    G 0 138      -8.423 186.924 137.966  1.00  0.00           N  
ATOM   4418  N3    G 0 138      -8.039 184.723 138.583  1.00  0.00           N  
ATOM   4419  C4    G 0 138      -7.244 183.960 139.369  1.00  0.00           C  
ATOM   4420  H5'   G 0 138      -8.199 178.157 140.682  1.00  0.00           H  
ATOM   4421 H5''   G 0 138      -7.155 177.553 139.581  1.00  0.00           H  
ATOM   4422  H4'   G 0 138      -8.803 178.919 138.549  1.00  0.00           H  
ATOM   4423  H3'   G 0 138      -6.130 179.966 138.326  1.00  0.00           H  
ATOM   4424  H2'   G 0 138      -6.977 181.735 137.088  1.00  0.00           H  
ATOM   4425 HO2'   G 0 138      -9.120 181.825 136.324  1.00  0.00           H  
ATOM   4426  H1'   G 0 138      -9.068 182.143 138.632  1.00  0.00           H  
ATOM   4427  H8    G 0 138      -6.118 181.302 140.663  1.00  0.00           H  
ATOM   4428  H1    G 0 138      -6.612 187.506 139.492  1.00  0.00           H  
ATOM   4429  H21   G 0 138      -8.193 187.894 138.042  1.00  0.00           H  
ATOM   4430  H22   G 0 138      -9.160 186.631 137.357  1.00  0.00           H  
ATOM   4431  P     A 0 139      -5.641 178.766 135.947  1.00  0.00           P  
ATOM   4432  OP1   A 0 139      -5.752 177.555 135.093  1.00  0.00           O  
ATOM   4433  OP2   A 0 139      -4.450 178.940 136.815  1.00  0.00           O  
ATOM   4434  O5'   A 0 139      -5.747 180.050 135.007  1.00  0.00           O  
ATOM   4435  C5'   A 0 139      -6.848 180.222 134.108  1.00  0.00           C  
ATOM   4436  C4'   A 0 139      -6.822 181.606 133.491  1.00  0.00           C  
ATOM   4437  O4'   A 0 139      -7.014 182.615 134.523  1.00  0.00           O  
ATOM   4438  C3'   A 0 139      -5.517 182.010 132.827  1.00  0.00           C  
ATOM   4439  O3'   A 0 139      -5.419 181.473 131.511  1.00  0.00           O  
ATOM   4440  C2'   A 0 139      -5.613 183.532 132.844  1.00  0.00           C  
ATOM   4441  O2'   A 0 139      -6.456 184.034 131.825  1.00  0.00           O  
ATOM   4442  C1'   A 0 139      -6.259 183.778 134.210  1.00  0.00           C  
ATOM   4443  N9    A 0 139      -5.279 183.996 135.276  1.00  0.00           N  
ATOM   4444  C8    A 0 139      -4.763 183.056 136.135  1.00  0.00           C  
ATOM   4445  N7    A 0 139      -3.875 183.532 136.971  1.00  0.00           N  
ATOM   4446  C5    A 0 139      -3.805 184.881 136.650  1.00  0.00           C  
ATOM   4447  C6    A 0 139      -3.036 185.941 137.177  1.00  0.00           C  
ATOM   4448  N6    A 0 139      -2.158 185.794 138.177  1.00  0.00           N  
ATOM   4449  N1    A 0 139      -3.203 187.169 136.635  1.00  0.00           N  
ATOM   4450  C2    A 0 139      -4.087 187.310 135.634  1.00  0.00           C  
ATOM   4451  N3    A 0 139      -4.865 186.392 135.055  1.00  0.00           N  
ATOM   4452  C4    A 0 139      -4.672 185.184 135.613  1.00  0.00           C  
ATOM   4453  H5'   A 0 139      -7.704 180.102 134.610  1.00  0.00           H  
ATOM   4454 H5''   A 0 139      -6.789 179.537 133.382  1.00  0.00           H  
ATOM   4455  H4'   A 0 139      -7.563 181.678 132.823  1.00  0.00           H  
ATOM   4456  H3'   A 0 139      -4.741 181.708 133.381  1.00  0.00           H  
ATOM   4457  H2'   A 0 139      -4.705 183.949 132.796  1.00  0.00           H  
ATOM   4458 HO2'   A 0 139      -6.486 185.032 131.878  1.00  0.00           H  
ATOM   4459  H1'   A 0 139      -6.870 184.567 134.153  1.00  0.00           H  
ATOM   4460  H8    A 0 139      -5.041 182.095 136.123  1.00  0.00           H  
ATOM   4461  H61   A 0 139      -1.641 186.583 138.509  1.00  0.00           H  
ATOM   4462  H62   A 0 139      -2.019 184.895 138.592  1.00  0.00           H  
ATOM   4463  H2    A 0 139      -4.176 188.237 135.269  1.00  0.00           H  
ATOM   4464  P     G 0 140      -3.974 181.329 130.812  1.00  0.00           P  
ATOM   4465  OP1   G 0 140      -4.192 180.606 129.531  1.00  0.00           O  
ATOM   4466  OP2   G 0 140      -2.990 180.796 131.795  1.00  0.00           O  
ATOM   4467  O5'   G 0 140      -3.563 182.832 130.470  1.00  0.00           O  
ATOM   4468  C5'   G 0 140      -4.310 183.608 129.528  1.00  0.00           C  
ATOM   4469  C4'   G 0 140      -3.758 185.012 129.459  1.00  0.00           C  
ATOM   4470  O4'   G 0 140      -3.960 185.674 130.736  1.00  0.00           O  
ATOM   4471  C3'   G 0 140      -2.259 185.087 129.221  1.00  0.00           C  
ATOM   4472  O3'   G 0 140      -1.983 185.041 127.834  1.00  0.00           O  
ATOM   4473  C2'   G 0 140      -1.884 186.425 129.844  1.00  0.00           C  
ATOM   4474  O2'   G 0 140      -2.133 187.519 128.984  1.00  0.00           O  
ATOM   4475  C1'   G 0 140      -2.827 186.470 131.051  1.00  0.00           C  
ATOM   4476  N9    G 0 140      -2.245 185.974 132.301  1.00  0.00           N  
ATOM   4477  C8    G 0 140      -2.415 184.729 132.865  1.00  0.00           C  
ATOM   4478  N7    G 0 140      -1.774 184.586 133.994  1.00  0.00           N  
ATOM   4479  C5    G 0 140      -1.137 185.806 134.189  1.00  0.00           C  
ATOM   4480  C6    G 0 140      -0.286 186.250 135.248  1.00  0.00           C  
ATOM   4481  O6    G 0 140       0.084 185.631 136.253  1.00  0.00           O  
ATOM   4482  N1    G 0 140       0.143 187.559 135.046  1.00  0.00           N  
ATOM   4483  C2    G 0 140      -0.194 188.344 133.969  1.00  0.00           C  
ATOM   4484  N2    G 0 140       0.329 189.584 133.949  1.00  0.00           N  
ATOM   4485  N3    G 0 140      -0.985 187.946 132.981  1.00  0.00           N  
ATOM   4486  C4    G 0 140      -1.416 186.675 133.154  1.00  0.00           C  
ATOM   4487  H5'   G 0 140      -5.268 183.643 129.814  1.00  0.00           H  
ATOM   4488 H5''   G 0 140      -4.247 183.183 128.625  1.00  0.00           H  
ATOM   4489  H4'   G 0 140      -4.234 185.521 128.742  1.00  0.00           H  
ATOM   4490  H3'   G 0 140      -1.793 184.339 129.694  1.00  0.00           H  
ATOM   4491  H2'   G 0 140      -0.929 186.420 130.142  1.00  0.00           H  
ATOM   4492 HO2'   G 0 140      -1.870 188.369 129.441  1.00  0.00           H  
ATOM   4493  H1'   G 0 140      -3.127 187.414 131.189  1.00  0.00           H  
ATOM   4494  H8    G 0 140      -2.972 184.008 132.452  1.00  0.00           H  
ATOM   4495  H1    G 0 140       0.743 187.959 135.738  1.00  0.00           H  
ATOM   4496  H21   G 0 140       0.926 189.887 134.692  1.00  0.00           H  
ATOM   4497  H22   G 0 140       0.121 190.202 133.191  1.00  0.00           H  
ATOM   4498  P     G 0 141      -0.516 184.635 127.330  1.00  0.00           P  
ATOM   4499  OP1   G 0 141      -0.600 184.551 125.847  1.00  0.00           O  
ATOM   4500  OP2   G 0 141      -0.013 183.473 128.101  1.00  0.00           O  
ATOM   4501  O5'   G 0 141       0.375 185.888 127.732  1.00  0.00           O  
ATOM   4502  C5'   G 0 141       0.158 187.154 127.127  1.00  0.00           C  
ATOM   4503  C4'   G 0 141       1.112 188.158 127.700  1.00  0.00           C  
ATOM   4504  O4'   G 0 141       0.810 188.320 129.107  1.00  0.00           O  
ATOM   4505  C3'   G 0 141       2.564 187.719 127.666  1.00  0.00           C  
ATOM   4506  O3'   G 0 141       3.150 188.036 126.410  1.00  0.00           O  
ATOM   4507  C2'   G 0 141       3.161 188.510 128.821  1.00  0.00           C  
ATOM   4508  O2'   G 0 141       3.467 189.850 128.484  1.00  0.00           O  
ATOM   4509  C1'   G 0 141       2.014 188.467 129.838  1.00  0.00           C  
ATOM   4510  N9    G 0 141       2.109 187.366 130.797  1.00  0.00           N  
ATOM   4511  C8    G 0 141       1.432 186.167 130.763  1.00  0.00           C  
ATOM   4512  N7    G 0 141       1.743 185.375 131.755  1.00  0.00           N  
ATOM   4513  C5    G 0 141       2.674 186.092 132.489  1.00  0.00           C  
ATOM   4514  C6    G 0 141       3.367 185.745 133.661  1.00  0.00           C  
ATOM   4515  O6    G 0 141       3.304 184.697 134.310  1.00  0.00           O  
ATOM   4516  N1    G 0 141       4.219 186.764 134.070  1.00  0.00           N  
ATOM   4517  C2    G 0 141       4.387 187.964 133.423  1.00  0.00           C  
ATOM   4518  N2    G 0 141       5.271 188.817 133.966  1.00  0.00           N  
ATOM   4519  N3    G 0 141       3.743 188.301 132.326  1.00  0.00           N  
ATOM   4520  C4    G 0 141       2.908 187.325 131.915  1.00  0.00           C  
ATOM   4521  H5'   G 0 141      -0.781 187.450 127.303  1.00  0.00           H  
ATOM   4522 H5''   G 0 141       0.305 187.081 126.141  1.00  0.00           H  
ATOM   4523  H4'   G 0 141       1.010 189.033 127.227  1.00  0.00           H  
ATOM   4524  H3'   G 0 141       2.634 186.738 127.844  1.00  0.00           H  
ATOM   4525  H2'   G 0 141       3.969 188.046 129.184  1.00  0.00           H  
ATOM   4526 HO2'   G 0 141       3.854 190.314 129.281  1.00  0.00           H  
ATOM   4527  H1'   G 0 141       1.988 189.333 130.337  1.00  0.00           H  
ATOM   4528  H8    G 0 141       0.771 185.927 130.052  1.00  0.00           H  
ATOM   4529  H1    G 0 141       4.752 186.611 134.902  1.00  0.00           H  
ATOM   4530  H21   G 0 141       5.765 188.563 134.798  1.00  0.00           H  
ATOM   4531  H22   G 0 141       5.435 189.706 133.539  1.00  0.00           H  
ATOM   4532  P     U 0 142       4.294 187.086 125.798  1.00  0.00           P  
ATOM   4533  OP1   U 0 142       4.571 187.547 124.405  1.00  0.00           O  
ATOM   4534  OP2   U 0 142       3.902 185.667 126.035  1.00  0.00           O  
ATOM   4535  O5'   U 0 142       5.576 187.429 126.687  1.00  0.00           O  
ATOM   4536  C5'   U 0 142       6.126 188.746 126.685  1.00  0.00           C  
ATOM   4537  C4'   U 0 142       7.204 188.877 127.729  1.00  0.00           C  
ATOM   4538  O4'   U 0 142       6.628 188.786 129.057  1.00  0.00           O  
ATOM   4539  C3'   U 0 142       8.267 187.797 127.708  1.00  0.00           C  
ATOM   4540  O3'   U 0 142       9.272 188.109 126.765  1.00  0.00           O  
ATOM   4541  C2'   U 0 142       8.829 187.889 129.118  1.00  0.00           C  
ATOM   4542  O2'   U 0 142       9.750 188.962 129.232  1.00  0.00           O  
ATOM   4543  C1'   U 0 142       7.561 188.172 129.936  1.00  0.00           C  
ATOM   4544  N1    U 0 142       6.936 186.972 130.523  1.00  0.00           N  
ATOM   4545  C2    U 0 142       7.298 186.593 131.807  1.00  0.00           C  
ATOM   4546  O2    U 0 142       8.128 187.189 132.469  1.00  0.00           O  
ATOM   4547  N3    U 0 142       6.648 185.484 132.288  1.00  0.00           N  
ATOM   4548  C4    U 0 142       5.697 184.733 131.633  1.00  0.00           C  
ATOM   4549  O4    U 0 142       5.114 183.831 132.232  1.00  0.00           O  
ATOM   4550  C5    U 0 142       5.401 185.174 130.318  1.00  0.00           C  
ATOM   4551  C6    U 0 142       6.011 186.249 129.820  1.00  0.00           C  
ATOM   4552  H5'   U 0 142       5.399 189.405 126.879  1.00  0.00           H  
ATOM   4553 H5''   U 0 142       6.517 188.937 125.784  1.00  0.00           H  
ATOM   4554  H4'   U 0 142       7.646 189.768 127.628  1.00  0.00           H  
ATOM   4555  H3'   U 0 142       7.869 186.897 127.532  1.00  0.00           H  
ATOM   4556  H2'   U 0 142       9.249 187.025 129.394  1.00  0.00           H  
ATOM   4557 HO2'   U 0 142      10.104 189.000 130.167  1.00  0.00           H  
ATOM   4558  H1'   U 0 142       7.785 188.813 130.670  1.00  0.00           H  
ATOM   4559  H3    U 0 142       6.891 185.190 133.212  1.00  0.00           H  
ATOM   4560  H5    U 0 142       4.733 184.677 129.763  1.00  0.00           H  
ATOM   4561  H6    U 0 142       5.783 186.540 128.891  1.00  0.00           H  
ATOM   4562  P     A 0 143       9.652 187.039 125.640  1.00  0.00           P  
ATOM   4563  OP1   A 0 143       8.750 187.332 124.501  1.00  0.00           O  
ATOM   4564  OP2   A 0 143       9.623 185.695 126.263  1.00  0.00           O  
ATOM   4565  O5'   A 0 143      11.150 187.413 125.207  1.00  0.00           O  
ATOM   4566  C5'   A 0 143      12.201 187.551 126.173  1.00  0.00           C  
ATOM   4567  C4'   A 0 143      13.528 187.111 125.585  1.00  0.00           C  
ATOM   4568  O4'   A 0 143      13.366 185.773 125.046  1.00  0.00           O  
ATOM   4569  C3'   A 0 143      14.074 187.923 124.416  1.00  0.00           C  
ATOM   4570  O3'   A 0 143      14.840 189.047 124.857  1.00  0.00           O  
ATOM   4571  C2'   A 0 143      14.965 186.909 123.706  1.00  0.00           C  
ATOM   4572  O2'   A 0 143      16.235 186.752 124.312  1.00  0.00           O  
ATOM   4573  C1'   A 0 143      14.149 185.627 123.870  1.00  0.00           C  
ATOM   4574  N9    A 0 143      13.251 185.354 122.743  1.00  0.00           N  
ATOM   4575  C8    A 0 143      11.987 185.856 122.522  1.00  0.00           C  
ATOM   4576  N7    A 0 143      11.424 185.409 121.426  1.00  0.00           N  
ATOM   4577  C5    A 0 143      12.377 184.558 120.885  1.00  0.00           C  
ATOM   4578  C6    A 0 143      12.384 183.765 119.727  1.00  0.00           C  
ATOM   4579  N6    A 0 143      11.361 183.695 118.875  1.00  0.00           N  
ATOM   4580  N1    A 0 143      13.492 183.035 119.472  1.00  0.00           N  
ATOM   4581  C2    A 0 143      14.517 183.104 120.331  1.00  0.00           C  
ATOM   4582  N3    A 0 143      14.629 183.808 121.454  1.00  0.00           N  
ATOM   4583  C4    A 0 143      13.511 184.521 121.679  1.00  0.00           C  
ATOM   4584  H5'   A 0 143      11.991 186.985 126.970  1.00  0.00           H  
ATOM   4585 H5''   A 0 143      12.267 188.509 126.452  1.00  0.00           H  
ATOM   4586  H4'   A 0 143      14.214 187.087 126.312  1.00  0.00           H  
ATOM   4587  H3'   A 0 143      13.331 188.218 123.816  1.00  0.00           H  
ATOM   4588  H2'   A 0 143      15.063 187.143 122.739  1.00  0.00           H  
ATOM   4589 HO2'   A 0 143      16.767 186.077 123.801  1.00  0.00           H  
ATOM   4590  H1'   A 0 143      14.773 184.854 123.986  1.00  0.00           H  
ATOM   4591  H8    A 0 143      11.540 186.502 123.141  1.00  0.00           H  
ATOM   4592  H61   A 0 143      11.424 183.112 118.065  1.00  0.00           H  
ATOM   4593  H62   A 0 143      10.531 184.226 119.046  1.00  0.00           H  
ATOM   4594  H2    A 0 143      15.312 182.546 120.094  1.00  0.00           H  
ATOM   4595  P     U 0 144      14.988 190.340 123.907  1.00  0.00           P  
ATOM   4596  OP1   U 0 144      15.988 191.246 124.539  1.00  0.00           O  
ATOM   4597  OP2   U 0 144      13.612 190.842 123.623  1.00  0.00           O  
ATOM   4598  O5'   U 0 144      15.601 189.773 122.544  1.00  0.00           O  
ATOM   4599  C5'   U 0 144      16.956 189.339 122.471  1.00  0.00           C  
ATOM   4600  C4'   U 0 144      17.235 188.664 121.143  1.00  0.00           C  
ATOM   4601  O4'   U 0 144      16.367 187.508 120.985  1.00  0.00           O  
ATOM   4602  C3'   U 0 144      16.978 189.464 119.876  1.00  0.00           C  
ATOM   4603  O3'   U 0 144      18.038 190.353 119.560  1.00  0.00           O  
ATOM   4604  C2'   U 0 144      16.892 188.360 118.835  1.00  0.00           C  
ATOM   4605  O2'   U 0 144      18.167 187.861 118.478  1.00  0.00           O  
ATOM   4606  C1'   U 0 144      16.108 187.295 119.602  1.00  0.00           C  
ATOM   4607  N1    U 0 144      14.655 187.381 119.354  1.00  0.00           N  
ATOM   4608  C2    U 0 144      14.156 186.794 118.186  1.00  0.00           C  
ATOM   4609  O2    U 0 144      14.867 186.224 117.363  1.00  0.00           O  
ATOM   4610  N3    U 0 144      12.794 186.904 118.016  1.00  0.00           N  
ATOM   4611  C4    U 0 144      11.898 187.523 118.860  1.00  0.00           C  
ATOM   4612  O4    U 0 144      10.701 187.524 118.571  1.00  0.00           O  
ATOM   4613  C5    U 0 144      12.481 188.108 120.030  1.00  0.00           C  
ATOM   4614  C6    U 0 144      13.804 188.019 120.235  1.00  0.00           C  
ATOM   4615  H5'   U 0 144      17.133 188.691 123.212  1.00  0.00           H  
ATOM   4616 H5''   U 0 144      17.559 190.130 122.570  1.00  0.00           H  
ATOM   4617  H4'   U 0 144      18.185 188.353 121.137  1.00  0.00           H  
ATOM   4618  H3'   U 0 144      16.111 189.957 119.940  1.00  0.00           H  
ATOM   4619  H2'   U 0 144      16.387 188.666 118.028  1.00  0.00           H  
ATOM   4620 HO2'   U 0 144      18.063 187.139 117.793  1.00  0.00           H  
ATOM   4621  H1'   U 0 144      16.436 186.388 119.339  1.00  0.00           H  
ATOM   4622  H3    U 0 144      12.414 186.489 117.189  1.00  0.00           H  
ATOM   4623  H5    U 0 144      11.903 188.582 120.694  1.00  0.00           H  
ATOM   4624  H6    U 0 144      14.190 188.432 121.060  1.00  0.00           H  
ATOM   4625  P     C 0 145      17.771 191.568 118.542  1.00  0.00           P  
ATOM   4626  OP1   C 0 145      19.031 192.354 118.458  1.00  0.00           O  
ATOM   4627  OP2   C 0 145      16.505 192.245 118.942  1.00  0.00           O  
ATOM   4628  O5'   C 0 145      17.523 190.860 117.134  1.00  0.00           O  
ATOM   4629  C5'   C 0 145      18.604 190.304 116.383  1.00  0.00           C  
ATOM   4630  C4'   C 0 145      18.109 189.789 115.047  1.00  0.00           C  
ATOM   4631  O4'   C 0 145      17.175 188.694 115.257  1.00  0.00           O  
ATOM   4632  C3'   C 0 145      17.330 190.786 114.209  1.00  0.00           C  
ATOM   4633  O3'   C 0 145      18.209 191.618 113.469  1.00  0.00           O  
ATOM   4634  C2'   C 0 145      16.508 189.873 113.312  1.00  0.00           C  
ATOM   4635  O2'   C 0 145      17.261 189.337 112.251  1.00  0.00           O  
ATOM   4636  C1'   C 0 145      16.145 188.749 114.284  1.00  0.00           C  
ATOM   4637  N1    C 0 145      14.851 188.976 114.964  1.00  0.00           N  
ATOM   4638  C2    C 0 145      13.674 188.553 114.330  1.00  0.00           C  
ATOM   4639  O2    C 0 145      13.755 187.979 113.232  1.00  0.00           O  
ATOM   4640  N3    C 0 145      12.479 188.781 114.928  1.00  0.00           N  
ATOM   4641  C4    C 0 145      12.429 189.403 116.107  1.00  0.00           C  
ATOM   4642  N4    C 0 145      11.229 189.621 116.647  1.00  0.00           N  
ATOM   4643  C5    C 0 145      13.609 189.834 116.783  1.00  0.00           C  
ATOM   4644  C6    C 0 145      14.787 189.600 116.183  1.00  0.00           C  
ATOM   4645  H5'   C 0 145      19.009 189.548 116.898  1.00  0.00           H  
ATOM   4646 H5''   C 0 145      19.295 191.010 116.228  1.00  0.00           H  
ATOM   4647  H4'   C 0 145      18.889 189.456 114.517  1.00  0.00           H  
ATOM   4648  H3'   C 0 145      16.731 191.338 114.789  1.00  0.00           H  
ATOM   4649  H2'   C 0 145      15.689 190.338 112.975  1.00  0.00           H  
ATOM   4650 HO2'   C 0 145      16.678 188.747 111.693  1.00  0.00           H  
ATOM   4651  H1'   C 0 145      16.111 187.881 113.789  1.00  0.00           H  
ATOM   4652  H41   C 0 145      11.155 190.085 117.530  1.00  0.00           H  
ATOM   4653  H42   C 0 145      10.404 189.321 116.169  1.00  0.00           H  
ATOM   4654  H5    C 0 145      13.561 190.293 117.670  1.00  0.00           H  
ATOM   4655  H6    C 0 145      15.633 189.886 116.633  1.00  0.00           H  
ATOM   4656  P     C 0 146      17.811 193.149 113.194  1.00  0.00           P  
ATOM   4657  OP1   C 0 146      19.061 193.847 112.778  1.00  0.00           O  
ATOM   4658  OP2   C 0 146      17.035 193.669 114.355  1.00  0.00           O  
ATOM   4659  O5'   C 0 146      16.842 193.070 111.929  1.00  0.00           O  
ATOM   4660  C5'   C 0 146      17.368 193.025 110.600  1.00  0.00           C  
ATOM   4661  C4'   C 0 146      16.253 193.158 109.591  1.00  0.00           C  
ATOM   4662  O4'   C 0 146      15.366 192.014 109.703  1.00  0.00           O  
ATOM   4663  C3'   C 0 146      15.345 194.362 109.781  1.00  0.00           C  
ATOM   4664  O3'   C 0 146      15.892 195.510 109.149  1.00  0.00           O  
ATOM   4665  C2'   C 0 146      14.053 193.908 109.112  1.00  0.00           C  
ATOM   4666  O2'   C 0 146      14.064 194.057 107.705  1.00  0.00           O  
ATOM   4667  C1'   C 0 146      14.024 192.424 109.486  1.00  0.00           C  
ATOM   4668  N1    C 0 146      13.253 192.159 110.712  1.00  0.00           N  
ATOM   4669  C2    C 0 146      11.868 191.956 110.614  1.00  0.00           C  
ATOM   4670  O2    C 0 146      11.323 191.997 109.495  1.00  0.00           O  
ATOM   4671  N3    C 0 146      11.157 191.721 111.741  1.00  0.00           N  
ATOM   4672  C4    C 0 146      11.775 191.682 112.925  1.00  0.00           C  
ATOM   4673  N4    C 0 146      11.032 191.446 114.013  1.00  0.00           N  
ATOM   4674  C5    C 0 146      13.181 191.882 113.049  1.00  0.00           C  
ATOM   4675  C6    C 0 146      13.873 192.114 111.930  1.00  0.00           C  
ATOM   4676  H5'   C 0 146      17.837 192.153 110.460  1.00  0.00           H  
ATOM   4677 H5''   C 0 146      18.016 193.776 110.476  1.00  0.00           H  
ATOM   4678  H4'   C 0 146      16.643 193.183 108.671  1.00  0.00           H  
ATOM   4679  H3'   C 0 146      15.193 194.536 110.754  1.00  0.00           H  
ATOM   4680  H2'   C 0 146      13.268 194.384 109.508  1.00  0.00           H  
ATOM   4681 HO2'   C 0 146      13.192 193.743 107.330  1.00  0.00           H  
ATOM   4682  H1'   C 0 146      13.635 191.899 108.729  1.00  0.00           H  
ATOM   4683  H41   C 0 146      11.463 191.410 114.915  1.00  0.00           H  
ATOM   4684  H42   C 0 146      10.046 191.305 113.924  1.00  0.00           H  
ATOM   4685  H5    C 0 146      13.633 191.850 113.941  1.00  0.00           H  
ATOM   4686  H6    C 0 146      14.861 192.257 111.984  1.00  0.00           H  
ATOM   4687  P     G 0 147      15.733 196.949 109.840  1.00  0.00           P  
ATOM   4688  OP1   G 0 147      16.486 197.900 108.976  1.00  0.00           O  
ATOM   4689  OP2   G 0 147      16.090 196.817 111.273  1.00  0.00           O  
ATOM   4690  O5'   G 0 147      14.174 197.272 109.745  1.00  0.00           O  
ATOM   4691  C5'   G 0 147      13.574 197.640 108.501  1.00  0.00           C  
ATOM   4692  C4'   G 0 147      12.068 197.593 108.610  1.00  0.00           C  
ATOM   4693  O4'   G 0 147      11.682 196.249 109.005  1.00  0.00           O  
ATOM   4694  C3'   G 0 147      11.446 198.490 109.672  1.00  0.00           C  
ATOM   4695  O3'   G 0 147      11.228 199.817 109.194  1.00  0.00           O  
ATOM   4696  C2'   G 0 147      10.136 197.772 109.967  1.00  0.00           C  
ATOM   4697  O2'   G 0 147       9.129 198.021 109.007  1.00  0.00           O  
ATOM   4698  C1'   G 0 147      10.580 196.310 109.896  1.00  0.00           C  
ATOM   4699  N9    G 0 147      11.000 195.791 111.196  1.00  0.00           N  
ATOM   4700  C8    G 0 147      12.283 195.550 111.630  1.00  0.00           C  
ATOM   4701  N7    G 0 147      12.330 195.093 112.851  1.00  0.00           N  
ATOM   4702  C5    G 0 147      11.001 195.025 113.247  1.00  0.00           C  
ATOM   4703  C6    G 0 147      10.425 194.605 114.472  1.00  0.00           C  
ATOM   4704  O6    G 0 147      10.991 194.195 115.491  1.00  0.00           O  
ATOM   4705  N1    G 0 147       9.040 194.696 114.442  1.00  0.00           N  
ATOM   4706  C2    G 0 147       8.300 195.133 113.374  1.00  0.00           C  
ATOM   4707  N2    G 0 147       6.969 195.138 113.537  1.00  0.00           N  
ATOM   4708  N3    G 0 147       8.822 195.532 112.231  1.00  0.00           N  
ATOM   4709  C4    G 0 147      10.168 195.451 112.236  1.00  0.00           C  
ATOM   4710  H5'   G 0 147      13.873 197.004 107.790  1.00  0.00           H  
ATOM   4711 H5''   G 0 147      13.858 198.568 108.259  1.00  0.00           H  
ATOM   4712  H4'   G 0 147      11.665 197.805 107.720  1.00  0.00           H  
ATOM   4713  H3'   G 0 147      12.022 198.508 110.489  1.00  0.00           H  
ATOM   4714  H2'   G 0 147       9.810 197.997 110.885  1.00  0.00           H  
ATOM   4715 HO2'   G 0 147       8.299 197.523 109.258  1.00  0.00           H  
ATOM   4716  H1'   G 0 147       9.831 195.751 109.540  1.00  0.00           H  
ATOM   4717  H8    G 0 147      13.095 195.709 111.068  1.00  0.00           H  
ATOM   4718  H1    G 0 147       8.543 194.421 115.265  1.00  0.00           H  
ATOM   4719  H21   G 0 147       6.570 194.834 114.402  1.00  0.00           H  
ATOM   4720  H22   G 0 147       6.375 195.446 112.794  1.00  0.00           H  
ATOM   4721  P     C 0 148      10.872 200.993 110.235  1.00  0.00           P  
ATOM   4722  OP1   C 0 148      10.625 202.227 109.447  1.00  0.00           O  
ATOM   4723  OP2   C 0 148      11.897 201.004 111.309  1.00  0.00           O  
ATOM   4724  O5'   C 0 148       9.485 200.529 110.867  1.00  0.00           O  
ATOM   4725  C5'   C 0 148       8.949 201.181 112.010  1.00  0.00           C  
ATOM   4726  C4'   C 0 148       8.070 200.233 112.788  1.00  0.00           C  
ATOM   4727  O4'   C 0 148       8.828 199.035 113.120  1.00  0.00           O  
ATOM   4728  C3'   C 0 148       7.598 200.756 114.138  1.00  0.00           C  
ATOM   4729  O3'   C 0 148       6.451 201.596 114.018  1.00  0.00           O  
ATOM   4730  C2'   C 0 148       7.317 199.470 114.908  1.00  0.00           C  
ATOM   4731  O2'   C 0 148       6.066 198.876 114.614  1.00  0.00           O  
ATOM   4732  C1'   C 0 148       8.457 198.576 114.417  1.00  0.00           C  
ATOM   4733  N1    C 0 148       9.635 198.638 115.309  1.00  0.00           N  
ATOM   4734  C2    C 0 148       9.625 197.894 116.514  1.00  0.00           C  
ATOM   4735  O2    C 0 148       8.638 197.187 116.789  1.00  0.00           O  
ATOM   4736  N3    C 0 148      10.693 197.969 117.340  1.00  0.00           N  
ATOM   4737  C4    C 0 148      11.740 198.733 117.012  1.00  0.00           C  
ATOM   4738  N4    C 0 148      12.769 198.781 117.861  1.00  0.00           N  
ATOM   4739  C5    C 0 148      11.781 199.485 115.799  1.00  0.00           C  
ATOM   4740  C6    C 0 148      10.720 199.409 114.987  1.00  0.00           C  
ATOM   4741  H5'   C 0 148       8.407 201.969 111.717  1.00  0.00           H  
ATOM   4742 H5''   C 0 148       9.698 201.491 112.595  1.00  0.00           H  
ATOM   4743  H4'   C 0 148       7.277 199.982 112.232  1.00  0.00           H  
ATOM   4744  H3'   C 0 148       8.339 201.259 114.582  1.00  0.00           H  
ATOM   4745  H2'   C 0 148       7.402 199.630 115.891  1.00  0.00           H  
ATOM   4746 HO2'   C 0 148       5.957 198.042 115.156  1.00  0.00           H  
ATOM   4747  H1'   C 0 148       8.136 197.631 114.356  1.00  0.00           H  
ATOM   4748  H41   C 0 148      13.568 199.343 117.647  1.00  0.00           H  
ATOM   4749  H42   C 0 148      12.741 198.255 118.711  1.00  0.00           H  
ATOM   4750  H5    C 0 148      12.574 200.048 115.565  1.00  0.00           H  
ATOM   4751  H6    C 0 148      10.719 199.924 114.130  1.00  0.00           H  
ATOM   4752  P     A 0 149       5.770 202.214 115.343  1.00  0.00           P  
ATOM   4753  OP1   A 0 149       4.967 203.386 114.907  1.00  0.00           O  
ATOM   4754  OP2   A 0 149       6.815 202.389 116.389  1.00  0.00           O  
ATOM   4755  O5'   A 0 149       4.764 201.063 115.806  1.00  0.00           O  
ATOM   4756  C5'   A 0 149       3.822 201.271 116.858  1.00  0.00           C  
ATOM   4757  C4'   A 0 149       2.456 200.750 116.455  1.00  0.00           C  
ATOM   4758  O4'   A 0 149       1.945 201.546 115.350  1.00  0.00           O  
ATOM   4759  C3'   A 0 149       2.392 199.318 115.936  1.00  0.00           C  
ATOM   4760  O3'   A 0 149       2.346 198.368 117.003  1.00  0.00           O  
ATOM   4761  C2'   A 0 149       1.101 199.332 115.119  1.00  0.00           C  
ATOM   4762  O2'   A 0 149      -0.079 199.194 115.894  1.00  0.00           O  
ATOM   4763  C1'   A 0 149       1.151 200.731 114.499  1.00  0.00           C  
ATOM   4764  N9    A 0 149       1.734 200.745 113.156  1.00  0.00           N  
ATOM   4765  C8    A 0 149       3.064 200.791 112.804  1.00  0.00           C  
ATOM   4766  N7    A 0 149       3.270 200.787 111.509  1.00  0.00           N  
ATOM   4767  C5    A 0 149       1.991 200.735 110.969  1.00  0.00           C  
ATOM   4768  C6    A 0 149       1.525 200.705 109.641  1.00  0.00           C  
ATOM   4769  N6    A 0 149       2.329 200.725 108.575  1.00  0.00           N  
ATOM   4770  N1    A 0 149       0.187 200.654 109.444  1.00  0.00           N  
ATOM   4771  C2    A 0 149      -0.618 200.634 110.515  1.00  0.00           C  
ATOM   4772  N3    A 0 149      -0.301 200.657 111.809  1.00  0.00           N  
ATOM   4773  C4    A 0 149       1.036 200.709 111.971  1.00  0.00           C  
ATOM   4774  H5'   A 0 149       3.757 202.250 117.053  1.00  0.00           H  
ATOM   4775 H5''   A 0 149       4.131 200.787 117.677  1.00  0.00           H  
ATOM   4776  H4'   A 0 149       1.834 200.840 117.233  1.00  0.00           H  
ATOM   4777  H3'   A 0 149       3.174 199.131 115.342  1.00  0.00           H  
ATOM   4778  H2'   A 0 149       1.133 198.633 114.405  1.00  0.00           H  
ATOM   4779 HO2'   A 0 149      -0.877 199.212 115.292  1.00  0.00           H  
ATOM   4780  H1'   A 0 149       0.224 201.105 114.458  1.00  0.00           H  
ATOM   4781  H8    A 0 149       3.805 200.824 113.474  1.00  0.00           H  
ATOM   4782  H61   A 0 149       1.939 200.702 107.654  1.00  0.00           H  
ATOM   4783  H62   A 0 149       3.321 200.763 108.697  1.00  0.00           H  
ATOM   4784  H2    A 0 149      -1.597 200.596 110.314  1.00  0.00           H  
ATOM   4785  P     A 0 150       2.895 196.868 116.770  1.00  0.00           P  
ATOM   4786  OP1   A 0 150       2.667 196.129 118.043  1.00  0.00           O  
ATOM   4787  OP2   A 0 150       4.265 196.941 116.194  1.00  0.00           O  
ATOM   4788  O5'   A 0 150       1.931 196.251 115.655  1.00  0.00           O  
ATOM   4789  C5'   A 0 150       0.510 196.156 115.851  1.00  0.00           C  
ATOM   4790  C4'   A 0 150      -0.170 195.678 114.578  1.00  0.00           C  
ATOM   4791  O4'   A 0 150       0.084 196.631 113.508  1.00  0.00           O  
ATOM   4792  C3'   A 0 150       0.321 194.338 114.046  1.00  0.00           C  
ATOM   4793  O3'   A 0 150      -0.404 193.256 114.642  1.00  0.00           O  
ATOM   4794  C2'   A 0 150       0.069 194.454 112.544  1.00  0.00           C  
ATOM   4795  O2'   A 0 150      -1.253 194.131 112.173  1.00  0.00           O  
ATOM   4796  C1'   A 0 150       0.339 195.940 112.296  1.00  0.00           C  
ATOM   4797  N9    A 0 150       1.712 196.242 111.871  1.00  0.00           N  
ATOM   4798  C8    A 0 150       2.774 196.646 112.655  1.00  0.00           C  
ATOM   4799  N7    A 0 150       3.884 196.844 111.983  1.00  0.00           N  
ATOM   4800  C5    A 0 150       3.536 196.549 110.670  1.00  0.00           C  
ATOM   4801  C6    A 0 150       4.272 196.560 109.470  1.00  0.00           C  
ATOM   4802  N6    A 0 150       5.565 196.889 109.394  1.00  0.00           N  
ATOM   4803  N1    A 0 150       3.627 196.214 108.336  1.00  0.00           N  
ATOM   4804  C2    A 0 150       2.332 195.880 108.410  1.00  0.00           C  
ATOM   4805  N3    A 0 150       1.533 195.828 109.473  1.00  0.00           N  
ATOM   4806  C4    A 0 150       2.202 196.178 110.586  1.00  0.00           C  
ATOM   4807  H5'   A 0 150       0.151 197.056 116.099  1.00  0.00           H  
ATOM   4808 H5''   A 0 150       0.322 195.507 116.589  1.00  0.00           H  
ATOM   4809  H4'   A 0 150      -1.156 195.623 114.737  1.00  0.00           H  
ATOM   4810  H3'   A 0 150       1.300 194.235 114.224  1.00  0.00           H  
ATOM   4811  H2'   A 0 150       0.721 193.891 112.036  1.00  0.00           H  
ATOM   4812 HO2'   A 0 150      -1.354 194.226 111.183  1.00  0.00           H  
ATOM   4813  H1'   A 0 150      -0.295 196.271 111.597  1.00  0.00           H  
ATOM   4814  H8    A 0 150       2.704 196.776 113.644  1.00  0.00           H  
ATOM   4815  H61   A 0 150       6.033 196.878 108.510  1.00  0.00           H  
ATOM   4816  H62   A 0 150       6.065 197.147 110.221  1.00  0.00           H  
ATOM   4817  H2    A 0 150       1.903 195.634 107.541  1.00  0.00           H  
ATOM   4818  P     G 0 151       0.368 191.901 115.066  1.00  0.00           P  
ATOM   4819  OP1   G 0 151      -0.651 190.943 115.573  1.00  0.00           O  
ATOM   4820  OP2   G 0 151       1.517 192.273 115.947  1.00  0.00           O  
ATOM   4821  O5'   G 0 151       0.951 191.329 113.686  1.00  0.00           O  
ATOM   4822  C5'   G 0 151       0.131 191.189 112.511  1.00  0.00           C  
ATOM   4823  C4'   G 0 151       0.983 190.830 111.306  1.00  0.00           C  
ATOM   4824  O4'   G 0 151       1.999 191.856 111.123  1.00  0.00           O  
ATOM   4825  C3'   G 0 151       1.773 189.532 111.411  1.00  0.00           C  
ATOM   4826  O3'   G 0 151       1.008 188.406 110.989  1.00  0.00           O  
ATOM   4827  C2'   G 0 151       2.944 189.777 110.468  1.00  0.00           C  
ATOM   4828  O2'   G 0 151       2.622 189.552 109.111  1.00  0.00           O  
ATOM   4829  C1'   G 0 151       3.222 191.260 110.708  1.00  0.00           C  
ATOM   4830  N9    G 0 151       4.244 191.495 111.733  1.00  0.00           N  
ATOM   4831  C8    G 0 151       4.042 191.721 113.078  1.00  0.00           C  
ATOM   4832  N7    G 0 151       5.151 191.898 113.744  1.00  0.00           N  
ATOM   4833  C5    G 0 151       6.151 191.782 112.787  1.00  0.00           C  
ATOM   4834  C6    G 0 151       7.561 191.883 112.916  1.00  0.00           C  
ATOM   4835  O6    G 0 151       8.227 192.102 113.935  1.00  0.00           O  
ATOM   4836  N1    G 0 151       8.202 191.699 111.695  1.00  0.00           N  
ATOM   4837  C2    G 0 151       7.573 191.450 110.498  1.00  0.00           C  
ATOM   4838  N2    G 0 151       8.377 191.306 109.429  1.00  0.00           N  
ATOM   4839  N3    G 0 151       6.258 191.352 110.361  1.00  0.00           N  
ATOM   4840  C4    G 0 151       5.612 191.530 111.539  1.00  0.00           C  
ATOM   4841  H5'   G 0 151      -0.341 192.053 112.334  1.00  0.00           H  
ATOM   4842 H5''   G 0 151      -0.543 190.466 112.664  1.00  0.00           H  
ATOM   4843  H4'   G 0 151       0.402 190.795 110.493  1.00  0.00           H  
ATOM   4844  H3'   G 0 151       2.101 189.399 112.346  1.00  0.00           H  
ATOM   4845  H2'   G 0 151       3.733 189.224 110.737  1.00  0.00           H  
ATOM   4846 HO2'   G 0 151       3.427 189.728 108.544  1.00  0.00           H  
ATOM   4847  H1'   G 0 151       3.516 191.681 109.850  1.00  0.00           H  
ATOM   4848  H8    G 0 151       3.136 191.747 113.501  1.00  0.00           H  
ATOM   4849  H1    G 0 151       9.201 191.752 111.687  1.00  0.00           H  
ATOM   4850  H21   G 0 151       9.368 191.382 109.535  1.00  0.00           H  
ATOM   4851  H22   G 0 151       7.983 191.123 108.528  1.00  0.00           H  
ATOM   4852  P     G 0 152       1.382 186.936 111.532  1.00  0.00           P  
ATOM   4853  OP1   G 0 152       0.399 185.995 110.934  1.00  0.00           O  
ATOM   4854  OP2   G 0 152       1.518 187.014 113.013  1.00  0.00           O  
ATOM   4855  O5'   G 0 152       2.823 186.615 110.920  1.00  0.00           O  
ATOM   4856  C5'   G 0 152       2.987 186.368 109.524  1.00  0.00           C  
ATOM   4857  C4'   G 0 152       4.456 186.307 109.151  1.00  0.00           C  
ATOM   4858  O4'   G 0 152       5.124 187.522 109.590  1.00  0.00           O  
ATOM   4859  C3'   G 0 152       5.297 185.193 109.759  1.00  0.00           C  
ATOM   4860  O3'   G 0 152       5.143 183.970 109.033  1.00  0.00           O  
ATOM   4861  C2'   G 0 152       6.711 185.751 109.602  1.00  0.00           C  
ATOM   4862  O2'   G 0 152       7.216 185.606 108.284  1.00  0.00           O  
ATOM   4863  C1'   G 0 152       6.485 187.237 109.889  1.00  0.00           C  
ATOM   4864  N9    G 0 152       6.763 187.643 111.267  1.00  0.00           N  
ATOM   4865  C8    G 0 152       5.856 187.792 112.291  1.00  0.00           C  
ATOM   4866  N7    G 0 152       6.399 188.210 113.402  1.00  0.00           N  
ATOM   4867  C5    G 0 152       7.749 188.337 113.101  1.00  0.00           C  
ATOM   4868  C6    G 0 152       8.841 188.769 113.910  1.00  0.00           C  
ATOM   4869  O6    G 0 152       8.829 189.153 115.086  1.00  0.00           O  
ATOM   4870  N1    G 0 152      10.039 188.736 113.210  1.00  0.00           N  
ATOM   4871  C2    G 0 152      10.178 188.352 111.902  1.00  0.00           C  
ATOM   4872  N2    G 0 152      11.425 188.389 111.412  1.00  0.00           N  
ATOM   4873  N3    G 0 152       9.173 187.961 111.132  1.00  0.00           N  
ATOM   4874  C4    G 0 152       7.995 187.977 111.792  1.00  0.00           C  
ATOM   4875  H5'   G 0 152       2.549 187.104 109.008  1.00  0.00           H  
ATOM   4876 H5''   G 0 152       2.555 185.496 109.293  1.00  0.00           H  
ATOM   4877  H4'   G 0 152       4.527 186.249 108.155  1.00  0.00           H  
ATOM   4878  H3'   G 0 152       5.071 185.064 110.725  1.00  0.00           H  
ATOM   4879  H2'   G 0 152       7.333 185.346 110.272  1.00  0.00           H  
ATOM   4880 HO2'   G 0 152       8.140 185.986 108.237  1.00  0.00           H  
ATOM   4881  H1'   G 0 152       7.065 187.772 109.275  1.00  0.00           H  
ATOM   4882  H8    G 0 152       4.880 187.600 112.194  1.00  0.00           H  
ATOM   4883  H1    G 0 152      10.866 189.014 113.699  1.00  0.00           H  
ATOM   4884  H21   G 0 152      12.183 188.684 111.994  1.00  0.00           H  
ATOM   4885  H22   G 0 152      11.598 188.122 110.464  1.00  0.00           H  
ATOM   4886  P     A 0 153       5.389 182.558 109.774  1.00  0.00           P  
ATOM   4887  OP1   A 0 153       5.041 181.495 108.789  1.00  0.00           O  
ATOM   4888  OP2   A 0 153       4.690 182.600 111.096  1.00  0.00           O  
ATOM   4889  O5'   A 0 153       6.970 182.503 110.030  1.00  0.00           O  
ATOM   4890  C5'   A 0 153       7.889 182.428 108.933  1.00  0.00           C  
ATOM   4891  C4'   A 0 153       9.328 182.563 109.408  1.00  0.00           C  
ATOM   4892  O4'   A 0 153       9.519 183.830 110.094  1.00  0.00           O  
ATOM   4893  C3'   A 0 153       9.857 181.535 110.396  1.00  0.00           C  
ATOM   4894  O3'   A 0 153      10.234 180.341 109.718  1.00  0.00           O  
ATOM   4895  C2'   A 0 153      11.068 182.258 110.983  1.00  0.00           C  
ATOM   4896  O2'   A 0 153      12.211 182.215 110.145  1.00  0.00           O  
ATOM   4897  C1'   A 0 153      10.552 183.698 111.063  1.00  0.00           C  
ATOM   4898  N9    A 0 153      10.016 184.069 112.377  1.00  0.00           N  
ATOM   4899  C8    A 0 153       8.707 184.060 112.794  1.00  0.00           C  
ATOM   4900  N7    A 0 153       8.545 184.448 114.034  1.00  0.00           N  
ATOM   4901  C5    A 0 153       9.832 184.730 114.466  1.00  0.00           C  
ATOM   4902  C6    A 0 153      10.336 185.186 115.694  1.00  0.00           C  
ATOM   4903  N6    A 0 153       9.573 185.440 116.758  1.00  0.00           N  
ATOM   4904  N1    A 0 153      11.669 185.375 115.797  1.00  0.00           N  
ATOM   4905  C2    A 0 153      12.434 185.116 114.733  1.00  0.00           C  
ATOM   4906  N3    A 0 153      12.079 184.680 113.527  1.00  0.00           N  
ATOM   4907  C4    A 0 153      10.748 184.505 113.458  1.00  0.00           C  
ATOM   4908  H5'   A 0 153       7.688 183.166 108.289  1.00  0.00           H  
ATOM   4909 H5''   A 0 153       7.778 181.546 108.475  1.00  0.00           H  
ATOM   4910  H4'   A 0 153       9.922 182.554 108.604  1.00  0.00           H  
ATOM   4911  H3'   A 0 153       9.179 181.342 111.106  1.00  0.00           H  
ATOM   4912  H2'   A 0 153      11.283 181.907 111.894  1.00  0.00           H  
ATOM   4913 HO2'   A 0 153      12.965 182.704 110.584  1.00  0.00           H  
ATOM   4914  H1'   A 0 153      11.297 184.323 110.829  1.00  0.00           H  
ATOM   4915  H8    A 0 153       7.948 183.783 112.205  1.00  0.00           H  
ATOM   4916  H61   A 0 153       9.991 185.763 117.607  1.00  0.00           H  
ATOM   4917  H62   A 0 153       8.583 185.307 116.707  1.00  0.00           H  
ATOM   4918  H2    A 0 153      13.413 185.272 114.861  1.00  0.00           H  
ATOM   4919  P     U 0 154      10.481 178.991 110.550  1.00  0.00           P  
ATOM   4920  OP1   U 0 154      10.454 177.872 109.578  1.00  0.00           O  
ATOM   4921  OP2   U 0 154       9.539 178.975 111.695  1.00  0.00           O  
ATOM   4922  O5'   U 0 154      11.972 179.161 111.109  1.00  0.00           O  
ATOM   4923  C5'   U 0 154      13.108 179.210 110.226  1.00  0.00           C  
ATOM   4924  C4'   U 0 154      14.408 179.350 111.014  1.00  0.00           C  
ATOM   4925  O4'   U 0 154      14.359 180.575 111.810  1.00  0.00           O  
ATOM   4926  C3'   U 0 154      14.716 178.279 112.060  1.00  0.00           C  
ATOM   4927  O3'   U 0 154      15.251 177.059 111.552  1.00  0.00           O  
ATOM   4928  C2'   U 0 154      15.695 179.004 112.978  1.00  0.00           C  
ATOM   4929  O2'   U 0 154      17.003 179.131 112.453  1.00  0.00           O  
ATOM   4930  C1'   U 0 154      15.035 180.378 113.059  1.00  0.00           C  
ATOM   4931  N1    U 0 154      14.056 180.421 114.164  1.00  0.00           N  
ATOM   4932  C2    U 0 154      14.507 180.805 115.427  1.00  0.00           C  
ATOM   4933  O2    U 0 154      15.667 181.142 115.659  1.00  0.00           O  
ATOM   4934  N3    U 0 154      13.545 180.782 116.410  1.00  0.00           N  
ATOM   4935  C4    U 0 154      12.209 180.428 116.269  1.00  0.00           C  
ATOM   4936  O4    U 0 154      11.470 180.439 117.253  1.00  0.00           O  
ATOM   4937  C5    U 0 154      11.823 180.061 114.946  1.00  0.00           C  
ATOM   4938  C6    U 0 154      12.728 180.071 113.965  1.00  0.00           C
[truncated: 8,542,099 more chars]
